# Supplementary material for: No long-term effect of a 2-days intervention on how to prepare homemade food, on toddlers’ skepticism for new food and intake of fruits and vegetables and sweet beverages: a randomized, controlled trial
Source: BMC Res Notes. 2017 Nov 21;10:607. doi: 10.1186/s13104-017-2931-z (PMC5697102; doi:10.1186/s13104-017-2931-z)
Supplement: Supplementary file 1 — Additional file 1. Questionnaire. [file 13104_2017_2931_MOESM1_ESM.doc]

<?xml version="1.0" encoding="UTF-8" standalone="yes"?>
<?mso-application progid="Word.Document"?>
<w:wordDocument xmlns:aml="http://schemas.microsoft.com/aml/2001/core" xmlns:wpc="http://schemas.microsoft.com/office/word/2010/wordprocessingCanvas" xmlns:cx="http://schemas.microsoft.com/office/drawing/2014/chartex" xmlns:cx1="http://schemas.microsoft.com/office/drawing/2015/9/8/chartex" xmlns:cx2="http://schemas.microsoft.com/office/drawing/2015/10/21/chartex" xmlns:cx3="http://schemas.microsoft.com/office/drawing/2016/5/9/chartex" xmlns:cx4="http://schemas.microsoft.com/office/drawing/2016/5/10/chartex" xmlns:cx5="http://schemas.microsoft.com/office/drawing/2016/5/11/chartex" xmlns:cx6="http://schemas.microsoft.com/office/drawing/2016/5/12/chartex" xmlns:cx7="http://schemas.microsoft.com/office/drawing/2016/5/13/chartex" xmlns:cx8="http://schemas.microsoft.com/office/drawing/2016/5/14/chartex" xmlns:dt="uuid:C2F41010-65B3-11d1-A29F-00AA00C14882" xmlns:mc="http://schemas.openxmlformats.org/markup-compatibility/2006" xmlns:aink="http://schemas.microsoft.com/office/drawing/2016/ink" xmlns:am3d="http://schemas.microsoft.com/office/drawing/2017/model3d" xmlns:o="urn:schemas-microsoft-com:office:office" xmlns:v="urn:schemas-microsoft-com:vml" xmlns:w10="urn:schemas-microsoft-com:office:word" xmlns:w="http://schemas.microsoft.com/office/word/2003/wordml" xmlns:wx="http://schemas.microsoft.com/office/word/2003/auxHint" xmlns:wne="http://schemas.microsoft.com/office/word/2006/wordml" xmlns:wsp="http://schemas.microsoft.com/office/word/2003/wordml/sp2" xmlns:sl="http://schemas.microsoft.com/schemaLibrary/2003/core" w:macrosPresent="no" w:embeddedObjPresent="no" w:ocxPresent="no" xml:space="preserve"><w:ignoreSubtree w:val="http://schemas.microsoft.com/office/word/2003/wordml/sp2"/><o:DocumentProperties><o:Author>Nina Cecilie Øverby</o:Author><o:LastAuthor>Nina Cecilie Øverby</o:LastAuthor><o:Revision>3</o:Revision><o:TotalTime>33</o:TotalTime><o:Created>2017-10-29T18:35:00Z</o:Created><o:LastSaved>2017-10-29T19:13:00Z</o:LastSaved><o:Pages>9</o:Pages><o:Words>1356</o:Words><o:Characters>7189</o:Characters><o:Lines>59</o:Lines><o:Paragraphs>17</o:Paragraphs><o:CharactersWithSpaces>8528</o:CharactersWithSpaces><o:Version>16</o:Version></o:DocumentProperties><w:fonts><w:defaultFonts w:ascii="Verdana" w:fareast="Times New Roman" w:h-ansi="Verdana" w:cs="Verdana"/><w:font w:name="Times New Roman"><w:panose-1 w:val="02020603050405020304"/><w:charset w:val="00"/><w:family w:val="Roman"/><w:pitch w:val="variable"/><w:sig w:usb-0="E0002EFF" w:usb-1="C000785B" w:usb-2="00000009" w:usb-3="00000000" w:csb-0="000001FF" w:csb-1="00000000"/></w:font><w:font w:name="Symbol"><w:panose-1 w:val="05050102010706020507"/><w:charset w:val="02"/><w:family w:val="Roman"/><w:pitch w:val="variable"/><w:sig w:usb-0="00000000" w:usb-1="10000000" w:usb-2="00000000" w:usb-3="00000000" w:csb-0="80000000" w:csb-1="00000000"/></w:font><w:font w:name="Wingdings"><w:panose-1 w:val="05000000000000000000"/><w:charset w:val="02"/><w:family w:val="auto"/><w:pitch w:val="variable"/><w:sig w:usb-0="00000000" w:usb-1="10000000" w:usb-2="00000000" w:usb-3="00000000" w:csb-0="80000000" w:csb-1="00000000"/></w:font><w:font w:name="Wingdings"><w:panose-1 w:val="05000000000000000000"/><w:charset w:val="02"/><w:family w:val="auto"/><w:pitch w:val="variable"/><w:sig w:usb-0="00000000" w:usb-1="10000000" w:usb-2="00000000" w:usb-3="00000000" w:csb-0="80000000" w:csb-1="00000000"/></w:font><w:font w:name="Palatino Linotype"><w:panose-1 w:val="02040502050505030304"/><w:charset w:val="00"/><w:family w:val="Roman"/><w:pitch w:val="variable"/><w:sig w:usb-0="E0000287" w:usb-1="40000013" w:usb-2="00000000" w:usb-3="00000000" w:csb-0="0000019F" w:csb-1="00000000"/></w:font><w:font w:name="Arial Unicode MS"><w:altName w:val="Arial"/><w:panose-1 w:val="020B0604020202020204"/><w:charset w:val="00"/><w:family w:val="Roman"/><w:pitch w:val="variable"/><w:sig w:usb-0="00000003" w:usb-1="00000000" w:usb-2="00000000" w:usb-3="00000000" w:csb-0="00000001" w:csb-1="00000000"/></w:font><w:font w:name="Verdana"><w:panose-1 w:val="020B0604030504040204"/><w:charset w:val="00"/><w:family w:val="Swiss"/><w:pitch w:val="variable"/><w:sig w:usb-0="A10006FF" w:usb-1="4000205B" w:usb-2="00000010" w:usb-3="00000000" w:csb-0="0000019F" w:csb-1="00000000"/></w:font></w:fonts><w:lists><w:listDef w:listDefId="0"><w:lsid w:val="FFFFFF88"/><w:plt w:val="HybridMultilevel"/><w:tmpl w:val="80FE1754"/><w:lvl w:ilvl="0" w:tplc="04090001"><w:start w:val="1"/><w:nfc w:val="23"/><w:lvlText w:val="°"/><w:lvlJc w:val="left"/><w:pPr><w:tabs><w:tab w:val="list" w:pos="500"/></w:tabs><w:ind w:left="500" w:hanging="250"/></w:pPr><w:rPr><w:rFonts w:ascii="Symbol" w:h-ansi="Symbol" w:hint="default"/></w:rPr></w:lvl><w:lvl w:ilvl="1" w:tplc="04090001"><w:start w:val="1"/><w:nfc w:val="23"/><w:lvlText w:val="°"/><w:lvlJc w:val="left"/><w:pPr><w:tabs><w:tab w:val="list" w:pos="500"/></w:tabs><w:ind w:left="700" w:hanging="250"/></w:pPr><w:rPr><w:rFonts w:ascii="Symbol" w:h-ansi="Symbol" w:hint="default"/></w:rPr></w:lvl><w:lvl w:ilvl="2" w:tplc="04090001"><w:start w:val="1"/><w:nfc w:val="23"/><w:lvlText w:val="°"/><w:lvlJc w:val="left"/><w:pPr><w:tabs><w:tab w:val="list" w:pos="500"/></w:tabs><w:ind w:left="900" w:hanging="250"/></w:pPr><w:rPr><w:rFonts w:ascii="Symbol" w:h-ansi="Symbol" w:hint="default"/></w:rPr></w:lvl><w:lvl w:ilvl="3" w:tplc="04090001"><w:start w:val="1"/><w:nfc w:val="23"/><w:lvlText w:val="°"/><w:lvlJc w:val="left"/><w:pPr><w:tabs><w:tab w:val="list" w:pos="500"/></w:tabs><w:ind w:left="1100" w:hanging="250"/></w:pPr><w:rPr><w:rFonts w:ascii="Symbol" w:h-ansi="Symbol" w:hint="default"/></w:rPr></w:lvl><w:lvl w:ilvl="4" w:tplc="04090001"><w:start w:val="1"/><w:nfc w:val="23"/><w:lvlText w:val="°"/><w:lvlJc w:val="left"/><w:pPr><w:tabs><w:tab w:val="list" w:pos="500"/></w:tabs><w:ind w:left="1300" w:hanging="250"/></w:pPr><w:rPr><w:rFonts w:ascii="Symbol" w:h-ansi="Symbol" w:hint="default"/></w:rPr></w:lvl><w:lvl w:ilvl="5" w:tplc="04090001"><w:start w:val="1"/><w:nfc w:val="23"/><w:lvlText w:val="°"/><w:lvlJc w:val="left"/><w:pPr><w:tabs><w:tab w:val="list" w:pos="500"/></w:tabs><w:ind w:left="1500" w:hanging="250"/></w:pPr><w:rPr><w:rFonts w:ascii="Symbol" w:h-ansi="Symbol" w:hint="default"/></w:rPr></w:lvl><w:lvl w:ilvl="6" w:tplc="78BE83A4"><w:lvlText w:val=""/><w:lvlJc w:val="left"/></w:lvl><w:lvl w:ilvl="7" w:tplc="975C499C"><w:lvlText w:val=""/><w:lvlJc w:val="left"/></w:lvl><w:lvl w:ilvl="8" w:tplc="4B8A6EDE"><w:lvlText w:val=""/><w:lvlJc w:val="left"/></w:lvl></w:listDef><w:listDef w:listDefId="1"><w:lsid w:val="1EF83DF6"/><w:plt w:val="HybridMultilevel"/><w:tmpl w:val="6B5641C8"/><w:lvl w:ilvl="0" w:tplc="04090003"><w:start w:val="1"/><w:nfc w:val="23"/><w:lvlText w:val=" "/><w:lvlJc w:val="left"/><w:pPr><w:tabs><w:tab w:val="list" w:pos="500"/></w:tabs><w:ind w:left="500" w:hanging="250"/></w:pPr><w:rPr><w:rFonts w:ascii="Symbol" w:h-ansi="Symbol" w:hint="default"/></w:rPr></w:lvl><w:lvl w:ilvl="1" w:tplc="04090003"><w:start w:val="1"/><w:nfc w:val="23"/><w:lvlText w:val=" "/><w:lvlJc w:val="left"/><w:pPr><w:tabs><w:tab w:val="list" w:pos="500"/></w:tabs><w:ind w:left="700" w:hanging="250"/></w:pPr><w:rPr><w:rFonts w:ascii="Symbol" w:h-ansi="Symbol" w:hint="default"/></w:rPr></w:lvl><w:lvl w:ilvl="2" w:tplc="04090003"><w:start w:val="1"/><w:nfc w:val="23"/><w:lvlText w:val=" "/><w:lvlJc w:val="left"/><w:pPr><w:tabs><w:tab w:val="list" w:pos="500"/></w:tabs><w:ind w:left="900" w:hanging="250"/></w:pPr><w:rPr><w:rFonts w:ascii="Symbol" w:h-ansi="Symbol" w:hint="default"/></w:rPr></w:lvl><w:lvl w:ilvl="3" w:tplc="04090003"><w:start w:val="1"/><w:nfc w:val="23"/><w:lvlText w:val=" "/><w:lvlJc w:val="left"/><w:pPr><w:tabs><w:tab w:val="list" w:pos="500"/></w:tabs><w:ind w:left="1100" w:hanging="250"/></w:pPr><w:rPr><w:rFonts w:ascii="Symbol" w:h-ansi="Symbol" w:hint="default"/></w:rPr></w:lvl><w:lvl w:ilvl="4" w:tplc="04090003"><w:start w:val="1"/><w:nfc w:val="23"/><w:lvlText w:val=" "/><w:lvlJc w:val="left"/><w:pPr><w:tabs><w:tab w:val="list" w:pos="500"/></w:tabs><w:ind w:left="1300" w:hanging="250"/></w:pPr><w:rPr><w:rFonts w:ascii="Symbol" w:h-ansi="Symbol" w:hint="default"/></w:rPr></w:lvl><w:lvl w:ilvl="5" w:tplc="04090003"><w:start w:val="1"/><w:nfc w:val="23"/><w:lvlText w:val=" "/><w:lvlJc w:val="left"/><w:pPr><w:tabs><w:tab w:val="list" w:pos="500"/></w:tabs><w:ind w:left="1500" w:hanging="250"/></w:pPr><w:rPr><w:rFonts w:ascii="Symbol" w:h-ansi="Symbol" w:hint="default"/></w:rPr></w:lvl><w:lvl w:ilvl="6" w:tplc="6D9EA06C"><w:lvlText w:val=""/><w:lvlJc w:val="left"/></w:lvl><w:lvl w:ilvl="7" w:tplc="B7CC7AEC"><w:lvlText w:val=""/><w:lvlJc w:val="left"/></w:lvl><w:lvl w:ilvl="8" w:tplc="1826C8D2"><w:lvlText w:val=""/><w:lvlJc w:val="left"/></w:lvl></w:listDef><w:listDef w:listDefId="2"><w:lsid w:val="23762D19"/><w:plt w:val="HybridMultilevel"/><w:tmpl w:val="959C2DF8"/><w:lvl w:ilvl="0" w:tplc="04090001"><w:start w:val="1"/><w:nfc w:val="23"/><w:lvlText w:val="·"/><w:lvlJc w:val="left"/><w:pPr><w:tabs><w:tab w:val="list" w:pos="500"/></w:tabs><w:ind w:left="500" w:hanging="250"/></w:pPr><w:rPr><w:rFonts w:ascii="Symbol" w:h-ansi="Symbol" w:hint="default"/></w:rPr></w:lvl><w:lvl w:ilvl="1" w:tplc="04090001"><w:start w:val="1"/><w:nfc w:val="23"/><w:lvlText w:val="·"/><w:lvlJc w:val="left"/><w:pPr><w:tabs><w:tab w:val="list" w:pos="500"/></w:tabs><w:ind w:left="700" w:hanging="250"/></w:pPr><w:rPr><w:rFonts w:ascii="Symbol" w:h-ansi="Symbol" w:hint="default"/></w:rPr></w:lvl><w:lvl w:ilvl="2" w:tplc="04090001"><w:start w:val="1"/><w:nfc w:val="23"/><w:lvlText w:val="·"/><w:lvlJc w:val="left"/><w:pPr><w:tabs><w:tab w:val="list" w:pos="500"/></w:tabs><w:ind w:left="900" w:hanging="250"/></w:pPr><w:rPr><w:rFonts w:ascii="Symbol" w:h-ansi="Symbol" w:hint="default"/></w:rPr></w:lvl><w:lvl w:ilvl="3" w:tplc="04090001"><w:start w:val="1"/><w:nfc w:val="23"/><w:lvlText w:val="·"/><w:lvlJc w:val="left"/><w:pPr><w:tabs><w:tab w:val="list" w:pos="500"/></w:tabs><w:ind w:left="1100" w:hanging="250"/></w:pPr><w:rPr><w:rFonts w:ascii="Symbol" w:h-ansi="Symbol" w:hint="default"/></w:rPr></w:lvl><w:lvl w:ilvl="4" w:tplc="04090001"><w:start w:val="1"/><w:nfc w:val="23"/><w:lvlText w:val="·"/><w:lvlJc w:val="left"/><w:pPr><w:tabs><w:tab w:val="list" w:pos="500"/></w:tabs><w:ind w:left="1300" w:hanging="250"/></w:pPr><w:rPr><w:rFonts w:ascii="Symbol" w:h-ansi="Symbol" w:hint="default"/></w:rPr></w:lvl><w:lvl w:ilvl="5" w:tplc="04090001"><w:start w:val="1"/><w:nfc w:val="23"/><w:lvlText w:val="·"/><w:lvlJc w:val="left"/><w:pPr><w:tabs><w:tab w:val="list" w:pos="500"/></w:tabs><w:ind w:left="1500" w:hanging="250"/></w:pPr><w:rPr><w:rFonts w:ascii="Symbol" w:h-ansi="Symbol" w:hint="default"/></w:rPr></w:lvl><w:lvl w:ilvl="6" w:tplc="1C2874A4"><w:lvlText w:val=""/><w:lvlJc w:val="left"/></w:lvl><w:lvl w:ilvl="7" w:tplc="2EB0A272"><w:lvlText w:val=""/><w:lvlJc w:val="left"/></w:lvl><w:lvl w:ilvl="8" w:tplc="9B6C23BE"><w:lvlText w:val=""/><w:lvlJc w:val="left"/></w:lvl></w:listDef></w:lists><w:styles><w:versionOfBuiltInStylenames w:val="7"/><w:latentStyles w:defLockedState="off" w:latentStyleCount="375"><w:lsdException w:name="Normal"/><w:lsdException w:name="heading 1"/><w:lsdException w:name="heading 2"/><w:lsdException w:name="heading 3"/><w:lsdException w:name="heading 4"/><w:lsdException w:name="heading 5"/><w:lsdException w:name="heading 6"/><w:lsdException w:name="heading 7"/><w:lsdException w:name="heading 8"/><w:lsdException w:name="heading 9"/><w:lsdException w:name="index 1"/><w:lsdException w:name="index 2"/><w:lsdException w:name="index 3"/><w:lsdException w:name="index 4"/><w:lsdException w:name="index 5"/><w:lsdException w:name="index 6"/><w:lsdException w:name="index 7"/><w:lsdException w:name="index 8"/><w:lsdException w:name="index 9"/><w:lsdException w:name="toc 1"/><w:lsdException w:name="toc 2"/><w:lsdException w:name="toc 3"/><w:lsdException w:name="toc 4"/><w:lsdException w:name="toc 5"/><w:lsdException w:name="toc 6"/><w:lsdException w:name="toc 7"/><w:lsdException w:name="toc 8"/><w:lsdException w:name="toc 9"/><w:lsdException w:name="Normal Indent"/><w:lsdException w:name="footnote text"/><w:lsdException w:name="annotation text"/><w:lsdException w:name="header"/><w:lsdException w:name="footer"/><w:lsdException w:name="index heading"/><w:lsdException w:name="caption"/><w:lsdException w:name="table of figures"/><w:lsdException w:name="envelope address"/><w:lsdException w:name="envelope return"/><w:lsdException w:name="footnote reference"/><w:lsdException w:name="annotation reference"/><w:lsdException w:name="line number"/><w:lsdException w:name="page number"/><w:lsdException w:name="endnote reference"/><w:lsdException w:name="endnote text"/><w:lsdException w:name="table of authorities"/><w:lsdException w:name="macro"/><w:lsdException w:name="toa heading"/><w:lsdException w:name="List"/><w:lsdException w:name="List Bullet"/><w:lsdException w:name="List Number"/><w:lsdException w:name="List 2"/><w:lsdException w:name="List 3"/><w:lsdException w:name="List 4"/><w:lsdException w:name="List 5"/><w:lsdException w:name="List Bullet 2"/><w:lsdException w:name="List Bullet 3"/><w:lsdException w:name="List Bullet 4"/><w:lsdException w:name="List Bullet 5"/><w:lsdException w:name="List Number 2"/><w:lsdException w:name="List Number 3"/><w:lsdException w:name="List Number 4"/><w:lsdException w:name="List Number 5"/><w:lsdException w:name="Title"/><w:lsdException w:name="Closing"/><w:lsdException w:name="Signature"/><w:lsdException w:name="Default Paragraph Font"/><w:lsdException w:name="Body Text"/><w:lsdException w:name="Body Text Indent"/><w:lsdException w:name="List Continue"/><w:lsdException w:name="List Continue 2"/><w:lsdException w:name="List Continue 3"/><w:lsdException w:name="List Continue 4"/><w:lsdException w:name="List Continue 5"/><w:lsdException w:name="Message Header"/><w:lsdException w:name="Subtitle"/><w:lsdException w:name="Salutation"/><w:lsdException w:name="Date"/><w:lsdException w:name="Body Text First Indent"/><w:lsdException w:name="Body Text First Indent 2"/><w:lsdException w:name="Note Heading"/><w:lsdException w:name="Body Text 2"/><w:lsdException w:name="Body Text 3"/><w:lsdException w:name="Body Text Indent 2"/><w:lsdException w:name="Body Text Indent 3"/><w:lsdException w:name="Block Text"/><w:lsdException w:name="Hyperlink"/><w:lsdException w:name="FollowedHyperlink"/><w:lsdException w:name="Strong"/><w:lsdException w:name="Emphasis"/><w:lsdException w:name="Document Map"/><w:lsdException w:name="Plain Text"/><w:lsdException w:name="E-mail Signature"/><w:lsdException w:name="HTML Top of Form"/><w:lsdException w:name="HTML Bottom of Form"/><w:lsdException w:name="Normal (Web)"/><w:lsdException w:name="HTML Acronym"/><w:lsdException w:name="HTML Address"/><w:lsdException w:name="HTML Cite"/><w:lsdException w:name="HTML Code"/><w:lsdException w:name="HTML Definition"/><w:lsdException w:name="HTML Keyboard"/><w:lsdException w:name="HTML Preformatted"/><w:lsdException w:name="HTML Sample"/><w:lsdException w:name="HTML Typewriter"/><w:lsdException w:name="HTML Variable"/><w:lsdException w:name="Normal Table"/><w:lsdException w:name="annotation subject"/><w:lsdException w:name="No List"/><w:lsdException w:name="Outline List 1"/><w:lsdException w:name="Outline List 2"/><w:lsdException w:name="Outline List 3"/><w:lsdException w:name="Table Simple 1"/><w:lsdException w:name="Table Simple 2"/><w:lsdException w:name="Table Simple 3"/><w:lsdException w:name="Table Classic 1"/><w:lsdException w:name="Table Classic 2"/><w:lsdException w:name="Table Classic 3"/><w:lsdException w:name="Table Classic 4"/><w:lsdException w:name="Table Colorful 1"/><w:lsdException w:name="Table Colorful 2"/><w:lsdException w:name="Table Colorful 3"/><w:lsdException w:name="Table Columns 1"/><w:lsdException w:name="Table Columns 2"/><w:lsdException w:name="Table Columns 3"/><w:lsdException w:name="Table Columns 4"/><w:lsdException w:name="Table Columns 5"/><w:lsdException w:name="Table Grid 1"/><w:lsdException w:name="Table Grid 2"/><w:lsdException w:name="Table Grid 3"/><w:lsdException w:name="Table Grid 4"/><w:lsdException w:name="Table Grid 5"/><w:lsdException w:name="Table Grid 6"/><w:lsdException w:name="Table Grid 7"/><w:lsdException w:name="Table Grid 8"/><w:lsdException w:name="Table List 1"/><w:lsdException w:name="Table List 2"/><w:lsdException w:name="Table List 3"/><w:lsdException w:name="Table List 4"/><w:lsdException w:name="Table List 5"/><w:lsdException w:name="Table List 6"/><w:lsdException w:name="Table List 7"/><w:lsdException w:name="Table List 8"/><w:lsdException w:name="Table 3D effects 1"/><w:lsdException w:name="Table 3D effects 2"/><w:lsdException w:name="Table 3D effects 3"/><w:lsdException w:name="Table Contemporary"/><w:lsdException w:name="Table Elegant"/><w:lsdException w:name="Table Professional"/><w:lsdException w:name="Table Subtle 1"/><w:lsdException w:name="Table Subtle 2"/><w:lsdException w:name="Table Web 1"/><w:lsdException w:name="Table Web 2"/><w:lsdException w:name="Table Web 3"/><w:lsdException w:name="Balloon Text"/><w:lsdException w:name="Table Grid"/><w:lsdException w:name="Table Theme"/><w:lsdException w:name="Placeholder Text"/><w:lsdException w:name="No Spacing"/><w:lsdException w:name="Light Shading"/><w:lsdException w:name="Light List"/><w:lsdException w:name="Light Grid"/><w:lsdException w:name="Medium Shading 1"/><w:lsdException w:name="Medium Shading 2"/><w:lsdException w:name="Medium List 1"/><w:lsdException w:name="Medium List 2"/><w:lsdException w:name="Medium Grid 1"/><w:lsdException w:name="Medium Grid 2"/><w:lsdException w:name="Medium Grid 3"/><w:lsdException w:name="Dark List"/><w:lsdException w:name="Colorful Shading"/><w:lsdException w:name="Colorful List"/><w:lsdException w:name="Colorful Grid"/><w:lsdException w:name="Light Shading Accent 1"/><w:lsdException w:name="Light List Accent 1"/><w:lsdException w:name="Light Grid Accent 1"/><w:lsdException w:name="Medium Shading 1 Accent 1"/><w:lsdException w:name="Medium Shading 2 Accent 1"/><w:lsdException w:name="Medium List 1 Accent 1"/><w:lsdException w:name="Revision"/><w:lsdException w:name="List Paragraph"/><w:lsdException w:name="Quote"/><w:lsdException w:name="Intense Quote"/><w:lsdException w:name="Medium List 2 Accent 1"/><w:lsdException w:name="Medium Grid 1 Accent 1"/><w:lsdException w:name="Medium Grid 2 Accent 1"/><w:lsdException w:name="Medium Grid 3 Accent 1"/><w:lsdException w:name="Dark List Accent 1"/><w:lsdException w:name="Colorful Shading Accent 1"/><w:lsdException w:name="Colorful List Accent 1"/><w:lsdException w:name="Colorful Grid Accent 1"/><w:lsdException w:name="Light Shading Accent 2"/><w:lsdException w:name="Light List Accent 2"/><w:lsdException w:name="Light Grid Accent 2"/><w:lsdException w:name="Medium Shading 1 Accent 2"/><w:lsdException w:name="Medium Shading 2 Accent 2"/><w:lsdException w:name="Medium List 1 Accent 2"/><w:lsdException w:name="Medium List 2 Accent 2"/><w:lsdException w:name="Medium Grid 1 Accent 2"/><w:lsdException w:name="Medium Grid 2 Accent 2"/><w:lsdException w:name="Medium Grid 3 Accent 2"/><w:lsdException w:name="Dark List Accent 2"/><w:lsdException w:name="Colorful Shading Accent 2"/><w:lsdException w:name="Colorful List Accent 2"/><w:lsdException w:name="Colorful Grid Accent 2"/><w:lsdException w:name="Light Shading Accent 3"/><w:lsdException w:name="Light List Accent 3"/><w:lsdException w:name="Light Grid Accent 3"/><w:lsdException w:name="Medium Shading 1 Accent 3"/><w:lsdException w:name="Medium Shading 2 Accent 3"/><w:lsdException w:name="Medium List 1 Accent 3"/><w:lsdException w:name="Medium List 2 Accent 3"/><w:lsdException w:name="Medium Grid 1 Accent 3"/><w:lsdException w:name="Medium Grid 2 Accent 3"/><w:lsdException w:name="Medium Grid 3 Accent 3"/><w:lsdException w:name="Dark List Accent 3"/><w:lsdException w:name="Colorful Shading Accent 3"/><w:lsdException w:name="Colorful List Accent 3"/><w:lsdException w:name="Colorful Grid Accent 3"/><w:lsdException w:name="Light Shading Accent 4"/><w:lsdException w:name="Light List Accent 4"/><w:lsdException w:name="Light Grid Accent 4"/><w:lsdException w:name="Medium Shading 1 Accent 4"/><w:lsdException w:name="Medium Shading 2 Accent 4"/><w:lsdException w:name="Medium List 1 Accent 4"/><w:lsdException w:name="Medium List 2 Accent 4"/><w:lsdException w:name="Medium Grid 1 Accent 4"/><w:lsdException w:name="Medium Grid 2 Accent 4"/><w:lsdException w:name="Medium Grid 3 Accent 4"/><w:lsdException w:name="Dark List Accent 4"/><w:lsdException w:name="Colorful Shading Accent 4"/><w:lsdException w:name="Colorful List Accent 4"/><w:lsdException w:name="Colorful Grid Accent 4"/><w:lsdException w:name="Light Shading Accent 5"/><w:lsdException w:name="Light List Accent 5"/><w:lsdException w:name="Light Grid Accent 5"/><w:lsdException w:name="Medium Shading 1 Accent 5"/><w:lsdException w:name="Medium Shading 2 Accent 5"/><w:lsdException w:name="Medium List 1 Accent 5"/><w:lsdException w:name="Medium List 2 Accent 5"/><w:lsdException w:name="Medium Grid 1 Accent 5"/><w:lsdException w:name="Medium Grid 2 Accent 5"/><w:lsdException w:name="Medium Grid 3 Accent 5"/><w:lsdException w:name="Dark List Accent 5"/><w:lsdException w:name="Colorful Shading Accent 5"/><w:lsdException w:name="Colorful List Accent 5"/><w:lsdException w:name="Colorful Grid Accent 5"/><w:lsdException w:name="Light Shading Accent 6"/><w:lsdException w:name="Light List Accent 6"/><w:lsdException w:name="Light Grid Accent 6"/><w:lsdException w:name="Medium Shading 1 Accent 6"/><w:lsdException w:name="Medium Shading 2 Accent 6"/><w:lsdException w:name="Medium List 1 Accent 6"/><w:lsdException w:name="Medium List 2 Accent 6"/><w:lsdException w:name="Medium Grid 1 Accent 6"/><w:lsdException w:name="Medium Grid 2 Accent 6"/><w:lsdException w:name="Medium Grid 3 Accent 6"/><w:lsdException w:name="Dark List Accent 6"/><w:lsdException w:name="Colorful Shading Accent 6"/><w:lsdException w:name="Colorful List Accent 6"/><w:lsdException w:name="Colorful Grid Accent 6"/><w:lsdException w:name="Subtle Emphasis"/><w:lsdException w:name="Intense Emphasis"/><w:lsdException w:name="Subtle Reference"/><w:lsdException w:name="Intense Reference"/><w:lsdException w:name="Book Title"/><w:lsdException w:name="Bibliography"/><w:lsdException w:name="TOC Heading"/><w:lsdException w:name="Plain Table 1"/><w:lsdException w:name="Plain Table 2"/><w:lsdException w:name="Plain Table 3"/><w:lsdException w:name="Plain Table 4"/><w:lsdException w:name="Plain Table 5"/><w:lsdException w:name="Grid Table Light"/><w:lsdException w:name="Grid Table 1 Light"/><w:lsdException w:name="Grid Table 2"/><w:lsdException w:name="Grid Table 3"/><w:lsdException w:name="Grid Table 4"/><w:lsdException w:name="Grid Table 5 Dark"/><w:lsdException w:name="Grid Table 6 Colorful"/><w:lsdException w:name="Grid Table 7 Colorful"/><w:lsdException w:name="Grid Table 1 Light Accent 1"/><w:lsdException w:name="Grid Table 2 Accent 1"/><w:lsdException w:name="Grid Table 3 Accent 1"/><w:lsdException w:name="Grid Table 4 Accent 1"/><w:lsdException w:name="Grid Table 5 Dark Accent 1"/><w:lsdException w:name="Grid Table 6 Colorful Accent 1"/><w:lsdException w:name="Grid Table 7 Colorful Accent 1"/><w:lsdException w:name="Grid Table 1 Light Accent 2"/><w:lsdException w:name="Grid Table 2 Accent 2"/><w:lsdException w:name="Grid Table 3 Accent 2"/><w:lsdException w:name="Grid Table 4 Accent 2"/><w:lsdException w:name="Grid Table 5 Dark Accent 2"/><w:lsdException w:name="Grid Table 6 Colorful Accent 2"/><w:lsdException w:name="Grid Table 7 Colorful Accent 2"/><w:lsdException w:name="Grid Table 1 Light Accent 3"/><w:lsdException w:name="Grid Table 2 Accent 3"/><w:lsdException w:name="Grid Table 3 Accent 3"/><w:lsdException w:name="Grid Table 4 Accent 3"/><w:lsdException w:name="Grid Table 5 Dark Accent 3"/><w:lsdException w:name="Grid Table 6 Colorful Accent 3"/><w:lsdException w:name="Grid Table 7 Colorful Accent 3"/><w:lsdException w:name="Grid Table 1 Light Accent 4"/><w:lsdException w:name="Grid Table 2 Accent 4"/><w:lsdException w:name="Grid Table 3 Accent 4"/><w:lsdException w:name="Grid Table 4 Accent 4"/><w:lsdException w:name="Grid Table 5 Dark Accent 4"/><w:lsdException w:name="Grid Table 6 Colorful Accent 4"/><w:lsdException w:name="Grid Table 7 Colorful Accent 4"/><w:lsdException w:name="Grid Table 1 Light Accent 5"/><w:lsdException w:name="Grid Table 2 Accent 5"/><w:lsdException w:name="Grid Table 3 Accent 5"/><w:lsdException w:name="Grid Table 4 Accent 5"/><w:lsdException w:name="Grid Table 5 Dark Accent 5"/><w:lsdException w:name="Grid Table 6 Colorful Accent 5"/><w:lsdException w:name="Grid Table 7 Colorful Accent 5"/><w:lsdException w:name="Grid Table 1 Light Accent 6"/><w:lsdException w:name="Grid Table 2 Accent 6"/><w:lsdException w:name="Grid Table 3 Accent 6"/><w:lsdException w:name="Grid Table 4 Accent 6"/><w:lsdException w:name="Grid Table 5 Dark Accent 6"/><w:lsdException w:name="Grid Table 6 Colorful Accent 6"/><w:lsdException w:name="Grid Table 7 Colorful Accent 6"/><w:lsdException w:name="List Table 1 Light"/><w:lsdException w:name="List Table 2"/><w:lsdException w:name="List Table 3"/><w:lsdException w:name="List Table 4"/><w:lsdException w:name="List Table 5 Dark"/><w:lsdException w:name="List Table 6 Colorful"/><w:lsdException w:name="List Table 7 Colorful"/><w:lsdException w:name="List Table 1 Light Accent 1"/><w:lsdException w:name="List Table 2 Accent 1"/><w:lsdException w:name="List Table 3 Accent 1"/><w:lsdException w:name="List Table 4 Accent 1"/><w:lsdException w:name="List Table 5 Dark Accent 1"/><w:lsdException w:name="List Table 6 Colorful Accent 1"/><w:lsdException w:name="List Table 7 Colorful Accent 1"/><w:lsdException w:name="List Table 1 Light Accent 2"/><w:lsdException w:name="List Table 2 Accent 2"/><w:lsdException w:name="List Table 3 Accent 2"/><w:lsdException w:name="List Table 4 Accent 2"/><w:lsdException w:name="List Table 5 Dark Accent 2"/><w:lsdException w:name="List Table 6 Colorful Accent 2"/><w:lsdException w:name="List Table 7 Colorful Accent 2"/><w:lsdException w:name="List Table 1 Light Accent 3"/><w:lsdException w:name="List Table 2 Accent 3"/><w:lsdException w:name="List Table 3 Accent 3"/><w:lsdException w:name="List Table 4 Accent 3"/><w:lsdException w:name="List Table 5 Dark Accent 3"/><w:lsdException w:name="List Table 6 Colorful Accent 3"/><w:lsdException w:name="List Table 7 Colorful Accent 3"/><w:lsdException w:name="List Table 1 Light Accent 4"/><w:lsdException w:name="List Table 2 Accent 4"/><w:lsdException w:name="List Table 3 Accent 4"/><w:lsdException w:name="List Table 4 Accent 4"/><w:lsdException w:name="List Table 5 Dark Accent 4"/><w:lsdException w:name="List Table 6 Colorful Accent 4"/><w:lsdException w:name="List Table 7 Colorful Accent 4"/><w:lsdException w:name="List Table 1 Light Accent 5"/><w:lsdException w:name="List Table 2 Accent 5"/><w:lsdException w:name="List Table 3 Accent 5"/><w:lsdException w:name="List Table 4 Accent 5"/><w:lsdException w:name="List Table 5 Dark Accent 5"/><w:lsdException w:name="List Table 6 Colorful Accent 5"/><w:lsdException w:name="List Table 7 Colorful Accent 5"/><w:lsdException w:name="List Table 1 Light Accent 6"/><w:lsdException w:name="List Table 2 Accent 6"/><w:lsdException w:name="List Table 3 Accent 6"/><w:lsdException w:name="List Table 4 Accent 6"/><w:lsdException w:name="List Table 5 Dark Accent 6"/><w:lsdException w:name="List Table 6 Colorful Accent 6"/><w:lsdException w:name="List Table 7 Colorful Accent 6"/><w:lsdException w:name="Mention"/><w:lsdException w:name="Smart Hyperlink"/><w:lsdException w:name="Hashtag"/><w:lsdException w:name="Unresolved Mention"/></w:latentStyles><w:style w:type="paragraph" w:default="on" w:styleId="Normal"><w:name w:val="Normal"/><w:rsid w:val="00FB0822"/><w:pPr><w:spacing w:line="312" w:line-rule="auto"/></w:pPr><w:rPr><w:rFonts w:ascii="Arial Unicode MS" w:h-ansi="Arial Unicode MS"/><wx:font wx:val="Arial Unicode MS"/><w:sz w:val="22"/><w:lang w:val="NO-BOK" w:fareast="NO-BOK" w:bidi="AR-SA"/></w:rPr></w:style><w:style w:type="paragraph" w:styleId="Overskrift1"><w:name w:val="heading 1"/><wx:uiName wx:val="Overskrift 1"/><w:next w:val="Normal"/><w:rsid w:val="00FB0822"/><w:pPr><w:pageBreakBefore/><w:pBdr><w:top w:val="double" w:sz="4" wx:bdrwidth="30" w:space="1" w:color="auto"/><w:bottom w:val="double" w:sz="4" wx:bdrwidth="30" w:space="1" w:color="auto"/></w:pBdr><w:shd w:val="clear" w:color="auto" w:fill="E0E0E0"/><w:spacing w:before="100" w:after="100"/><w:jc w:val="center"/><w:outlineLvl w:val="0"/></w:pPr><w:rPr><w:rFonts w:ascii="Palatino Linotype" w:h-ansi="Palatino Linotype"/><wx:font wx:val="Palatino Linotype"/><w:i/><w:sz w:val="36"/><w:lang w:val="NO-BOK" w:fareast="NO-BOK" w:bidi="AR-SA"/></w:rPr></w:style><w:style w:type="character" w:default="on" w:styleId="Standardskriftforavsnitt"><w:name w:val="Default Paragraph Font"/><wx:uiName wx:val="Standardskrift for avsnitt"/></w:style><w:style w:type="table" w:default="on" w:styleId="Vanligtabell"><w:name w:val="Normal Table"/><wx:uiName wx:val="Vanlig tabell"/><w:rPr><wx:font wx:val="Verdana"/><w:lang w:val="NO-BOK" w:fareast="NO-BOK" w:bidi="AR-SA"/></w:rPr><w:tblPr><w:tblInd w:w="0" w:type="dxa"/><w:tblCellMar><w:top w:w="0" w:type="dxa"/><w:left w:w="108" w:type="dxa"/><w:bottom w:w="0" w:type="dxa"/><w:right w:w="108" w:type="dxa"/></w:tblCellMar></w:tblPr></w:style><w:style w:type="list" w:default="on" w:styleId="Ingenliste"><w:name w:val="No List"/><wx:uiName wx:val="Ingen liste"/></w:style><w:style w:type="character" w:styleId="DefaultCharacterStyle"><w:name w:val="Default Character Style"/><w:rsid w:val="00FB0822"/><w:rPr><w:rFonts w:ascii="Arial Unicode MS" w:h-ansi="Arial Unicode MS"/><w:b w:val="off"/><w:i w:val="off"/><w:sz w:val="22"/></w:rPr></w:style><w:style w:type="character" w:styleId="SurveyXactClosedCheckbox"><w:name w:val="SurveyXact Closed Checkbox"/><w:rsid w:val="00FB0822"/><w:rPr><w:sz w:val="24"/></w:rPr></w:style><w:style w:type="character" w:styleId="SurveyXactClosedVerticalChoiceValue"><w:name w:val="SurveyXact Closed Vertical Choice Value"/><w:rsid w:val="00FB0822"/><w:rPr><w:sz w:val="16"/></w:rPr></w:style><w:style w:type="paragraph" w:styleId="SurveyXactQuestionTitle"><w:name w:val="SurveyXact Question Title"/><w:basedOn w:val="Normal"/><w:next w:val="Normal"/><w:rsid w:val="00FB0822"/><w:pPr><w:keepNext/><w:spacing w:before="200"/><w:outlineLvl w:val="3"/></w:pPr><w:rPr><wx:font wx:val="Arial Unicode MS"/><w:b/></w:rPr></w:style><w:style w:type="paragraph" w:styleId="SurveyXactQuestionTypeHeading"><w:name w:val="SurveyXact Question Type Heading"/><w:basedOn w:val="Normal"/><w:rsid w:val="00FB0822"/><w:rPr><wx:font wx:val="Arial Unicode MS"/></w:rPr></w:style><w:style w:type="paragraph" w:styleId="SurveyXactClosedVerticalChoices"><w:name w:val="SurveyXact Closed Vertical Choices"/><w:basedOn w:val="Normal"/><w:next w:val="Normal"/><w:rsid w:val="00FB0822"/><w:pPr><w:tabs><w:tab w:val="left" w:pos="510"/><w:tab w:val="left" w:pos="794"/></w:tabs><w:ind w:left="794" w:hanging="794"/></w:pPr><w:rPr><wx:font wx:val="Arial Unicode MS"/><w:sz w:val="20"/></w:rPr></w:style><w:style w:type="paragraph" w:styleId="SurveyXactHorizontalChoiceHeading"><w:name w:val="SurveyXact Horizontal Choice Heading"/><w:basedOn w:val="Normal"/><w:rsid w:val="00FB0822"/><w:pPr><w:jc w:val="center"/></w:pPr><w:rPr><wx:font wx:val="Arial Unicode MS"/><w:b/><w:sz w:val="16"/></w:rPr></w:style><w:style w:type="paragraph" w:styleId="SurveyXactClosedHorizontalChoice"><w:name w:val="SurveyXact Closed Horizontal Choice"/><w:basedOn w:val="Normal"/><w:rsid w:val="00FB0822"/><w:pPr><w:jc w:val="center"/></w:pPr><w:rPr><wx:font wx:val="Arial Unicode MS"/><w:sz w:val="16"/></w:rPr></w:style><w:style w:type="paragraph" w:styleId="SurveyXactOpenUnderline"><w:name w:val="SurveyXact Open Underline"/><w:basedOn w:val="Normal"/><w:rsid w:val="00FB0822"/><w:rPr><wx:font wx:val="Arial Unicode MS"/></w:rPr></w:style><w:style w:type="paragraph" w:styleId="SurveyXactBatteryQuestionLine"><w:name w:val="SurveyXact Battery Question Line"/><w:basedOn w:val="Normal"/><w:rsid w:val="00FB0822"/><w:rPr><wx:font wx:val="Arial Unicode MS"/></w:rPr></w:style><w:style w:type="paragraph" w:styleId="SurveyXactBatteryColumnHeading"><w:name w:val="SurveyXact Battery Column Heading"/><w:basedOn w:val="Normal"/><w:rsid w:val="00FB0822"/><w:pPr><w:jc w:val="center"/></w:pPr><w:rPr><wx:font wx:val="Arial Unicode MS"/></w:rPr></w:style><w:style w:type="table" w:styleId="SurveyXactBatteryTable"><w:name w:val="SurveyXact Battery Table"/><w:rsid w:val="00FB0822"/><w:rPr><wx:font wx:val="Verdana"/><w:lang w:val="NO-BOK" w:fareast="NO-BOK" w:bidi="AR-SA"/></w:rPr><w:tblPr><w:tblCellMar><w:top w:w="0" w:type="dxa"/><w:left w:w="0" w:type="dxa"/><w:bottom w:w="0" w:type="dxa"/><w:right w:w="0" w:type="dxa"/></w:tblCellMar></w:tblPr><w:tcPr><w:tcMar><w:top w:w="57" w:type="dxa"/><w:bottom w:w="57" w:type="dxa"/></w:tcMar><w:vAlign w:val="center"/></w:tcPr></w:style></w:styles><w:shapeDefaults><o:shapedefaults v:ext="edit" spidmax="1026"/><o:shapelayout v:ext="edit"><o:idmap v:ext="edit" data="1"/></o:shapelayout></w:shapeDefaults><w:docPr><w:view w:val="print"/><w:zoom w:percent="100"/><w:mirrorMargins/><w:proofState w:spelling="clean" w:grammar="clean"/><w:defaultTabStop w:val="708"/><w:hyphenationZone w:val="425"/><w:evenAndOddHeaders/><w:characterSpacingControl w:val="DontCompress"/><w:validateAgainstSchema/><w:saveInvalidXML w:val="off"/><w:ignoreMixedContent w:val="off"/><w:alwaysShowPlaceholderText w:val="off"/><w:compat><w:breakWrappedTables/></w:compat><wsp:rsids><wsp:rsidRoot wsp:val="00FB0822"/><wsp:rsid wsp:val="0000154C"/><wsp:rsid wsp:val="001422BD"/><wsp:rsid wsp:val="002368F3"/><wsp:rsid wsp:val="002B4B45"/><wsp:rsid wsp:val="00FB0822"/><wsp:rsid wsp:val="00FC314C"/></wsp:rsids></w:docPr><w:body><wx:sect><w:tbl><w:tblPr><w:tblW w:w="0" w:type="auto"/><w:tblInd w:w="10" w:type="dxa"/><w:tblLayout w:type="Fixed"/><w:tblCellMar><w:left w:w="10" w:type="dxa"/><w:right w:w="10" w:type="dxa"/></w:tblCellMar><w:tblLook w:val="01E0"/></w:tblPr><w:tblGrid><w:gridCol w:w="8800"/></w:tblGrid><w:tr wsp:rsidR="00FB0822"><w:tblPrEx><w:tblCellMar><w:top w:w="0" w:type="dxa"/><w:bottom w:w="0" w:type="dxa"/></w:tblCellMar></w:tblPrEx><w:tc><w:tcPr><w:tcW w:w="8800" w:type="dxa"/></w:tcPr><w:p wsp:rsidR="00FB0822" wsp:rsidRDefault="0000154C"><w:r><w:rPr><w:b/><w:sz w:val="42"/><w:u w:val="single"/></w:rPr><w:t>Food for </w:t></w:r><w:proofErr w:type="spellStart"/><w:r><w:rPr><w:b/><w:sz w:val="42"/><w:u w:val="single"/></w:rPr><w:t>infants</w:t></w:r><w:proofErr w:type="spellEnd"/><w:r><w:rPr><w:b/><w:sz w:val="42"/><w:u w:val="single"/></w:rPr><w:t>- </w:t></w:r><w:proofErr w:type="spellStart"/><w:r><w:rPr><w:b/><w:sz w:val="42"/><w:u w:val="single"/></w:rPr><w:t>Questionnaire</w:t></w:r><w:proofErr w:type="spellEnd"/><w:r><w:rPr><w:b/><w:sz w:val="42"/><w:u w:val="single"/></w:rPr><w:t> 1</w:t></w:r></w:p></w:tc></w:tr></w:tbl><w:p wsp:rsidR="00FB0822" wsp:rsidRDefault="0000154C"><w:r><w:br/></w:r></w:p><w:tbl><w:tblPr><w:tblW w:w="0" w:type="auto"/><w:tblInd w:w="10" w:type="dxa"/><w:tblLayout w:type="Fixed"/><w:tblCellMar><w:left w:w="10" w:type="dxa"/><w:right w:w="10" w:type="dxa"/></w:tblCellMar><w:tblLook w:val="01E0"/></w:tblPr><w:tblGrid><w:gridCol w:w="8800"/></w:tblGrid><w:tr wsp:rsidR="00FB0822"><w:tblPrEx><w:tblCellMar><w:top w:w="0" w:type="dxa"/><w:bottom w:w="0" w:type="dxa"/></w:tblCellMar></w:tblPrEx><w:tc><w:tcPr><w:tcW w:w="8800" w:type="dxa"/></w:tcPr><w:p wsp:rsidR="00FB0822" wsp:rsidRDefault="0000154C"><w:proofErr w:type="spellStart"/><w:r><w:t>Thank</w:t></w:r><w:proofErr w:type="spellEnd"/><w:r><w:t> </w:t></w:r><w:proofErr w:type="spellStart"/><w:r><w:t>you</w:t></w:r><w:proofErr w:type="spellEnd"/><w:r><w:t> for </w:t></w:r><w:proofErr w:type="spellStart"/><w:r><w:t>participating</w:t></w:r><w:proofErr w:type="spellEnd"/><w:r><w:t> in </w:t></w:r><w:proofErr w:type="spellStart"/><w:r><w:t>the</w:t></w:r><w:proofErr w:type="spellEnd"/><w:r><w:t> </w:t></w:r><w:proofErr w:type="spellStart"/><w:r><w:t>project</w:t></w:r><w:proofErr w:type="spellEnd"/><w:r><w:t> Food for </w:t></w:r><w:proofErr w:type="spellStart"/><w:r><w:t>infants</w:t></w:r><w:proofErr w:type="spellEnd"/><w:r><w:t>. </w:t></w:r><w:r wsp:rsidRPr="0000154C"><w:rPr><w:lang w:val="EN-US"/></w:rPr><w:t>This is the first questionnaire which is to be filled in at child age approximately 6 months. </w:t></w:r><w:r><w:rPr><w:lang w:val="EN-US"/></w:rPr><w:t>We ask you to describe how the child’s diet usually is, and have the last 14 days in mind while filling in. We know </w:t></w:r><w:proofErr w:type="spellStart"/><w:r><w:rPr><w:lang w:val="EN-US"/></w:rPr><w:t>th</w:t></w:r><w:proofErr w:type="spellEnd"/><w:r><w:rPr><w:lang w:val="EN-US"/></w:rPr><w:t> diet varies from day to day, however try the best you can to describe a mean </w:t></w:r><w:proofErr w:type="spellStart"/><w:r><w:rPr><w:lang w:val="EN-US"/></w:rPr><w:t>dietyou’re</w:t></w:r><w:proofErr w:type="spellEnd"/><w:r><w:rPr><w:lang w:val="EN-US"/></w:rPr><w:t> your child. </w:t></w:r><w:r wsp:rsidRPr="0000154C"><w:t>It </w:t></w:r><w:proofErr w:type="spellStart"/><w:r wsp:rsidRPr="0000154C"><w:t>will</w:t></w:r><w:proofErr w:type="spellEnd"/><w:r wsp:rsidRPr="0000154C"><w:t> </w:t></w:r><w:proofErr w:type="spellStart"/><w:r wsp:rsidRPr="0000154C"><w:t>take</w:t></w:r><w:proofErr w:type="spellEnd"/><w:r wsp:rsidRPr="0000154C"><w:t> 10-15 </w:t></w:r><w:proofErr w:type="spellStart"/><w:r wsp:rsidRPr="0000154C"><w:t>minutes</w:t></w:r><w:proofErr w:type="spellEnd"/><w:r wsp:rsidRPr="0000154C"><w:t> to </w:t></w:r><w:proofErr w:type="spellStart"/><w:r wsp:rsidRPr="0000154C"><w:t>fill</w:t></w:r><w:proofErr w:type="spellEnd"/><w:r wsp:rsidRPr="0000154C"><w:t> in </w:t></w:r><w:proofErr w:type="spellStart"/><w:r wsp:rsidRPr="0000154C"><w:t>the</w:t></w:r><w:proofErr w:type="spellEnd"/><w:r wsp:rsidRPr="0000154C"><w:t> </w:t></w:r><w:proofErr w:type="spellStart"/><w:r wsp:rsidRPr="0000154C"><w:t>questionnaire</w:t></w:r><w:proofErr w:type="spellEnd"/><w:r wsp:rsidRPr="0000154C"><w:t>. </w:t></w:r></w:p></w:tc></w:tr></w:tbl><w:p wsp:rsidR="00FB0822" wsp:rsidRDefault="0000154C"><w:r><w:br/></w:r></w:p><w:tbl><w:tblPr><w:tblW w:w="0" w:type="auto"/><w:tblInd w:w="10" w:type="dxa"/><w:tblLayout w:type="Fixed"/><w:tblCellMar><w:left w:w="10" w:type="dxa"/><w:right w:w="10" w:type="dxa"/></w:tblCellMar><w:tblLook w:val="01E0"/></w:tblPr><w:tblGrid><w:gridCol w:w="8800"/></w:tblGrid><w:tr wsp:rsidR="00FB0822"><w:tblPrEx><w:tblCellMar><w:top w:w="0" w:type="dxa"/><w:bottom w:w="0" w:type="dxa"/></w:tblCellMar></w:tblPrEx><w:tc><w:tcPr><w:tcW w:w="8800" w:type="dxa"/></w:tcPr><w:p wsp:rsidR="00FB0822" wsp:rsidRDefault="0000154C"><w:proofErr w:type="spellStart"/><w:r><w:rPr><w:b/><w:sz w:val="30"/></w:rPr><w:t>Background</w:t></w:r><w:proofErr w:type="spellEnd"/><w:r><w:rPr><w:b/><w:sz w:val="30"/></w:rPr><w:t> </w:t></w:r><w:proofErr w:type="spellStart"/><w:r><w:rPr><w:b/><w:sz w:val="30"/></w:rPr><w:t>information</w:t></w:r><w:proofErr w:type="spellEnd"/></w:p></w:tc></w:tr></w:tbl><w:p wsp:rsidR="00FB0822" wsp:rsidRDefault="0000154C"><w:r><w:br/></w:r></w:p><wx:sub-section><wx:sub-section><wx:sub-section><wx:sub-section><w:p wsp:rsidR="00FB0822" wsp:rsidRDefault="0000154C"><w:pPr><w:pStyle w:val="SurveyXactQuestionTitle"/></w:pPr><w:proofErr w:type="spellStart"/><w:r><w:t>Include</w:t></w:r><w:proofErr w:type="spellEnd"/><w:r><w:t> </w:t></w:r><w:proofErr w:type="spellStart"/><w:r><w:t>your</w:t></w:r><w:proofErr w:type="spellEnd"/><w:r><w:t> id</w:t></w:r></w:p><w:p wsp:rsidR="00FB0822" wsp:rsidRDefault="0000154C"><w:pPr><w:pStyle w:val="SurveyXactOpenUnderline"/></w:pPr><w:r><w:t>____________________</w:t></w:r></w:p><w:p wsp:rsidR="00FB0822" wsp:rsidRDefault="0000154C"><w:r><w:br/></w:r></w:p></wx:sub-section><wx:sub-section><w:p wsp:rsidR="00FB0822" wsp:rsidRPr="0000154C" wsp:rsidRDefault="0000154C"><w:pPr><w:pStyle w:val="SurveyXactQuestionTitle"/><w:rPr><w:lang w:val="EN-US"/></w:rPr></w:pPr><w:r wsp:rsidRPr="0000154C"><w:rPr><w:lang w:val="EN-US"/></w:rPr><w:t>Date for filling in the questionnaire</w:t></w:r></w:p><w:p wsp:rsidR="00FB0822" wsp:rsidRDefault="0000154C"><w:pPr><w:pStyle w:val="SurveyXactOpenUnderline"/></w:pPr><w:r><w:t>__________</w:t></w:r></w:p><w:p wsp:rsidR="00FB0822" wsp:rsidRDefault="0000154C"><w:r><w:br/></w:r></w:p></wx:sub-section><wx:sub-section><w:p wsp:rsidR="00FB0822" wsp:rsidRPr="0000154C" wsp:rsidRDefault="0000154C"><w:pPr><w:pStyle w:val="SurveyXactQuestionTitle"/><w:rPr><w:lang w:val="EN-US"/></w:rPr></w:pPr><w:r wsp:rsidRPr="0000154C"><w:rPr><w:lang w:val="EN-US"/></w:rPr><w:t>What is the child’s </w:t></w:r><w:proofErr w:type="gramStart"/><w:r wsp:rsidRPr="0000154C"><w:rPr><w:lang w:val="EN-US"/></w:rPr><w:t>gender</w:t></w:r><w:proofErr w:type="gramEnd"/><w:r wsp:rsidRPr="0000154C"><w:rPr><w:lang w:val="EN-US"/></w:rPr><w:t> </w:t></w:r></w:p><w:p wsp:rsidR="00FB0822" wsp:rsidRPr="0000154C" wsp:rsidRDefault="0000154C"><w:pPr><w:pStyle w:val="SurveyXactClosedVerticalChoices"/><w:rPr><w:lang w:val="EN-US"/></w:rPr></w:pPr><w:r wsp:rsidRPr="0000154C"><w:rPr><w:rStyle w:val="SurveyXactClosedVerticalChoiceValue"/><w:lang w:val="EN-US"/></w:rPr><w:t>(1)</w:t></w:r><w:r wsp:rsidRPr="0000154C"><w:rPr><w:lang w:val="EN-US"/></w:rPr><w:tab/></w:r><w:r><w:rPr><w:rStyle w:val="SurveyXactClosedCheckbox"/></w:rPr><w:sym w:font="Wingdings" w:char="F071"/></w:r><w:r wsp:rsidRPr="0000154C"><w:rPr><w:lang w:val="EN-US"/></w:rPr><w:tab/><w:t>Boy</w:t></w:r></w:p><w:p wsp:rsidR="00FB0822" wsp:rsidRPr="0000154C" wsp:rsidRDefault="0000154C"><w:pPr><w:pStyle w:val="SurveyXactClosedVerticalChoices"/><w:rPr><w:lang w:val="EN-US"/></w:rPr></w:pPr><w:r wsp:rsidRPr="0000154C"><w:rPr><w:rStyle w:val="SurveyXactClosedVerticalChoiceValue"/><w:lang w:val="EN-US"/></w:rPr><w:t>(2)</w:t></w:r><w:r wsp:rsidRPr="0000154C"><w:rPr><w:lang w:val="EN-US"/></w:rPr><w:tab/></w:r><w:r><w:rPr><w:rStyle w:val="SurveyXactClosedCheckbox"/></w:rPr><w:sym w:font="Wingdings" w:char="F071"/></w:r><w:r wsp:rsidRPr="0000154C"><w:rPr><w:lang w:val="EN-US"/></w:rPr><w:tab/><w:t>Girl</w:t></w:r></w:p><w:p wsp:rsidR="00FB0822" wsp:rsidRPr="0000154C" wsp:rsidRDefault="0000154C"><w:pPr><w:rPr><w:lang w:val="EN-US"/></w:rPr></w:pPr><w:r wsp:rsidRPr="0000154C"><w:rPr><w:lang w:val="EN-US"/></w:rPr><w:br/></w:r></w:p></wx:sub-section><wx:sub-section><w:p wsp:rsidR="00FB0822" wsp:rsidRPr="0000154C" wsp:rsidRDefault="0000154C"><w:pPr><w:pStyle w:val="SurveyXactQuestionTitle"/><w:rPr><w:lang w:val="EN-US"/></w:rPr></w:pPr><w:r><w:rPr><w:lang w:val="EN-US"/></w:rPr><w:t>What is t</w:t></w:r><w:r wsp:rsidRPr="0000154C"><w:rPr><w:lang w:val="EN-US"/></w:rPr><w:t>he child’s date of </w:t></w:r><w:proofErr w:type="gramStart"/><w:r wsp:rsidRPr="0000154C"><w:rPr><w:lang w:val="EN-US"/></w:rPr><w:t>birth</w:t></w:r><w:proofErr w:type="gramEnd"/></w:p><w:p wsp:rsidR="00FB0822" wsp:rsidRDefault="0000154C"><w:pPr><w:pStyle w:val="SurveyXactOpenUnderline"/></w:pPr><w:r><w:t>____________________</w:t></w:r></w:p><w:p wsp:rsidR="00FB0822" wsp:rsidRDefault="0000154C"><w:r><w:br/></w:r></w:p></wx:sub-section><wx:sub-section><w:p wsp:rsidR="00FB0822" wsp:rsidRDefault="0000154C"><w:pPr><w:pStyle w:val="SurveyXactQuestionTitle"/></w:pPr><w:r wsp:rsidRPr="0000154C"><w:rPr><w:lang w:val="EN-US"/></w:rPr><w:t>What is the child’s age?</w:t></w:r><w:r wsp:rsidRPr="0000154C"><w:rPr><w:sz w:val="24"/><w:lang w:val="EN-US"/></w:rPr><w:t> </w:t></w:r><w:r><w:rPr><w:sz w:val="24"/></w:rPr><w:t>(age in </w:t></w:r><w:proofErr w:type="spellStart"/><w:r><w:rPr><w:sz w:val="24"/></w:rPr><w:t>months</w:t></w:r><w:proofErr w:type="spellEnd"/><w:r><w:rPr><w:sz w:val="24"/></w:rPr><w:t>)</w:t></w:r></w:p><w:p wsp:rsidR="00FB0822" wsp:rsidRDefault="0000154C"><w:pPr><w:pStyle w:val="SurveyXactOpenUnderline"/></w:pPr><w:r><w:t>__________</w:t></w:r></w:p><w:p wsp:rsidR="00FB0822" wsp:rsidRDefault="0000154C"><w:r><w:br/></w:r></w:p></wx:sub-section><wx:sub-section><w:p wsp:rsidR="00FB0822" wsp:rsidRDefault="0000154C"><w:pPr><w:pStyle w:val="SurveyXactQuestionTitle"/></w:pPr><w:r wsp:rsidRPr="0000154C"><w:rPr><w:lang w:val="EN-US"/></w:rPr><w:t>How many siblings does your child have?</w:t></w:r><w:r wsp:rsidRPr="0000154C"><w:rPr><w:sz w:val="24"/><w:lang w:val="EN-US"/></w:rPr><w:t> </w:t></w:r><w:r><w:rPr><w:sz w:val="24"/></w:rPr><w:t>(</w:t></w:r><w:proofErr w:type="spellStart"/><w:r><w:rPr><w:sz w:val="24"/></w:rPr><w:t>fill</w:t></w:r><w:proofErr w:type="spellEnd"/><w:r><w:rPr><w:sz w:val="24"/></w:rPr><w:t> in </w:t></w:r><w:proofErr w:type="spellStart"/><w:r><w:rPr><w:sz w:val="24"/></w:rPr><w:t>number</w:t></w:r><w:proofErr w:type="spellEnd"/><w:r><w:rPr><w:sz w:val="24"/></w:rPr><w:t>)</w:t></w:r></w:p><w:p wsp:rsidR="00FB0822" wsp:rsidRDefault="0000154C"><w:pPr><w:pStyle w:val="SurveyXactOpenUnderline"/></w:pPr><w:r><w:t>__________</w:t></w:r></w:p><w:p wsp:rsidR="00FB0822" wsp:rsidRDefault="0000154C"><w:r><w:br/></w:r></w:p></wx:sub-section><wx:sub-section><w:p wsp:rsidR="00FB0822" wsp:rsidRDefault="0000154C"><w:pPr><w:pStyle w:val="SurveyXactQuestionTitle"/></w:pPr><w:r wsp:rsidRPr="0000154C"><w:rPr><w:lang w:val="EN-US"/></w:rPr><w:t>How old are the siblings? </w:t></w:r><w:r><w:t>(</w:t></w:r><w:proofErr w:type="spellStart"/><w:r><w:t>eg</w:t></w:r><w:proofErr w:type="spellEnd"/><w:r><w:t> 5 </w:t></w:r><w:proofErr w:type="spellStart"/><w:r><w:t>years</w:t></w:r><w:proofErr w:type="spellEnd"/><w:r><w:t>, 9 </w:t></w:r><w:proofErr w:type="spellStart"/><w:r><w:t>years</w:t></w:r><w:proofErr w:type="spellEnd"/><w:r><w:t>)</w:t></w:r></w:p><w:p wsp:rsidR="00FB0822" wsp:rsidRDefault="0000154C"><w:pPr><w:pStyle w:val="SurveyXactOpenUnderline"/></w:pPr><w:r><w:t>________________________________________</w:t></w:r><w:r><w:br/><w:t>________________________________________</w:t></w:r><w:r><w:br/><w:t>________________________________________</w:t></w:r><w:r><w:br/><w:t>________________________________________</w:t></w:r><w:r><w:br/><w:t>________________________________________</w:t></w:r><w:r><w:br/><w:t>________________________________________</w:t></w:r></w:p><w:p wsp:rsidR="00FB0822" wsp:rsidRDefault="0000154C"><w:r><w:br/></w:r></w:p></wx:sub-section><wx:sub-section><w:p wsp:rsidR="00FB0822" wsp:rsidRPr="0000154C" wsp:rsidRDefault="0000154C"><w:pPr><w:pStyle w:val="SurveyXactQuestionTitle"/><w:rPr><w:lang w:val="EN-US"/></w:rPr></w:pPr><w:r wsp:rsidRPr="0000154C"><w:rPr><w:lang w:val="EN-US"/></w:rPr><w:t>What is the child’s weight at 6 months? </w:t></w:r><w:r wsp:rsidRPr="0000154C"><w:rPr><w:sz w:val="24"/><w:lang w:val="EN-US"/></w:rPr><w:t>(weight from your health card)</w:t></w:r></w:p><w:p wsp:rsidR="00FB0822" wsp:rsidRDefault="0000154C"><w:pPr><w:pStyle w:val="SurveyXactOpenUnderline"/></w:pPr><w:r><w:t>__________</w:t></w:r></w:p><w:p wsp:rsidR="00FB0822" wsp:rsidRDefault="0000154C"><w:r><w:br/></w:r></w:p></wx:sub-section><wx:sub-section><w:p wsp:rsidR="00FB0822" wsp:rsidRDefault="0000154C"><w:pPr><w:pStyle w:val="SurveyXactQuestionTitle"/></w:pPr><w:r wsp:rsidRPr="0000154C"><w:rPr><w:lang w:val="EN-US"/></w:rPr><w:t>What is your child’s length at 6 months? </w:t></w:r><w:r><w:rPr><w:sz w:val="24"/></w:rPr><w:t>(cm, from </w:t></w:r><w:proofErr w:type="spellStart"/><w:r><w:rPr><w:sz w:val="24"/></w:rPr><w:t>health</w:t></w:r><w:proofErr w:type="spellEnd"/><w:r><w:rPr><w:sz w:val="24"/></w:rPr><w:t> </w:t></w:r><w:proofErr w:type="spellStart"/><w:r><w:rPr><w:sz w:val="24"/></w:rPr><w:t>card</w:t></w:r><w:proofErr w:type="spellEnd"/><w:r><w:rPr><w:sz w:val="24"/></w:rPr><w:t>)</w:t></w:r></w:p><w:p wsp:rsidR="00FB0822" wsp:rsidRDefault="0000154C"><w:pPr><w:pStyle w:val="SurveyXactOpenUnderline"/></w:pPr><w:r><w:t>__________</w:t></w:r></w:p><w:p wsp:rsidR="00FB0822" wsp:rsidRDefault="0000154C"><w:r><w:br/></w:r></w:p></wx:sub-section><wx:sub-section><w:p wsp:rsidR="00FB0822" wsp:rsidRPr="0000154C" wsp:rsidRDefault="0000154C"><w:pPr><w:pStyle w:val="SurveyXactQuestionTitle"/><w:rPr><w:lang w:val="EN-US"/></w:rPr></w:pPr><w:r wsp:rsidRPr="0000154C"><w:rPr><w:lang w:val="EN-US"/></w:rPr><w:t>What was your child’s birthweight and length?</w:t></w:r></w:p><w:tbl><w:tblPr><w:tblW w:w="0" w:type="auto"/><w:tblLayout w:type="Fixed"/><w:tblCellMar><w:left w:w="0" w:type="dxa"/><w:right w:w="0" w:type="dxa"/></w:tblCellMar><w:tblLook w:val="01E0"/></w:tblPr><w:tblGrid><w:gridCol w:w="2933"/><w:gridCol w:w="5866"/></w:tblGrid><w:tr wsp:rsidR="00FB0822" wsp:rsidTr="002368F3"><w:tblPrEx><w:tblCellMar><w:top w:w="0" w:type="dxa"/><w:left w:w="0" w:type="dxa"/><w:bottom w:w="0" w:type="dxa"/><w:right w:w="0" w:type="dxa"/></w:tblCellMar></w:tblPrEx><w:tc><w:tcPr><w:tcW w:w="2933" w:type="dxa"/><w:shd w:val="clear" w:color="auto" w:fill="auto"/><w:tcMar><w:top w:w="57" w:type="dxa"/><w:bottom w:w="57" w:type="dxa"/></w:tcMar><w:vAlign w:val="center"/></w:tcPr><w:p wsp:rsidR="00FB0822" wsp:rsidRDefault="0000154C"><w:pPr><w:pStyle w:val="SurveyXactBatteryQuestionLine"/></w:pPr><w:proofErr w:type="spellStart"/><w:r><w:t>Weight</w:t></w:r><w:proofErr w:type="spellEnd"/><w:r><w:t> in grams</w:t></w:r></w:p></w:tc><w:tc><w:tcPr><w:tcW w:w="5866" w:type="dxa"/><w:shd w:val="clear" w:color="auto" w:fill="auto"/><w:tcMar><w:top w:w="57" w:type="dxa"/><w:bottom w:w="57" w:type="dxa"/></w:tcMar><w:vAlign w:val="center"/></w:tcPr><w:p wsp:rsidR="00FB0822" wsp:rsidRDefault="0000154C"><w:pPr><w:pStyle w:val="SurveyXactOpenUnderline"/></w:pPr><w:r><w:t>__________</w:t></w:r></w:p></w:tc></w:tr><w:tr wsp:rsidR="00FB0822" wsp:rsidTr="002368F3"><w:tblPrEx><w:tblCellMar><w:top w:w="0" w:type="dxa"/><w:left w:w="0" w:type="dxa"/><w:bottom w:w="0" w:type="dxa"/><w:right w:w="0" w:type="dxa"/></w:tblCellMar></w:tblPrEx><w:tc><w:tcPr><w:tcW w:w="2933" w:type="dxa"/><w:shd w:val="clear" w:color="auto" w:fill="auto"/><w:tcMar><w:top w:w="57" w:type="dxa"/><w:bottom w:w="57" w:type="dxa"/></w:tcMar><w:vAlign w:val="center"/></w:tcPr><w:p wsp:rsidR="00FB0822" wsp:rsidRDefault="0000154C"><w:pPr><w:pStyle w:val="SurveyXactBatteryQuestionLine"/></w:pPr><w:proofErr w:type="spellStart"/><w:r><w:t>Length</w:t></w:r><w:proofErr w:type="spellEnd"/><w:r><w:t> in cm</w:t></w:r></w:p></w:tc><w:tc><w:tcPr><w:tcW w:w="5866" w:type="dxa"/><w:shd w:val="clear" w:color="auto" w:fill="auto"/><w:tcMar><w:top w:w="57" w:type="dxa"/><w:bottom w:w="57" w:type="dxa"/></w:tcMar><w:vAlign w:val="center"/></w:tcPr><w:p wsp:rsidR="00FB0822" wsp:rsidRDefault="0000154C"><w:pPr><w:pStyle w:val="SurveyXactOpenUnderline"/></w:pPr><w:r><w:t>__________</w:t></w:r></w:p></w:tc></w:tr></w:tbl><w:p wsp:rsidR="00FB0822" wsp:rsidRDefault="0000154C"><w:r><w:br/></w:r></w:p></wx:sub-section><wx:sub-section><w:p wsp:rsidR="00FB0822" wsp:rsidRDefault="0000154C"><w:pPr><w:pStyle w:val="SurveyXactQuestionTitle"/></w:pPr><w:r wsp:rsidRPr="0000154C"><w:rPr><w:lang w:val="EN-US"/></w:rPr><w:t>Born in relation to term? </w:t></w:r></w:p><w:p wsp:rsidR="00FB0822" wsp:rsidRPr="0000154C" wsp:rsidRDefault="0000154C"><w:pPr><w:pStyle w:val="SurveyXactClosedVerticalChoices"/><w:rPr><w:lang w:val="EN-US"/></w:rPr></w:pPr><w:r wsp:rsidRPr="0000154C"><w:rPr><w:rStyle w:val="SurveyXactClosedVerticalChoiceValue"/><w:lang w:val="EN-US"/></w:rPr><w:t>(1)</w:t></w:r><w:r wsp:rsidRPr="0000154C"><w:rPr><w:lang w:val="EN-US"/></w:rPr><w:tab/></w:r><w:r><w:rPr><w:rStyle w:val="SurveyXactClosedCheckbox"/></w:rPr><w:sym w:font="Wingdings" w:char="F071"/></w:r><w:r wsp:rsidRPr="0000154C"><w:rPr><w:lang w:val="EN-US"/></w:rPr><w:tab/><w:t>After week 37</w:t></w:r></w:p><w:p wsp:rsidR="00FB0822" wsp:rsidRPr="0000154C" wsp:rsidRDefault="0000154C"><w:pPr><w:pStyle w:val="SurveyXactClosedVerticalChoices"/><w:rPr><w:lang w:val="EN-US"/></w:rPr></w:pPr><w:r wsp:rsidRPr="0000154C"><w:rPr><w:rStyle w:val="SurveyXactClosedVerticalChoiceValue"/><w:lang w:val="EN-US"/></w:rPr><w:t>(2)</w:t></w:r><w:r wsp:rsidRPr="0000154C"><w:rPr><w:lang w:val="EN-US"/></w:rPr><w:tab/></w:r><w:r><w:rPr><w:rStyle w:val="SurveyXactClosedCheckbox"/></w:rPr><w:sym w:font="Wingdings" w:char="F071"/></w:r><w:r wsp:rsidRPr="0000154C"><w:rPr><w:lang w:val="EN-US"/></w:rPr><w:tab/><w:t>Week 37-36</w:t></w:r></w:p><w:p wsp:rsidR="00FB0822" wsp:rsidRPr="0000154C" wsp:rsidRDefault="0000154C"><w:pPr><w:pStyle w:val="SurveyXactClosedVerticalChoices"/><w:rPr><w:lang w:val="EN-US"/></w:rPr></w:pPr><w:r wsp:rsidRPr="0000154C"><w:rPr><w:rStyle w:val="SurveyXactClosedVerticalChoiceValue"/><w:lang w:val="EN-US"/></w:rPr><w:t>(3)</w:t></w:r><w:r wsp:rsidRPr="0000154C"><w:rPr><w:lang w:val="EN-US"/></w:rPr><w:tab/></w:r><w:r><w:rPr><w:rStyle w:val="SurveyXactClosedCheckbox"/></w:rPr><w:sym w:font="Wingdings" w:char="F071"/></w:r><w:r wsp:rsidRPr="0000154C"><w:rPr><w:lang w:val="EN-US"/></w:rPr><w:tab/><w:t>Before or at 35 </w:t></w:r><w:r><w:rPr><w:lang w:val="EN-US"/></w:rPr><w:t>weeks</w:t></w:r></w:p><w:p wsp:rsidR="00FB0822" wsp:rsidRPr="0000154C" wsp:rsidRDefault="0000154C"><w:pPr><w:rPr><w:lang w:val="EN-US"/></w:rPr></w:pPr><w:r wsp:rsidRPr="0000154C"><w:rPr><w:lang w:val="EN-US"/></w:rPr><w:br/></w:r></w:p><w:tbl><w:tblPr><w:tblW w:w="0" w:type="auto"/><w:tblInd w:w="10" w:type="dxa"/><w:tblLayout w:type="Fixed"/><w:tblCellMar><w:left w:w="10" w:type="dxa"/><w:right w:w="10" w:type="dxa"/></w:tblCellMar><w:tblLook w:val="01E0"/></w:tblPr><w:tblGrid><w:gridCol w:w="8800"/></w:tblGrid><w:tr wsp:rsidR="00FB0822" wsp:rsidRPr="0000154C"><w:tblPrEx><w:tblCellMar><w:top w:w="0" w:type="dxa"/><w:bottom w:w="0" w:type="dxa"/></w:tblCellMar></w:tblPrEx><w:tc><w:tcPr><w:tcW w:w="8800" w:type="dxa"/></w:tcPr><w:p wsp:rsidR="00FB0822" wsp:rsidRPr="0000154C" wsp:rsidRDefault="0000154C"><w:pPr><w:rPr><w:lang w:val="EN-US"/></w:rPr></w:pPr><w:r wsp:rsidRPr="0000154C"><w:rPr><w:b/><w:sz w:val="36"/><w:u w:val="single"/><w:lang w:val="EN-US"/></w:rPr><w:t>Questions about breastmilk (not translated):</w:t></w:r></w:p></w:tc></w:tr></w:tbl><w:p wsp:rsidR="00FB0822" wsp:rsidRPr="0000154C" wsp:rsidRDefault="0000154C"><w:pPr><w:rPr><w:lang w:val="EN-US"/></w:rPr></w:pPr><w:r wsp:rsidRPr="0000154C"><w:rPr><w:lang w:val="EN-US"/></w:rPr><w:br/></w:r></w:p><w:p wsp:rsidR="00FB0822" wsp:rsidRDefault="0000154C"><w:r><w:br/></w:r></w:p><w:tbl><w:tblPr><w:tblW w:w="0" w:type="auto"/><w:tblInd w:w="152" w:type="dxa"/><w:tblLayout w:type="Fixed"/><w:tblCellMar><w:left w:w="10" w:type="dxa"/><w:right w:w="10" w:type="dxa"/></w:tblCellMar><w:tblLook w:val="01E0"/></w:tblPr><w:tblGrid><w:gridCol w:w="8658"/></w:tblGrid><w:tr wsp:rsidR="00FB0822" wsp:rsidRPr="0000154C" wsp:rsidTr="0000154C"><w:tblPrEx><w:tblCellMar><w:top w:w="0" w:type="dxa"/><w:bottom w:w="0" w:type="dxa"/></w:tblCellMar></w:tblPrEx><w:tc><w:tcPr><w:tcW w:w="8658" w:type="dxa"/></w:tcPr><w:p wsp:rsidR="00FB0822" wsp:rsidRPr="0000154C" wsp:rsidRDefault="0000154C"><w:pPr><w:rPr><w:lang w:val="EN-US"/></w:rPr></w:pPr><w:r wsp:rsidRPr="0000154C"><w:rPr><w:b/><w:sz w:val="36"/><w:u w:val="single"/><w:lang w:val="EN-US"/></w:rPr><w:t>Questions about water, lemonade, juice and other </w:t></w:r><w:r wsp:rsidRPr="0000154C"><w:rPr><w:b/><w:sz w:val="36"/><w:u w:val="single"/><w:lang w:val="EN-US"/></w:rPr><w:t>beverages</w:t></w:r></w:p></w:tc></w:tr></w:tbl><w:p wsp:rsidR="00FB0822" wsp:rsidRPr="0000154C" wsp:rsidRDefault="0000154C"><w:pPr><w:rPr><w:lang w:val="EN-US"/></w:rPr></w:pPr><w:r wsp:rsidRPr="0000154C"><w:rPr><w:lang w:val="EN-US"/></w:rPr><w:br/></w:r></w:p></wx:sub-section><wx:sub-section><w:p wsp:rsidR="00FB0822" wsp:rsidRDefault="0000154C"><w:pPr><w:pStyle w:val="SurveyXactQuestionTitle"/></w:pPr><w:r wsp:rsidRPr="0000154C"><w:rPr><w:lang w:val="EN-US"/></w:rPr><w:t>How often does your child drink, water, lemonade, juice </w:t></w:r><w:proofErr w:type="spellStart"/><w:r wsp:rsidRPr="0000154C"><w:rPr><w:lang w:val="EN-US"/></w:rPr><w:t>etc</w:t></w:r><w:proofErr w:type="spellEnd"/><w:r wsp:rsidRPr="0000154C"><w:rPr><w:lang w:val="EN-US"/></w:rPr><w:t>, and how much does he/she drink every time? </w:t></w:r><w:r><w:t>Tic koff for </w:t></w:r><w:proofErr w:type="spellStart"/><w:r><w:t>frequency</w:t></w:r><w:proofErr w:type="spellEnd"/><w:r><w:t> and </w:t></w:r><w:proofErr w:type="spellStart"/><w:r><w:t>amount</w:t></w:r><w:proofErr w:type="spellEnd"/><w:r><w:t>. Or just </w:t></w:r><w:proofErr w:type="spellStart"/><w:r><w:t>frequency</w:t></w:r><w:proofErr w:type="spellEnd"/><w:r><w:t> </w:t></w:r><w:proofErr w:type="spellStart"/><w:r><w:t>if</w:t></w:r><w:proofErr w:type="spellEnd"/><w:r><w:t> </w:t></w:r><w:proofErr w:type="spellStart"/><w:r><w:t>seldom</w:t></w:r><w:proofErr w:type="spellEnd"/><w:r><w:t>. </w:t></w:r></w:p><w:tbl><w:tblPr><w:tblW w:w="0" w:type="auto"/><w:tblLayout w:type="Fixed"/><w:tblCellMar><w:left w:w="0" w:type="dxa"/><w:right w:w="0" w:type="dxa"/></w:tblCellMar><w:tblLook w:val="01E0"/></w:tblPr><w:tblGrid><w:gridCol w:w="2933"/><w:gridCol w:w="366"/><w:gridCol w:w="366"/><w:gridCol w:w="366"/><w:gridCol w:w="366"/><w:gridCol w:w="366"/><w:gridCol w:w="366"/><w:gridCol w:w="366"/><w:gridCol w:w="366"/><w:gridCol w:w="733"/><w:gridCol w:w="733"/><w:gridCol w:w="733"/><w:gridCol w:w="733"/></w:tblGrid><w:tr wsp:rsidR="00FB0822" wsp:rsidTr="002368F3"><w:tblPrEx><w:tblCellMar><w:top w:w="0" w:type="dxa"/><w:left w:w="0" w:type="dxa"/><w:bottom w:w="0" w:type="dxa"/><w:right w:w="0" w:type="dxa"/></w:tblCellMar></w:tblPrEx><w:trPr><w:tblHeader/></w:trPr><w:tc><w:tcPr><w:tcW w:w="2933" w:type="dxa"/><w:shd w:val="clear" w:color="auto" w:fill="auto"/><w:tcMar><w:top w:w="57" w:type="dxa"/><w:bottom w:w="57" w:type="dxa"/></w:tcMar><w:vAlign w:val="center"/></w:tcPr><w:p wsp:rsidR="00FB0822" wsp:rsidRDefault="00FB0822"/></w:tc><w:tc><w:tcPr><w:tcW w:w="2928" w:type="dxa"/><w:gridSpan w:val="8"/><w:shd w:val="clear" w:color="auto" w:fill="auto"/><w:tcMar><w:top w:w="57" w:type="dxa"/><w:bottom w:w="57" w:type="dxa"/></w:tcMar><w:vAlign w:val="center"/></w:tcPr><w:p wsp:rsidR="00FB0822" wsp:rsidRPr="002368F3" wsp:rsidRDefault="0000154C"><w:pPr><w:pStyle w:val="SurveyXactBatteryColumnHeading"/><w:rPr><w:lang w:val="EN-US"/></w:rPr></w:pPr><w:r wsp:rsidRPr="002368F3"><w:rPr><w:b/><w:lang w:val="EN-US"/></w:rPr><w:t>Times per week or times per day</w:t></w:r></w:p></w:tc><w:tc><w:tcPr><w:tcW w:w="2932" w:type="dxa"/><w:gridSpan w:val="4"/><w:shd w:val="clear" w:color="auto" w:fill="auto"/><w:tcMar><w:top w:w="57" w:type="dxa"/><w:bottom w:w="57" w:type="dxa"/></w:tcMar><w:vAlign w:val="center"/></w:tcPr><w:p wsp:rsidR="00FB0822" wsp:rsidRDefault="0000154C"><w:pPr><w:pStyle w:val="SurveyXactBatteryColumnHeading"/></w:pPr><w:proofErr w:type="spellStart"/><w:r wsp:rsidRPr="002368F3"><w:rPr><w:b/></w:rPr><w:t>Ammount</w:t></w:r><w:proofErr w:type="spellEnd"/><w:r wsp:rsidRPr="002368F3"><w:rPr><w:b/></w:rPr><w:t> (ml) per time</w:t></w:r></w:p></w:tc></w:tr><w:tr wsp:rsidR="002368F3" wsp:rsidTr="002368F3"><w:tblPrEx><w:tblCellMar><w:top w:w="0" w:type="dxa"/><w:left w:w="0" w:type="dxa"/><w:bottom w:w="0" w:type="dxa"/><w:right w:w="0" w:type="dxa"/></w:tblCellMar></w:tblPrEx><w:trPr><w:tblHeader/></w:trPr><w:tc><w:tcPr><w:tcW w:w="2933" w:type="dxa"/><w:shd w:val="clear" w:color="auto" w:fill="auto"/><w:tcMar><w:top w:w="57" w:type="dxa"/><w:bottom w:w="57" w:type="dxa"/></w:tcMar><w:vAlign w:val="center"/></w:tcPr><w:p wsp:rsidR="00FB0822" wsp:rsidRDefault="00FB0822"/></w:tc><w:tc><w:tcPr><w:tcW w:w="366" w:type="dxa"/><w:shd w:val="clear" w:color="auto" w:fill="auto"/><w:tcMar><w:top w:w="57" w:type="dxa"/><w:bottom w:w="57" w:type="dxa"/></w:tcMar><w:vAlign w:val="center"/></w:tcPr><w:p wsp:rsidR="00FB0822" wsp:rsidRPr="002368F3" wsp:rsidRDefault="0000154C"><w:pPr><w:pStyle w:val="SurveyXactHorizontalChoiceHeading"/><w:rPr><w:lang w:val="EN-US"/></w:rPr></w:pPr><w:r wsp:rsidRPr="002368F3"><w:rPr><w:lang w:val="EN-US"/></w:rPr><w:t>Never/seldom </w:t></w:r><w:proofErr w:type="spellStart"/><w:r wsp:rsidRPr="002368F3"><w:rPr><w:lang w:val="EN-US"/></w:rPr><w:t>han</w:t></w:r><w:proofErr w:type="spellEnd"/><w:r wsp:rsidRPr="002368F3"><w:rPr><w:lang w:val="EN-US"/></w:rPr><w:t> every week</w:t></w:r></w:p></w:tc><w:tc><w:tcPr><w:tcW w:w="366" w:type="dxa"/><w:shd w:val="clear" w:color="auto" w:fill="auto"/><w:tcMar><w:top w:w="57" w:type="dxa"/><w:bottom w:w="57" w:type="dxa"/></w:tcMar><w:vAlign w:val="center"/></w:tcPr><w:p wsp:rsidR="00FB0822" wsp:rsidRDefault="0000154C"><w:pPr><w:pStyle w:val="SurveyXactHorizontalChoiceHeading"/></w:pPr><w:r><w:t>1-3 t. pr. </w:t></w:r><w:proofErr w:type="spellStart"/><w:r><w:t>week</w:t></w:r><w:proofErr w:type="spellEnd"/></w:p></w:tc><w:tc><w:tcPr><w:tcW w:w="366" w:type="dxa"/><w:shd w:val="clear" w:color="auto" w:fill="auto"/><w:tcMar><w:top w:w="57" w:type="dxa"/><w:bottom w:w="57" w:type="dxa"/></w:tcMar><w:vAlign w:val="center"/></w:tcPr><w:p wsp:rsidR="00FB0822" wsp:rsidRDefault="0000154C"><w:pPr><w:pStyle w:val="SurveyXactHorizontalChoiceHeading"/></w:pPr><w:r><w:t>4-6 t. pr. </w:t></w:r><w:proofErr w:type="spellStart"/><w:r><w:t>week</w:t></w:r><w:proofErr w:type="spellEnd"/><w:r><w:t> </w:t></w:r></w:p></w:tc><w:tc><w:tcPr><w:tcW w:w="366" w:type="dxa"/><w:shd w:val="clear" w:color="auto" w:fill="auto"/><w:tcMar><w:top w:w="57" w:type="dxa"/><w:bottom w:w="57" w:type="dxa"/></w:tcMar><w:vAlign w:val="center"/></w:tcPr><w:p wsp:rsidR="00FB0822" wsp:rsidRDefault="002B4B45"><w:pPr><w:pStyle w:val="SurveyXactHorizontalChoiceHeading"/></w:pPr><w:r><w:t>1 t</w:t></w:r><w:r wsp:rsidR="0000154C"><w:t>. pr. døgn</w:t></w:r></w:p></w:tc><w:tc><w:tcPr><w:tcW w:w="366" w:type="dxa"/><w:shd w:val="clear" w:color="auto" w:fill="auto"/><w:tcMar><w:top w:w="57" w:type="dxa"/><w:bottom w:w="57" w:type="dxa"/></w:tcMar><w:vAlign w:val="center"/></w:tcPr><w:p wsp:rsidR="00FB0822" wsp:rsidRDefault="0000154C"><w:pPr><w:pStyle w:val="SurveyXactHorizontalChoiceHeading"/></w:pPr><w:r><w:t>2 t. </w:t></w:r><w:proofErr w:type="spellStart"/><w:proofErr w:type="gramStart"/><w:r><w:t>pr.døgn</w:t></w:r><w:proofErr w:type="spellEnd"/><w:proofErr w:type="gramEnd"/></w:p></w:tc><w:tc><w:tcPr><w:tcW w:w="366" w:type="dxa"/><w:shd w:val="clear" w:color="auto" w:fill="auto"/><w:tcMar><w:top w:w="57" w:type="dxa"/><w:bottom w:w="57" w:type="dxa"/></w:tcMar><w:vAlign w:val="center"/></w:tcPr><w:p wsp:rsidR="00FB0822" wsp:rsidRDefault="0000154C"><w:pPr><w:pStyle w:val="SurveyXactHorizontalChoiceHeading"/></w:pPr><w:r><w:t>3 t. pr. </w:t></w:r><w:proofErr w:type="spellStart"/><w:r><w:t>day</w:t></w:r><w:proofErr w:type="spellEnd"/></w:p></w:tc><w:tc><w:tcPr><w:tcW w:w="366" w:type="dxa"/><w:shd w:val="clear" w:color="auto" w:fill="auto"/><w:tcMar><w:top w:w="57" w:type="dxa"/><w:bottom w:w="57" w:type="dxa"/></w:tcMar><w:vAlign w:val="center"/></w:tcPr><w:p wsp:rsidR="00FB0822" wsp:rsidRDefault="0000154C"><w:pPr><w:pStyle w:val="SurveyXactHorizontalChoiceHeading"/></w:pPr><w:r><w:t>4 t. pr. </w:t></w:r><w:proofErr w:type="spellStart"/><w:r><w:t>day</w:t></w:r><w:proofErr w:type="spellEnd"/></w:p></w:tc><w:tc><w:tcPr><w:tcW w:w="366" w:type="dxa"/><w:shd w:val="clear" w:color="auto" w:fill="auto"/><w:tcMar><w:top w:w="57" w:type="dxa"/><w:bottom w:w="57" w:type="dxa"/></w:tcMar><w:vAlign w:val="center"/></w:tcPr><w:p wsp:rsidR="00FB0822" wsp:rsidRPr="002368F3" wsp:rsidRDefault="0000154C"><w:pPr><w:pStyle w:val="SurveyXactHorizontalChoiceHeading"/><w:rPr><w:lang w:val="EN-US"/></w:rPr></w:pPr><w:r wsp:rsidRPr="002368F3"><w:rPr><w:lang w:val="EN-US"/></w:rPr><w:t>5 </w:t></w:r><w:r wsp:rsidR="002B4B45" wsp:rsidRPr="002368F3"><w:rPr><w:lang w:val="EN-US"/></w:rPr><w:t>or more times</w:t></w:r><w:r wsp:rsidRPr="002368F3"><w:rPr><w:lang w:val="EN-US"/></w:rPr><w:t> pr. d</w:t></w:r><w:r wsp:rsidR="002B4B45" wsp:rsidRPr="002368F3"><w:rPr><w:lang w:val="EN-US"/></w:rPr><w:t>ay</w:t></w:r></w:p></w:tc><w:tc><w:tcPr><w:tcW w:w="733" w:type="dxa"/><w:shd w:val="clear" w:color="auto" w:fill="auto"/><w:tcMar><w:top w:w="57" w:type="dxa"/><w:bottom w:w="57" w:type="dxa"/></w:tcMar><w:vAlign w:val="center"/></w:tcPr><w:p wsp:rsidR="00FB0822" wsp:rsidRDefault="0000154C"><w:pPr><w:pStyle w:val="SurveyXactHorizontalChoiceHeading"/></w:pPr><w:r><w:t>60 ml </w:t></w:r></w:p></w:tc><w:tc><w:tcPr><w:tcW w:w="733" w:type="dxa"/><w:shd w:val="clear" w:color="auto" w:fill="auto"/><w:tcMar><w:top w:w="57" w:type="dxa"/><w:bottom w:w="57" w:type="dxa"/></w:tcMar><w:vAlign w:val="center"/></w:tcPr><w:p wsp:rsidR="00FB0822" wsp:rsidRDefault="0000154C"><w:pPr><w:pStyle w:val="SurveyXactHorizontalChoiceHeading"/></w:pPr><w:r><w:t>120 ml</w:t></w:r></w:p></w:tc><w:tc><w:tcPr><w:tcW w:w="733" w:type="dxa"/><w:shd w:val="clear" w:color="auto" w:fill="auto"/><w:tcMar><w:top w:w="57" w:type="dxa"/><w:bottom w:w="57" w:type="dxa"/></w:tcMar><w:vAlign w:val="center"/></w:tcPr><w:p wsp:rsidR="00FB0822" wsp:rsidRDefault="0000154C"><w:pPr><w:pStyle w:val="SurveyXactHorizontalChoiceHeading"/></w:pPr><w:r><w:t>180 ml</w:t></w:r></w:p></w:tc><w:tc><w:tcPr><w:tcW w:w="733" w:type="dxa"/><w:shd w:val="clear" w:color="auto" w:fill="auto"/><w:tcMar><w:top w:w="57" w:type="dxa"/><w:bottom w:w="57" w:type="dxa"/></w:tcMar><w:vAlign w:val="center"/></w:tcPr><w:p wsp:rsidR="00FB0822" wsp:rsidRDefault="0000154C"><w:pPr><w:pStyle w:val="SurveyXactHorizontalChoiceHeading"/></w:pPr><w:r><w:t>240 ml</w:t></w:r></w:p></w:tc></w:tr><w:tr wsp:rsidR="002368F3" wsp:rsidTr="002368F3"><w:tblPrEx><w:tblCellMar><w:top w:w="0" w:type="dxa"/><w:left w:w="0" w:type="dxa"/><w:bottom w:w="0" w:type="dxa"/><w:right w:w="0" w:type="dxa"/></w:tblCellMar></w:tblPrEx><w:tc><w:tcPr><w:tcW w:w="2933" w:type="dxa"/><w:shd w:val="clear" w:color="auto" w:fill="auto"/><w:tcMar><w:top w:w="57" w:type="dxa"/><w:bottom w:w="57" w:type="dxa"/></w:tcMar><w:vAlign w:val="center"/></w:tcPr><w:p wsp:rsidR="00FB0822" wsp:rsidRDefault="002B4B45"><w:pPr><w:pStyle w:val="SurveyXactBatteryQuestionLine"/></w:pPr><w:r><w:t>Water</w:t></w:r></w:p></w:tc><w:tc><w:tcPr><w:tcW w:w="366" w:type="dxa"/><w:shd w:val="clear" w:color="auto" w:fill="auto"/><w:tcMar><w:top w:w="57" w:type="dxa"/><w:bottom w:w="57" w:type="dxa"/></w:tcMar><w:vAlign w:val="center"/></w:tcPr><w:p wsp:rsidR="00FB0822" wsp:rsidRDefault="0000154C"><w:pPr><w:pStyle w:val="SurveyXactClosedHorizontalChoice"/></w:pPr><w:r><w:t>(1) </w:t></w:r><w:r wsp:rsidRPr="002368F3"><w:rPr><w:rStyle w:val="SurveyXactClosedCheckbox"/></w:rPr><w:sym w:font="Wingdings" w:char="F071"/></w:r></w:p></w:tc><w:tc><w:tcPr><w:tcW w:w="366" w:type="dxa"/><w:shd w:val="clear" w:color="auto" w:fill="auto"/><w:tcMar><w:top w:w="57" w:type="dxa"/><w:bottom w:w="57" w:type="dxa"/></w:tcMar><w:vAlign w:val="center"/></w:tcPr><w:p wsp:rsidR="00FB0822" wsp:rsidRDefault="0000154C"><w:pPr><w:pStyle w:val="SurveyXactClosedHorizontalChoice"/></w:pPr><w:r><w:t>(2) </w:t></w:r><w:r wsp:rsidRPr="002368F3"><w:rPr><w:rStyle w:val="SurveyXactClosedCheckbox"/></w:rPr><w:sym w:font="Wingdings" w:char="F071"/></w:r></w:p></w:tc><w:tc><w:tcPr><w:tcW w:w="366" w:type="dxa"/><w:shd w:val="clear" w:color="auto" w:fill="auto"/><w:tcMar><w:top w:w="57" w:type="dxa"/><w:bottom w:w="57" w:type="dxa"/></w:tcMar><w:vAlign w:val="center"/></w:tcPr><w:p wsp:rsidR="00FB0822" wsp:rsidRDefault="0000154C"><w:pPr><w:pStyle w:val="SurveyXactClosedHorizontalChoice"/></w:pPr><w:r><w:t>(3) </w:t></w:r><w:r wsp:rsidRPr="002368F3"><w:rPr><w:rStyle w:val="SurveyXactClosedCheckbox"/></w:rPr><w:sym w:font="Wingdings" w:char="F071"/></w:r></w:p></w:tc><w:tc><w:tcPr><w:tcW w:w="366" w:type="dxa"/><w:shd w:val="clear" w:color="auto" w:fill="auto"/><w:tcMar><w:top w:w="57" w:type="dxa"/><w:bottom w:w="57" w:type="dxa"/></w:tcMar><w:vAlign w:val="center"/></w:tcPr><w:p wsp:rsidR="00FB0822" wsp:rsidRDefault="0000154C"><w:pPr><w:pStyle w:val="SurveyXactClosedHorizontalChoice"/></w:pPr><w:r><w:t>(4) </w:t></w:r><w:r wsp:rsidRPr="002368F3"><w:rPr><w:rStyle w:val="SurveyXactClosedCheckbox"/></w:rPr><w:sym w:font="Wingdings" w:char="F071"/></w:r></w:p></w:tc><w:tc><w:tcPr><w:tcW w:w="366" w:type="dxa"/><w:shd w:val="clear" w:color="auto" w:fill="auto"/><w:tcMar><w:top w:w="57" w:type="dxa"/><w:bottom w:w="57" w:type="dxa"/></w:tcMar><w:vAlign w:val="center"/></w:tcPr><w:p wsp:rsidR="00FB0822" wsp:rsidRDefault="0000154C"><w:pPr><w:pStyle w:val="SurveyXactClosedHorizontalChoice"/></w:pPr><w:r><w:t>(5) </w:t></w:r><w:r wsp:rsidRPr="002368F3"><w:rPr><w:rStyle w:val="SurveyXactClosedCheckbox"/></w:rPr><w:sym w:font="Wingdings" w:char="F071"/></w:r></w:p></w:tc><w:tc><w:tcPr><w:tcW w:w="366" w:type="dxa"/><w:shd w:val="clear" w:color="auto" w:fill="auto"/><w:tcMar><w:top w:w="57" w:type="dxa"/><w:bottom w:w="57" w:type="dxa"/></w:tcMar><w:vAlign w:val="center"/></w:tcPr><w:p wsp:rsidR="00FB0822" wsp:rsidRDefault="0000154C"><w:pPr><w:pStyle w:val="SurveyXactClosedHorizontalChoice"/></w:pPr><w:r><w:t>(6) </w:t></w:r><w:r wsp:rsidRPr="002368F3"><w:rPr><w:rStyle w:val="SurveyXactClosedCheckbox"/></w:rPr><w:sym w:font="Wingdings" w:char="F071"/></w:r></w:p></w:tc><w:tc><w:tcPr><w:tcW w:w="366" w:type="dxa"/><w:shd w:val="clear" w:color="auto" w:fill="auto"/><w:tcMar><w:top w:w="57" w:type="dxa"/><w:bottom w:w="57" w:type="dxa"/></w:tcMar><w:vAlign w:val="center"/></w:tcPr><w:p wsp:rsidR="00FB0822" wsp:rsidRDefault="0000154C"><w:pPr><w:pStyle w:val="SurveyXactClosedHorizontalChoice"/></w:pPr><w:r><w:t>(7) </w:t></w:r><w:r wsp:rsidRPr="002368F3"><w:rPr><w:rStyle w:val="SurveyXactClosedCheckbox"/></w:rPr><w:sym w:font="Wingdings" w:char="F071"/></w:r></w:p></w:tc><w:tc><w:tcPr><w:tcW w:w="366" w:type="dxa"/><w:shd w:val="clear" w:color="auto" w:fill="auto"/><w:tcMar><w:top w:w="57" w:type="dxa"/><w:bottom w:w="57" w:type="dxa"/></w:tcMar><w:vAlign w:val="center"/></w:tcPr><w:p wsp:rsidR="00FB0822" wsp:rsidRDefault="0000154C"><w:pPr><w:pStyle w:val="SurveyXactClosedHorizontalChoice"/></w:pPr><w:r><w:t>(8) </w:t></w:r><w:r wsp:rsidRPr="002368F3"><w:rPr><w:rStyle w:val="SurveyXactClosedCheckbox"/></w:rPr><w:sym w:font="Wingdings" w:char="F071"/></w:r></w:p></w:tc><w:tc><w:tcPr><w:tcW w:w="733" w:type="dxa"/><w:shd w:val="clear" w:color="auto" w:fill="auto"/><w:tcMar><w:top w:w="57" w:type="dxa"/><w:bottom w:w="57" w:type="dxa"/></w:tcMar><w:vAlign w:val="center"/></w:tcPr><w:p wsp:rsidR="00FB0822" wsp:rsidRDefault="0000154C"><w:pPr><w:pStyle w:val="SurveyXactClosedHorizontalChoice"/></w:pPr><w:r><w:t>(1) </w:t></w:r><w:r wsp:rsidRPr="002368F3"><w:rPr><w:rStyle w:val="SurveyXactClosedCheckbox"/></w:rPr><w:sym w:font="Wingdings" w:char="F071"/></w:r></w:p></w:tc><w:tc><w:tcPr><w:tcW w:w="733" w:type="dxa"/><w:shd w:val="clear" w:color="auto" w:fill="auto"/><w:tcMar><w:top w:w="57" w:type="dxa"/><w:bottom w:w="57" w:type="dxa"/></w:tcMar><w:vAlign w:val="center"/></w:tcPr><w:p wsp:rsidR="00FB0822" wsp:rsidRDefault="0000154C"><w:pPr><w:pStyle w:val="SurveyXactClosedHorizontalChoice"/></w:pPr><w:r><w:t>(2) </w:t></w:r><w:r wsp:rsidRPr="002368F3"><w:rPr><w:rStyle w:val="SurveyXactClosedCheckbox"/></w:rPr><w:sym w:font="Wingdings" w:char="F071"/></w:r></w:p></w:tc><w:tc><w:tcPr><w:tcW w:w="733" w:type="dxa"/><w:shd w:val="clear" w:color="auto" w:fill="auto"/><w:tcMar><w:top w:w="57" w:type="dxa"/><w:bottom w:w="57" w:type="dxa"/></w:tcMar><w:vAlign w:val="center"/></w:tcPr><w:p wsp:rsidR="00FB0822" wsp:rsidRDefault="0000154C"><w:pPr><w:pStyle w:val="SurveyXactClosedHorizontalChoice"/></w:pPr><w:r><w:t>(3) </w:t></w:r><w:r wsp:rsidRPr="002368F3"><w:rPr><w:rStyle w:val="SurveyXactClosedCheckbox"/></w:rPr><w:sym w:font="Wingdings" w:char="F071"/></w:r></w:p></w:tc><w:tc><w:tcPr><w:tcW w:w="733" w:type="dxa"/><w:shd w:val="clear" w:color="auto" w:fill="auto"/><w:tcMar><w:top w:w="57" w:type="dxa"/><w:bottom w:w="57" w:type="dxa"/></w:tcMar><w:vAlign w:val="center"/></w:tcPr><w:p wsp:rsidR="00FB0822" wsp:rsidRDefault="0000154C"><w:pPr><w:pStyle w:val="SurveyXactClosedHorizontalChoice"/></w:pPr><w:r><w:t>(4) </w:t></w:r><w:r wsp:rsidRPr="002368F3"><w:rPr><w:rStyle w:val="SurveyXactClosedCheckbox"/></w:rPr><w:sym w:font="Wingdings" w:char="F071"/></w:r></w:p></w:tc></w:tr><w:tr wsp:rsidR="002368F3" wsp:rsidTr="002368F3"><w:tblPrEx><w:tblCellMar><w:top w:w="0" w:type="dxa"/><w:left w:w="0" w:type="dxa"/><w:bottom w:w="0" w:type="dxa"/><w:right w:w="0" w:type="dxa"/></w:tblCellMar></w:tblPrEx><w:tc><w:tcPr><w:tcW w:w="2933" w:type="dxa"/><w:shd w:val="clear" w:color="auto" w:fill="auto"/><w:tcMar><w:top w:w="57" w:type="dxa"/><w:bottom w:w="57" w:type="dxa"/></w:tcMar><w:vAlign w:val="center"/></w:tcPr><w:p wsp:rsidR="00FB0822" wsp:rsidRDefault="002B4B45"><w:pPr><w:pStyle w:val="SurveyXactBatteryQuestionLine"/></w:pPr><w:proofErr w:type="spellStart"/><w:r><w:t>Lemonade</w:t></w:r><w:proofErr w:type="spellEnd"/><w:r><w:t> for </w:t></w:r><w:proofErr w:type="spellStart"/><w:r><w:t>children</w:t></w:r><w:proofErr w:type="spellEnd"/></w:p></w:tc><w:tc><w:tcPr><w:tcW w:w="366" w:type="dxa"/><w:shd w:val="clear" w:color="auto" w:fill="auto"/><w:tcMar><w:top w:w="57" w:type="dxa"/><w:bottom w:w="57" w:type="dxa"/></w:tcMar><w:vAlign w:val="center"/></w:tcPr><w:p wsp:rsidR="00FB0822" wsp:rsidRDefault="0000154C"><w:pPr><w:pStyle w:val="SurveyXactClosedHorizontalChoice"/></w:pPr><w:r><w:t>(1) </w:t></w:r><w:r wsp:rsidRPr="002368F3"><w:rPr><w:rStyle w:val="SurveyXactClosedCheckbox"/></w:rPr><w:sym w:font="Wingdings" w:char="F071"/></w:r></w:p></w:tc><w:tc><w:tcPr><w:tcW w:w="366" w:type="dxa"/><w:shd w:val="clear" w:color="auto" w:fill="auto"/><w:tcMar><w:top w:w="57" w:type="dxa"/><w:bottom w:w="57" w:type="dxa"/></w:tcMar><w:vAlign w:val="center"/></w:tcPr><w:p wsp:rsidR="00FB0822" wsp:rsidRDefault="0000154C"><w:pPr><w:pStyle w:val="SurveyXactClosedHorizontalChoice"/></w:pPr><w:r><w:t>(2) </w:t></w:r><w:r wsp:rsidRPr="002368F3"><w:rPr><w:rStyle w:val="SurveyXactClosedCheckbox"/></w:rPr><w:sym w:font="Wingdings" w:char="F071"/></w:r></w:p></w:tc><w:tc><w:tcPr><w:tcW w:w="366" w:type="dxa"/><w:shd w:val="clear" w:color="auto" w:fill="auto"/><w:tcMar><w:top w:w="57" w:type="dxa"/><w:bottom w:w="57" w:type="dxa"/></w:tcMar><w:vAlign w:val="center"/></w:tcPr><w:p wsp:rsidR="00FB0822" wsp:rsidRDefault="0000154C"><w:pPr><w:pStyle w:val="SurveyXactClosedHorizontalChoice"/></w:pPr><w:r><w:t>(3) </w:t></w:r><w:r wsp:rsidRPr="002368F3"><w:rPr><w:rStyle w:val="SurveyXactClosedCheckbox"/></w:rPr><w:sym w:font="Wingdings" w:char="F071"/></w:r></w:p></w:tc><w:tc><w:tcPr><w:tcW w:w="366" w:type="dxa"/><w:shd w:val="clear" w:color="auto" w:fill="auto"/><w:tcMar><w:top w:w="57" w:type="dxa"/><w:bottom w:w="57" w:type="dxa"/></w:tcMar><w:vAlign w:val="center"/></w:tcPr><w:p wsp:rsidR="00FB0822" wsp:rsidRDefault="0000154C"><w:pPr><w:pStyle w:val="SurveyXactClosedHorizontalChoice"/></w:pPr><w:r><w:t>(4) </w:t></w:r><w:r wsp:rsidRPr="002368F3"><w:rPr><w:rStyle w:val="SurveyXactClosedCheckbox"/></w:rPr><w:sym w:font="Wingdings" w:char="F071"/></w:r></w:p></w:tc><w:tc><w:tcPr><w:tcW w:w="366" w:type="dxa"/><w:shd w:val="clear" w:color="auto" w:fill="auto"/><w:tcMar><w:top w:w="57" w:type="dxa"/><w:bottom w:w="57" w:type="dxa"/></w:tcMar><w:vAlign w:val="center"/></w:tcPr><w:p wsp:rsidR="00FB0822" wsp:rsidRDefault="0000154C"><w:pPr><w:pStyle w:val="SurveyXactClosedHorizontalChoice"/></w:pPr><w:r><w:t>(5) </w:t></w:r><w:r wsp:rsidRPr="002368F3"><w:rPr><w:rStyle w:val="SurveyXactClosedCheckbox"/></w:rPr><w:sym w:font="Wingdings" w:char="F071"/></w:r></w:p></w:tc><w:tc><w:tcPr><w:tcW w:w="366" w:type="dxa"/><w:shd w:val="clear" w:color="auto" w:fill="auto"/><w:tcMar><w:top w:w="57" w:type="dxa"/><w:bottom w:w="57" w:type="dxa"/></w:tcMar><w:vAlign w:val="center"/></w:tcPr><w:p wsp:rsidR="00FB0822" wsp:rsidRDefault="0000154C"><w:pPr><w:pStyle w:val="SurveyXactClosedHorizontalChoice"/></w:pPr><w:r><w:t>(6) </w:t></w:r><w:r wsp:rsidRPr="002368F3"><w:rPr><w:rStyle w:val="SurveyXactClosedCheckbox"/></w:rPr><w:sym w:font="Wingdings" w:char="F071"/></w:r></w:p></w:tc><w:tc><w:tcPr><w:tcW w:w="366" w:type="dxa"/><w:shd w:val="clear" w:color="auto" w:fill="auto"/><w:tcMar><w:top w:w="57" w:type="dxa"/><w:bottom w:w="57" w:type="dxa"/></w:tcMar><w:vAlign w:val="center"/></w:tcPr><w:p wsp:rsidR="00FB0822" wsp:rsidRDefault="0000154C"><w:pPr><w:pStyle w:val="SurveyXactClosedHorizontalChoice"/></w:pPr><w:r><w:t>(7) </w:t></w:r><w:r wsp:rsidRPr="002368F3"><w:rPr><w:rStyle w:val="SurveyXactClosedCheckbox"/></w:rPr><w:sym w:font="Wingdings" w:char="F071"/></w:r></w:p></w:tc><w:tc><w:tcPr><w:tcW w:w="366" w:type="dxa"/><w:shd w:val="clear" w:color="auto" w:fill="auto"/><w:tcMar><w:top w:w="57" w:type="dxa"/><w:bottom w:w="57" w:type="dxa"/></w:tcMar><w:vAlign w:val="center"/></w:tcPr><w:p wsp:rsidR="00FB0822" wsp:rsidRDefault="0000154C"><w:pPr><w:pStyle w:val="SurveyXactClosedHorizontalChoice"/></w:pPr><w:r><w:t>(8) </w:t></w:r><w:r wsp:rsidRPr="002368F3"><w:rPr><w:rStyle w:val="SurveyXactClosedCheckbox"/></w:rPr><w:sym w:font="Wingdings" w:char="F071"/></w:r></w:p></w:tc><w:tc><w:tcPr><w:tcW w:w="733" w:type="dxa"/><w:shd w:val="clear" w:color="auto" w:fill="auto"/><w:tcMar><w:top w:w="57" w:type="dxa"/><w:bottom w:w="57" w:type="dxa"/></w:tcMar><w:vAlign w:val="center"/></w:tcPr><w:p wsp:rsidR="00FB0822" wsp:rsidRDefault="0000154C"><w:pPr><w:pStyle w:val="SurveyXactClosedHorizontalChoice"/></w:pPr><w:r><w:t>(1) </w:t></w:r><w:r wsp:rsidRPr="002368F3"><w:rPr><w:rStyle w:val="SurveyXactClosedCheckbox"/></w:rPr><w:sym w:font="Wingdings" w:char="F071"/></w:r></w:p></w:tc><w:tc><w:tcPr><w:tcW w:w="733" w:type="dxa"/><w:shd w:val="clear" w:color="auto" w:fill="auto"/><w:tcMar><w:top w:w="57" w:type="dxa"/><w:bottom w:w="57" w:type="dxa"/></w:tcMar><w:vAlign w:val="center"/></w:tcPr><w:p wsp:rsidR="00FB0822" wsp:rsidRDefault="0000154C"><w:pPr><w:pStyle w:val="SurveyXactClosedHorizontalChoice"/></w:pPr><w:r><w:t>(2) </w:t></w:r><w:r wsp:rsidRPr="002368F3"><w:rPr><w:rStyle w:val="SurveyXactClosedCheckbox"/></w:rPr><w:sym w:font="Wingdings" w:char="F071"/></w:r></w:p></w:tc><w:tc><w:tcPr><w:tcW w:w="733" w:type="dxa"/><w:shd w:val="clear" w:color="auto" w:fill="auto"/><w:tcMar><w:top w:w="57" w:type="dxa"/><w:bottom w:w="57" w:type="dxa"/></w:tcMar><w:vAlign w:val="center"/></w:tcPr><w:p wsp:rsidR="00FB0822" wsp:rsidRDefault="0000154C"><w:pPr><w:pStyle w:val="SurveyXactClosedHorizontalChoice"/></w:pPr><w:r><w:t>(3) </w:t></w:r><w:r wsp:rsidRPr="002368F3"><w:rPr><w:rStyle w:val="SurveyXactClosedCheckbox"/></w:rPr><w:sym w:font="Wingdings" w:char="F071"/></w:r></w:p></w:tc><w:tc><w:tcPr><w:tcW w:w="733" w:type="dxa"/><w:shd w:val="clear" w:color="auto" w:fill="auto"/><w:tcMar><w:top w:w="57" w:type="dxa"/><w:bottom w:w="57" w:type="dxa"/></w:tcMar><w:vAlign w:val="center"/></w:tcPr><w:p wsp:rsidR="00FB0822" wsp:rsidRDefault="0000154C"><w:pPr><w:pStyle w:val="SurveyXactClosedHorizontalChoice"/></w:pPr><w:r><w:t>(4) </w:t></w:r><w:r wsp:rsidRPr="002368F3"><w:rPr><w:rStyle w:val="SurveyXactClosedCheckbox"/></w:rPr><w:sym w:font="Wingdings" w:char="F071"/></w:r></w:p></w:tc></w:tr><w:tr wsp:rsidR="002368F3" wsp:rsidTr="002368F3"><w:tblPrEx><w:tblCellMar><w:top w:w="0" w:type="dxa"/><w:left w:w="0" w:type="dxa"/><w:bottom w:w="0" w:type="dxa"/><w:right w:w="0" w:type="dxa"/></w:tblCellMar></w:tblPrEx><w:tc><w:tcPr><w:tcW w:w="2933" w:type="dxa"/><w:shd w:val="clear" w:color="auto" w:fill="auto"/><w:tcMar><w:top w:w="57" w:type="dxa"/><w:bottom w:w="57" w:type="dxa"/></w:tcMar><w:vAlign w:val="center"/></w:tcPr><w:p wsp:rsidR="00FB0822" wsp:rsidRDefault="002B4B45"><w:pPr><w:pStyle w:val="SurveyXactBatteryQuestionLine"/></w:pPr><w:proofErr w:type="spellStart"/><w:r><w:t>Lemonade</w:t></w:r><w:proofErr w:type="spellEnd"/><w:r><w:t> </w:t></w:r><w:proofErr w:type="spellStart"/><w:r><w:t>with</w:t></w:r><w:proofErr w:type="spellEnd"/><w:r><w:t> </w:t></w:r><w:proofErr w:type="spellStart"/><w:r><w:t>sugar</w:t></w:r><w:proofErr w:type="spellEnd"/></w:p></w:tc><w:tc><w:tcPr><w:tcW w:w="366" w:type="dxa"/><w:shd w:val="clear" w:color="auto" w:fill="auto"/><w:tcMar><w:top w:w="57" w:type="dxa"/><w:bottom w:w="57" w:type="dxa"/></w:tcMar><w:vAlign w:val="center"/></w:tcPr><w:p wsp:rsidR="00FB0822" wsp:rsidRDefault="0000154C"><w:pPr><w:pStyle w:val="SurveyXactClosedHorizontalChoice"/></w:pPr><w:r><w:t>(1) </w:t></w:r><w:r wsp:rsidRPr="002368F3"><w:rPr><w:rStyle w:val="SurveyXactClosedCheckbox"/></w:rPr><w:sym w:font="Wingdings" w:char="F071"/></w:r></w:p></w:tc><w:tc><w:tcPr><w:tcW w:w="366" w:type="dxa"/><w:shd w:val="clear" w:color="auto" w:fill="auto"/><w:tcMar><w:top w:w="57" w:type="dxa"/><w:bottom w:w="57" w:type="dxa"/></w:tcMar><w:vAlign w:val="center"/></w:tcPr><w:p wsp:rsidR="00FB0822" wsp:rsidRDefault="0000154C"><w:pPr><w:pStyle w:val="SurveyXactClosedHorizontalChoice"/></w:pPr><w:r><w:t>(2) </w:t></w:r><w:r wsp:rsidRPr="002368F3"><w:rPr><w:rStyle w:val="SurveyXactClosedCheckbox"/></w:rPr><w:sym w:font="Wingdings" w:char="F071"/></w:r></w:p></w:tc><w:tc><w:tcPr><w:tcW w:w="366" w:type="dxa"/><w:shd w:val="clear" w:color="auto" w:fill="auto"/><w:tcMar><w:top w:w="57" w:type="dxa"/><w:bottom w:w="57" w:type="dxa"/></w:tcMar><w:vAlign w:val="center"/></w:tcPr><w:p wsp:rsidR="00FB0822" wsp:rsidRDefault="0000154C"><w:pPr><w:pStyle w:val="SurveyXactClosedHorizontalChoice"/></w:pPr><w:r><w:t>(3) </w:t></w:r><w:r wsp:rsidRPr="002368F3"><w:rPr><w:rStyle w:val="SurveyXactClosedCheckbox"/></w:rPr><w:sym w:font="Wingdings" w:char="F071"/></w:r></w:p></w:tc><w:tc><w:tcPr><w:tcW w:w="366" w:type="dxa"/><w:shd w:val="clear" w:color="auto" w:fill="auto"/><w:tcMar><w:top w:w="57" w:type="dxa"/><w:bottom w:w="57" w:type="dxa"/></w:tcMar><w:vAlign w:val="center"/></w:tcPr><w:p wsp:rsidR="00FB0822" wsp:rsidRDefault="0000154C"><w:pPr><w:pStyle w:val="SurveyXactClosedHorizontalChoice"/></w:pPr><w:r><w:t>(4) </w:t></w:r><w:r wsp:rsidRPr="002368F3"><w:rPr><w:rStyle w:val="SurveyXactClosedCheckbox"/></w:rPr><w:sym w:font="Wingdings" w:char="F071"/></w:r></w:p></w:tc><w:tc><w:tcPr><w:tcW w:w="366" w:type="dxa"/><w:shd w:val="clear" w:color="auto" w:fill="auto"/><w:tcMar><w:top w:w="57" w:type="dxa"/><w:bottom w:w="57" w:type="dxa"/></w:tcMar><w:vAlign w:val="center"/></w:tcPr><w:p wsp:rsidR="00FB0822" wsp:rsidRDefault="0000154C"><w:pPr><w:pStyle w:val="SurveyXactClosedHorizontalChoice"/></w:pPr><w:r><w:t>(5) </w:t></w:r><w:r wsp:rsidRPr="002368F3"><w:rPr><w:rStyle w:val="SurveyXactClosedCheckbox"/></w:rPr><w:sym w:font="Wingdings" w:char="F071"/></w:r></w:p></w:tc><w:tc><w:tcPr><w:tcW w:w="366" w:type="dxa"/><w:shd w:val="clear" w:color="auto" w:fill="auto"/><w:tcMar><w:top w:w="57" w:type="dxa"/><w:bottom w:w="57" w:type="dxa"/></w:tcMar><w:vAlign w:val="center"/></w:tcPr><w:p wsp:rsidR="00FB0822" wsp:rsidRDefault="0000154C"><w:pPr><w:pStyle w:val="SurveyXactClosedHorizontalChoice"/></w:pPr><w:r><w:t>(6) </w:t></w:r><w:r wsp:rsidRPr="002368F3"><w:rPr><w:rStyle w:val="SurveyXactClosedCheckbox"/></w:rPr><w:sym w:font="Wingdings" w:char="F071"/></w:r></w:p></w:tc><w:tc><w:tcPr><w:tcW w:w="366" w:type="dxa"/><w:shd w:val="clear" w:color="auto" w:fill="auto"/><w:tcMar><w:top w:w="57" w:type="dxa"/><w:bottom w:w="57" w:type="dxa"/></w:tcMar><w:vAlign w:val="center"/></w:tcPr><w:p wsp:rsidR="00FB0822" wsp:rsidRDefault="0000154C"><w:pPr><w:pStyle w:val="SurveyXactClosedHorizontalChoice"/></w:pPr><w:r><w:t>(7) </w:t></w:r><w:r wsp:rsidRPr="002368F3"><w:rPr><w:rStyle w:val="SurveyXactClosedCheckbox"/></w:rPr><w:sym w:font="Wingdings" w:char="F071"/></w:r></w:p></w:tc><w:tc><w:tcPr><w:tcW w:w="366" w:type="dxa"/><w:shd w:val="clear" w:color="auto" w:fill="auto"/><w:tcMar><w:top w:w="57" w:type="dxa"/><w:bottom w:w="57" w:type="dxa"/></w:tcMar><w:vAlign w:val="center"/></w:tcPr><w:p wsp:rsidR="00FB0822" wsp:rsidRDefault="0000154C"><w:pPr><w:pStyle w:val="SurveyXactClosedHorizontalChoice"/></w:pPr><w:r><w:t>(8) </w:t></w:r><w:r wsp:rsidRPr="002368F3"><w:rPr><w:rStyle w:val="SurveyXactClosedCheckbox"/></w:rPr><w:sym w:font="Wingdings" w:char="F071"/></w:r></w:p></w:tc><w:tc><w:tcPr><w:tcW w:w="733" w:type="dxa"/><w:shd w:val="clear" w:color="auto" w:fill="auto"/><w:tcMar><w:top w:w="57" w:type="dxa"/><w:bottom w:w="57" w:type="dxa"/></w:tcMar><w:vAlign w:val="center"/></w:tcPr><w:p wsp:rsidR="00FB0822" wsp:rsidRDefault="0000154C"><w:pPr><w:pStyle w:val="SurveyXactClosedHorizontalChoice"/></w:pPr><w:r><w:t>(1) </w:t></w:r><w:r wsp:rsidRPr="002368F3"><w:rPr><w:rStyle w:val="SurveyXactClosedCheckbox"/></w:rPr><w:sym w:font="Wingdings" w:char="F071"/></w:r></w:p></w:tc><w:tc><w:tcPr><w:tcW w:w="733" w:type="dxa"/><w:shd w:val="clear" w:color="auto" w:fill="auto"/><w:tcMar><w:top w:w="57" w:type="dxa"/><w:bottom w:w="57" w:type="dxa"/></w:tcMar><w:vAlign w:val="center"/></w:tcPr><w:p wsp:rsidR="00FB0822" wsp:rsidRDefault="0000154C"><w:pPr><w:pStyle w:val="SurveyXactClosedHorizontalChoice"/></w:pPr><w:r><w:t>(2) </w:t></w:r><w:r wsp:rsidRPr="002368F3"><w:rPr><w:rStyle w:val="SurveyXactClosedCheckbox"/></w:rPr><w:sym w:font="Wingdings" w:char="F071"/></w:r></w:p></w:tc><w:tc><w:tcPr><w:tcW w:w="733" w:type="dxa"/><w:shd w:val="clear" w:color="auto" w:fill="auto"/><w:tcMar><w:top w:w="57" w:type="dxa"/><w:bottom w:w="57" w:type="dxa"/></w:tcMar><w:vAlign w:val="center"/></w:tcPr><w:p wsp:rsidR="00FB0822" wsp:rsidRDefault="0000154C"><w:pPr><w:pStyle w:val="SurveyXactClosedHorizontalChoice"/></w:pPr><w:r><w:t>(3) </w:t></w:r><w:r wsp:rsidRPr="002368F3"><w:rPr><w:rStyle w:val="SurveyXactClosedCheckbox"/></w:rPr><w:sym w:font="Wingdings" w:char="F071"/></w:r></w:p></w:tc><w:tc><w:tcPr><w:tcW w:w="733" w:type="dxa"/><w:shd w:val="clear" w:color="auto" w:fill="auto"/><w:tcMar><w:top w:w="57" w:type="dxa"/><w:bottom w:w="57" w:type="dxa"/></w:tcMar><w:vAlign w:val="center"/></w:tcPr><w:p wsp:rsidR="00FB0822" wsp:rsidRDefault="0000154C"><w:pPr><w:pStyle w:val="SurveyXactClosedHorizontalChoice"/></w:pPr><w:r><w:t>(4) </w:t></w:r><w:r wsp:rsidRPr="002368F3"><w:rPr><w:rStyle w:val="SurveyXactClosedCheckbox"/></w:rPr><w:sym w:font="Wingdings" w:char="F071"/></w:r></w:p></w:tc></w:tr><w:tr wsp:rsidR="002368F3" wsp:rsidTr="002368F3"><w:tblPrEx><w:tblCellMar><w:top w:w="0" w:type="dxa"/><w:left w:w="0" w:type="dxa"/><w:bottom w:w="0" w:type="dxa"/><w:right w:w="0" w:type="dxa"/></w:tblCellMar></w:tblPrEx><w:tc><w:tcPr><w:tcW w:w="2933" w:type="dxa"/><w:shd w:val="clear" w:color="auto" w:fill="auto"/><w:tcMar><w:top w:w="57" w:type="dxa"/><w:bottom w:w="57" w:type="dxa"/></w:tcMar><w:vAlign w:val="center"/></w:tcPr><w:p wsp:rsidR="00FB0822" wsp:rsidRDefault="002B4B45"><w:pPr><w:pStyle w:val="SurveyXactBatteryQuestionLine"/></w:pPr><w:proofErr w:type="spellStart"/><w:r><w:t>Lemonade</w:t></w:r><w:proofErr w:type="spellEnd"/><w:r><w:t> </w:t></w:r><w:proofErr w:type="spellStart"/><w:r><w:t>sweetened</w:t></w:r><w:proofErr w:type="spellEnd"/></w:p></w:tc><w:tc><w:tcPr><w:tcW w:w="366" w:type="dxa"/><w:shd w:val="clear" w:color="auto" w:fill="auto"/><w:tcMar><w:top w:w="57" w:type="dxa"/><w:bottom w:w="57" w:type="dxa"/></w:tcMar><w:vAlign w:val="center"/></w:tcPr><w:p wsp:rsidR="00FB0822" wsp:rsidRDefault="0000154C"><w:pPr><w:pStyle w:val="SurveyXactClosedHorizontalChoice"/></w:pPr><w:r><w:t>(1) </w:t></w:r><w:r wsp:rsidRPr="002368F3"><w:rPr><w:rStyle w:val="SurveyXactClosedCheckbox"/></w:rPr><w:sym w:font="Wingdings" w:char="F071"/></w:r></w:p></w:tc><w:tc><w:tcPr><w:tcW w:w="366" w:type="dxa"/><w:shd w:val="clear" w:color="auto" w:fill="auto"/><w:tcMar><w:top w:w="57" w:type="dxa"/><w:bottom w:w="57" w:type="dxa"/></w:tcMar><w:vAlign w:val="center"/></w:tcPr><w:p wsp:rsidR="00FB0822" wsp:rsidRDefault="0000154C"><w:pPr><w:pStyle w:val="SurveyXactClosedHorizontalChoice"/></w:pPr><w:r><w:t>(2) </w:t></w:r><w:r wsp:rsidRPr="002368F3"><w:rPr><w:rStyle w:val="SurveyXactClosedCheckbox"/></w:rPr><w:sym w:font="Wingdings" w:char="F071"/></w:r></w:p></w:tc><w:tc><w:tcPr><w:tcW w:w="366" w:type="dxa"/><w:shd w:val="clear" w:color="auto" w:fill="auto"/><w:tcMar><w:top w:w="57" w:type="dxa"/><w:bottom w:w="57" w:type="dxa"/></w:tcMar><w:vAlign w:val="center"/></w:tcPr><w:p wsp:rsidR="00FB0822" wsp:rsidRDefault="0000154C"><w:pPr><w:pStyle w:val="SurveyXactClosedHorizontalChoice"/></w:pPr><w:r><w:t>(3) </w:t></w:r><w:r wsp:rsidRPr="002368F3"><w:rPr><w:rStyle w:val="SurveyXactClosedCheckbox"/></w:rPr><w:sym w:font="Wingdings" w:char="F071"/></w:r></w:p></w:tc><w:tc><w:tcPr><w:tcW w:w="366" w:type="dxa"/><w:shd w:val="clear" w:color="auto" w:fill="auto"/><w:tcMar><w:top w:w="57" w:type="dxa"/><w:bottom w:w="57" w:type="dxa"/></w:tcMar><w:vAlign w:val="center"/></w:tcPr><w:p wsp:rsidR="00FB0822" wsp:rsidRDefault="0000154C"><w:pPr><w:pStyle w:val="SurveyXactClosedHorizontalChoice"/></w:pPr><w:r><w:t>(4) </w:t></w:r><w:r wsp:rsidRPr="002368F3"><w:rPr><w:rStyle w:val="SurveyXactClosedCheckbox"/></w:rPr><w:sym w:font="Wingdings" w:char="F071"/></w:r></w:p></w:tc><w:tc><w:tcPr><w:tcW w:w="366" w:type="dxa"/><w:shd w:val="clear" w:color="auto" w:fill="auto"/><w:tcMar><w:top w:w="57" w:type="dxa"/><w:bottom w:w="57" w:type="dxa"/></w:tcMar><w:vAlign w:val="center"/></w:tcPr><w:p wsp:rsidR="00FB0822" wsp:rsidRDefault="0000154C"><w:pPr><w:pStyle w:val="SurveyXactClosedHorizontalChoice"/></w:pPr><w:r><w:t>(5) </w:t></w:r><w:r wsp:rsidRPr="002368F3"><w:rPr><w:rStyle w:val="SurveyXactClosedCheckbox"/></w:rPr><w:sym w:font="Wingdings" w:char="F071"/></w:r></w:p></w:tc><w:tc><w:tcPr><w:tcW w:w="366" w:type="dxa"/><w:shd w:val="clear" w:color="auto" w:fill="auto"/><w:tcMar><w:top w:w="57" w:type="dxa"/><w:bottom w:w="57" w:type="dxa"/></w:tcMar><w:vAlign w:val="center"/></w:tcPr><w:p wsp:rsidR="00FB0822" wsp:rsidRDefault="0000154C"><w:pPr><w:pStyle w:val="SurveyXactClosedHorizontalChoice"/></w:pPr><w:r><w:t>(6) </w:t></w:r><w:r wsp:rsidRPr="002368F3"><w:rPr><w:rStyle w:val="SurveyXactClosedCheckbox"/></w:rPr><w:sym w:font="Wingdings" w:char="F071"/></w:r></w:p></w:tc><w:tc><w:tcPr><w:tcW w:w="366" w:type="dxa"/><w:shd w:val="clear" w:color="auto" w:fill="auto"/><w:tcMar><w:top w:w="57" w:type="dxa"/><w:bottom w:w="57" w:type="dxa"/></w:tcMar><w:vAlign w:val="center"/></w:tcPr><w:p wsp:rsidR="00FB0822" wsp:rsidRDefault="0000154C"><w:pPr><w:pStyle w:val="SurveyXactClosedHorizontalChoice"/></w:pPr><w:r><w:t>(7) </w:t></w:r><w:r wsp:rsidRPr="002368F3"><w:rPr><w:rStyle w:val="SurveyXactClosedCheckbox"/></w:rPr><w:sym w:font="Wingdings" w:char="F071"/></w:r></w:p></w:tc><w:tc><w:tcPr><w:tcW w:w="366" w:type="dxa"/><w:shd w:val="clear" w:color="auto" w:fill="auto"/><w:tcMar><w:top w:w="57" w:type="dxa"/><w:bottom w:w="57" w:type="dxa"/></w:tcMar><w:vAlign w:val="center"/></w:tcPr><w:p wsp:rsidR="00FB0822" wsp:rsidRDefault="0000154C"><w:pPr><w:pStyle w:val="SurveyXactClosedHorizontalChoice"/></w:pPr><w:r><w:t>(8) </w:t></w:r><w:r wsp:rsidRPr="002368F3"><w:rPr><w:rStyle w:val="SurveyXactClosedCheckbox"/></w:rPr><w:sym w:font="Wingdings" w:char="F071"/></w:r></w:p></w:tc><w:tc><w:tcPr><w:tcW w:w="733" w:type="dxa"/><w:shd w:val="clear" w:color="auto" w:fill="auto"/><w:tcMar><w:top w:w="57" w:type="dxa"/><w:bottom w:w="57" w:type="dxa"/></w:tcMar><w:vAlign w:val="center"/></w:tcPr><w:p wsp:rsidR="00FB0822" wsp:rsidRDefault="0000154C"><w:pPr><w:pStyle w:val="SurveyXactClosedHorizontalChoice"/></w:pPr><w:r><w:t>(1) </w:t></w:r><w:r wsp:rsidRPr="002368F3"><w:rPr><w:rStyle w:val="SurveyXactClosedCheckbox"/></w:rPr><w:sym w:font="Wingdings" w:char="F071"/></w:r></w:p></w:tc><w:tc><w:tcPr><w:tcW w:w="733" w:type="dxa"/><w:shd w:val="clear" w:color="auto" w:fill="auto"/><w:tcMar><w:top w:w="57" w:type="dxa"/><w:bottom w:w="57" w:type="dxa"/></w:tcMar><w:vAlign w:val="center"/></w:tcPr><w:p wsp:rsidR="00FB0822" wsp:rsidRDefault="0000154C"><w:pPr><w:pStyle w:val="SurveyXactClosedHorizontalChoice"/></w:pPr><w:r><w:t>(2) </w:t></w:r><w:r wsp:rsidRPr="002368F3"><w:rPr><w:rStyle w:val="SurveyXactClosedCheckbox"/></w:rPr><w:sym w:font="Wingdings" w:char="F071"/></w:r></w:p></w:tc><w:tc><w:tcPr><w:tcW w:w="733" w:type="dxa"/><w:shd w:val="clear" w:color="auto" w:fill="auto"/><w:tcMar><w:top w:w="57" w:type="dxa"/><w:bottom w:w="57" w:type="dxa"/></w:tcMar><w:vAlign w:val="center"/></w:tcPr><w:p wsp:rsidR="00FB0822" wsp:rsidRDefault="0000154C"><w:pPr><w:pStyle w:val="SurveyXactClosedHorizontalChoice"/></w:pPr><w:r><w:t>(3) </w:t></w:r><w:r wsp:rsidRPr="002368F3"><w:rPr><w:rStyle w:val="SurveyXactClosedCheckbox"/></w:rPr><w:sym w:font="Wingdings" w:char="F071"/></w:r></w:p></w:tc><w:tc><w:tcPr><w:tcW w:w="733" w:type="dxa"/><w:shd w:val="clear" w:color="auto" w:fill="auto"/><w:tcMar><w:top w:w="57" w:type="dxa"/><w:bottom w:w="57" w:type="dxa"/></w:tcMar><w:vAlign w:val="center"/></w:tcPr><w:p wsp:rsidR="00FB0822" wsp:rsidRDefault="0000154C"><w:pPr><w:pStyle w:val="SurveyXactClosedHorizontalChoice"/></w:pPr><w:r><w:t>(4) </w:t></w:r><w:r wsp:rsidRPr="002368F3"><w:rPr><w:rStyle w:val="SurveyXactClosedCheckbox"/></w:rPr><w:sym w:font="Wingdings" w:char="F071"/></w:r></w:p></w:tc></w:tr><w:tr wsp:rsidR="002368F3" wsp:rsidTr="002368F3"><w:tblPrEx><w:tblCellMar><w:top w:w="0" w:type="dxa"/><w:left w:w="0" w:type="dxa"/><w:bottom w:w="0" w:type="dxa"/><w:right w:w="0" w:type="dxa"/></w:tblCellMar></w:tblPrEx><w:tc><w:tcPr><w:tcW w:w="2933" w:type="dxa"/><w:shd w:val="clear" w:color="auto" w:fill="auto"/><w:tcMar><w:top w:w="57" w:type="dxa"/><w:bottom w:w="57" w:type="dxa"/></w:tcMar><w:vAlign w:val="center"/></w:tcPr><w:p wsp:rsidR="00FB0822" wsp:rsidRDefault="0000154C"><w:pPr><w:pStyle w:val="SurveyXactBatteryQuestionLine"/></w:pPr><w:r><w:t>Juice</w:t></w:r></w:p></w:tc><w:tc><w:tcPr><w:tcW w:w="366" w:type="dxa"/><w:shd w:val="clear" w:color="auto" w:fill="auto"/><w:tcMar><w:top w:w="57" w:type="dxa"/><w:bottom w:w="57" w:type="dxa"/></w:tcMar><w:vAlign w:val="center"/></w:tcPr><w:p wsp:rsidR="00FB0822" wsp:rsidRDefault="0000154C"><w:pPr><w:pStyle w:val="SurveyXactClosedHorizontalChoice"/></w:pPr><w:r><w:t>(1) </w:t></w:r><w:r wsp:rsidRPr="002368F3"><w:rPr><w:rStyle w:val="SurveyXactClosedCheckbox"/></w:rPr><w:sym w:font="Wingdings" w:char="F071"/></w:r></w:p></w:tc><w:tc><w:tcPr><w:tcW w:w="366" w:type="dxa"/><w:shd w:val="clear" w:color="auto" w:fill="auto"/><w:tcMar><w:top w:w="57" w:type="dxa"/><w:bottom w:w="57" w:type="dxa"/></w:tcMar><w:vAlign w:val="center"/></w:tcPr><w:p wsp:rsidR="00FB0822" wsp:rsidRDefault="0000154C"><w:pPr><w:pStyle w:val="SurveyXactClosedHorizontalChoice"/></w:pPr><w:r><w:t>(2) </w:t></w:r><w:r wsp:rsidRPr="002368F3"><w:rPr><w:rStyle w:val="SurveyXactClosedCheckbox"/></w:rPr><w:sym w:font="Wingdings" w:char="F071"/></w:r></w:p></w:tc><w:tc><w:tcPr><w:tcW w:w="366" w:type="dxa"/><w:shd w:val="clear" w:color="auto" w:fill="auto"/><w:tcMar><w:top w:w="57" w:type="dxa"/><w:bottom w:w="57" w:type="dxa"/></w:tcMar><w:vAlign w:val="center"/></w:tcPr><w:p wsp:rsidR="00FB0822" wsp:rsidRDefault="0000154C"><w:pPr><w:pStyle w:val="SurveyXactClosedHorizontalChoice"/></w:pPr><w:r><w:t>(3) </w:t></w:r><w:r wsp:rsidRPr="002368F3"><w:rPr><w:rStyle w:val="SurveyXactClosedCheckbox"/></w:rPr><w:sym w:font="Wingdings" w:char="F071"/></w:r></w:p></w:tc><w:tc><w:tcPr><w:tcW w:w="366" w:type="dxa"/><w:shd w:val="clear" w:color="auto" w:fill="auto"/><w:tcMar><w:top w:w="57" w:type="dxa"/><w:bottom w:w="57" w:type="dxa"/></w:tcMar><w:vAlign w:val="center"/></w:tcPr><w:p wsp:rsidR="00FB0822" wsp:rsidRDefault="0000154C"><w:pPr><w:pStyle w:val="SurveyXactClosedHorizontalChoice"/></w:pPr><w:r><w:t>(4) </w:t></w:r><w:r wsp:rsidRPr="002368F3"><w:rPr><w:rStyle w:val="SurveyXactClosedCheckbox"/></w:rPr><w:sym w:font="Wingdings" w:char="F071"/></w:r></w:p></w:tc><w:tc><w:tcPr><w:tcW w:w="366" w:type="dxa"/><w:shd w:val="clear" w:color="auto" w:fill="auto"/><w:tcMar><w:top w:w="57" w:type="dxa"/><w:bottom w:w="57" w:type="dxa"/></w:tcMar><w:vAlign w:val="center"/></w:tcPr><w:p wsp:rsidR="00FB0822" wsp:rsidRDefault="0000154C"><w:pPr><w:pStyle w:val="SurveyXactClosedHorizontalChoice"/></w:pPr><w:r><w:t>(5) </w:t></w:r><w:r wsp:rsidRPr="002368F3"><w:rPr><w:rStyle w:val="SurveyXactClosedCheckbox"/></w:rPr><w:sym w:font="Wingdings" w:char="F071"/></w:r></w:p></w:tc><w:tc><w:tcPr><w:tcW w:w="366" w:type="dxa"/><w:shd w:val="clear" w:color="auto" w:fill="auto"/><w:tcMar><w:top w:w="57" w:type="dxa"/><w:bottom w:w="57" w:type="dxa"/></w:tcMar><w:vAlign w:val="center"/></w:tcPr><w:p wsp:rsidR="00FB0822" wsp:rsidRDefault="0000154C"><w:pPr><w:pStyle w:val="SurveyXactClosedHorizontalChoice"/></w:pPr><w:r><w:t>(6) </w:t></w:r><w:r wsp:rsidRPr="002368F3"><w:rPr><w:rStyle w:val="SurveyXactClosedCheckbox"/></w:rPr><w:sym w:font="Wingdings" w:char="F071"/></w:r></w:p></w:tc><w:tc><w:tcPr><w:tcW w:w="366" w:type="dxa"/><w:shd w:val="clear" w:color="auto" w:fill="auto"/><w:tcMar><w:top w:w="57" w:type="dxa"/><w:bottom w:w="57" w:type="dxa"/></w:tcMar><w:vAlign w:val="center"/></w:tcPr><w:p wsp:rsidR="00FB0822" wsp:rsidRDefault="0000154C"><w:pPr><w:pStyle w:val="SurveyXactClosedHorizontalChoice"/></w:pPr><w:r><w:t>(7) </w:t></w:r><w:r wsp:rsidRPr="002368F3"><w:rPr><w:rStyle w:val="SurveyXactClosedCheckbox"/></w:rPr><w:sym w:font="Wingdings" w:char="F071"/></w:r></w:p></w:tc><w:tc><w:tcPr><w:tcW w:w="366" w:type="dxa"/><w:shd w:val="clear" w:color="auto" w:fill="auto"/><w:tcMar><w:top w:w="57" w:type="dxa"/><w:bottom w:w="57" w:type="dxa"/></w:tcMar><w:vAlign w:val="center"/></w:tcPr><w:p wsp:rsidR="00FB0822" wsp:rsidRDefault="0000154C"><w:pPr><w:pStyle w:val="SurveyXactClosedHorizontalChoice"/></w:pPr><w:r><w:t>(8) </w:t></w:r><w:r wsp:rsidRPr="002368F3"><w:rPr><w:rStyle w:val="SurveyXactClosedCheckbox"/></w:rPr><w:sym w:font="Wingdings" w:char="F071"/></w:r></w:p></w:tc><w:tc><w:tcPr><w:tcW w:w="733" w:type="dxa"/><w:shd w:val="clear" w:color="auto" w:fill="auto"/><w:tcMar><w:top w:w="57" w:type="dxa"/><w:bottom w:w="57" w:type="dxa"/></w:tcMar><w:vAlign w:val="center"/></w:tcPr><w:p wsp:rsidR="00FB0822" wsp:rsidRDefault="0000154C"><w:pPr><w:pStyle w:val="SurveyXactClosedHorizontalChoice"/></w:pPr><w:r><w:t>(1) </w:t></w:r><w:r wsp:rsidRPr="002368F3"><w:rPr><w:rStyle w:val="SurveyXactClosedCheckbox"/></w:rPr><w:sym w:font="Wingdings" w:char="F071"/></w:r></w:p></w:tc><w:tc><w:tcPr><w:tcW w:w="733" w:type="dxa"/><w:shd w:val="clear" w:color="auto" w:fill="auto"/><w:tcMar><w:top w:w="57" w:type="dxa"/><w:bottom w:w="57" w:type="dxa"/></w:tcMar><w:vAlign w:val="center"/></w:tcPr><w:p wsp:rsidR="00FB0822" wsp:rsidRDefault="0000154C"><w:pPr><w:pStyle w:val="SurveyXactClosedHorizontalChoice"/></w:pPr><w:r><w:t>(2) </w:t></w:r><w:r wsp:rsidRPr="002368F3"><w:rPr><w:rStyle w:val="SurveyXactClosedCheckbox"/></w:rPr><w:sym w:font="Wingdings" w:char="F071"/></w:r></w:p></w:tc><w:tc><w:tcPr><w:tcW w:w="733" w:type="dxa"/><w:shd w:val="clear" w:color="auto" w:fill="auto"/><w:tcMar><w:top w:w="57" w:type="dxa"/><w:bottom w:w="57" w:type="dxa"/></w:tcMar><w:vAlign w:val="center"/></w:tcPr><w:p wsp:rsidR="00FB0822" wsp:rsidRDefault="0000154C"><w:pPr><w:pStyle w:val="SurveyXactClosedHorizontalChoice"/></w:pPr><w:r><w:t>(3) </w:t></w:r><w:r wsp:rsidRPr="002368F3"><w:rPr><w:rStyle w:val="SurveyXactClosedCheckbox"/></w:rPr><w:sym w:font="Wingdings" w:char="F071"/></w:r></w:p></w:tc><w:tc><w:tcPr><w:tcW w:w="733" w:type="dxa"/><w:shd w:val="clear" w:color="auto" w:fill="auto"/><w:tcMar><w:top w:w="57" w:type="dxa"/><w:bottom w:w="57" w:type="dxa"/></w:tcMar><w:vAlign w:val="center"/></w:tcPr><w:p wsp:rsidR="00FB0822" wsp:rsidRDefault="0000154C"><w:pPr><w:pStyle w:val="SurveyXactClosedHorizontalChoice"/></w:pPr><w:r><w:t>(4) </w:t></w:r><w:r wsp:rsidRPr="002368F3"><w:rPr><w:rStyle w:val="SurveyXactClosedCheckbox"/></w:rPr><w:sym w:font="Wingdings" w:char="F071"/></w:r></w:p></w:tc></w:tr><w:tr wsp:rsidR="002368F3" wsp:rsidTr="002368F3"><w:tblPrEx><w:tblCellMar><w:top w:w="0" w:type="dxa"/><w:left w:w="0" w:type="dxa"/><w:bottom w:w="0" w:type="dxa"/><w:right w:w="0" w:type="dxa"/></w:tblCellMar></w:tblPrEx><w:tc><w:tcPr><w:tcW w:w="2933" w:type="dxa"/><w:shd w:val="clear" w:color="auto" w:fill="auto"/><w:tcMar><w:top w:w="57" w:type="dxa"/><w:bottom w:w="57" w:type="dxa"/></w:tcMar><w:vAlign w:val="center"/></w:tcPr><w:p wsp:rsidR="00FB0822" wsp:rsidRDefault="002B4B45"><w:pPr><w:pStyle w:val="SurveyXactBatteryQuestionLine"/></w:pPr><w:proofErr w:type="spellStart"/><w:r><w:t>Nec</w:t></w:r><w:r wsp:rsidR="0000154C"><w:t>tar</w:t></w:r><w:proofErr w:type="spellEnd"/></w:p></w:tc><w:tc><w:tcPr><w:tcW w:w="366" w:type="dxa"/><w:shd w:val="clear" w:color="auto" w:fill="auto"/><w:tcMar><w:top w:w="57" w:type="dxa"/><w:bottom w:w="57" w:type="dxa"/></w:tcMar><w:vAlign w:val="center"/></w:tcPr><w:p wsp:rsidR="00FB0822" wsp:rsidRDefault="0000154C"><w:pPr><w:pStyle w:val="SurveyXactClosedHorizontalChoice"/></w:pPr><w:r><w:t>(1) </w:t></w:r><w:r wsp:rsidRPr="002368F3"><w:rPr><w:rStyle w:val="SurveyXactClosedCheckbox"/></w:rPr><w:sym w:font="Wingdings" w:char="F071"/></w:r></w:p></w:tc><w:tc><w:tcPr><w:tcW w:w="366" w:type="dxa"/><w:shd w:val="clear" w:color="auto" w:fill="auto"/><w:tcMar><w:top w:w="57" w:type="dxa"/><w:bottom w:w="57" w:type="dxa"/></w:tcMar><w:vAlign w:val="center"/></w:tcPr><w:p wsp:rsidR="00FB0822" wsp:rsidRDefault="0000154C"><w:pPr><w:pStyle w:val="SurveyXactClosedHorizontalChoice"/></w:pPr><w:r><w:t>(2) </w:t></w:r><w:r wsp:rsidRPr="002368F3"><w:rPr><w:rStyle w:val="SurveyXactClosedCheckbox"/></w:rPr><w:sym w:font="Wingdings" w:char="F071"/></w:r></w:p></w:tc><w:tc><w:tcPr><w:tcW w:w="366" w:type="dxa"/><w:shd w:val="clear" w:color="auto" w:fill="auto"/><w:tcMar><w:top w:w="57" w:type="dxa"/><w:bottom w:w="57" w:type="dxa"/></w:tcMar><w:vAlign w:val="center"/></w:tcPr><w:p wsp:rsidR="00FB0822" wsp:rsidRDefault="0000154C"><w:pPr><w:pStyle w:val="SurveyXactClosedHorizontalChoice"/></w:pPr><w:r><w:t>(3) </w:t></w:r><w:r wsp:rsidRPr="002368F3"><w:rPr><w:rStyle w:val="SurveyXactClosedCheckbox"/></w:rPr><w:sym w:font="Wingdings" w:char="F071"/></w:r></w:p></w:tc><w:tc><w:tcPr><w:tcW w:w="366" w:type="dxa"/><w:shd w:val="clear" w:color="auto" w:fill="auto"/><w:tcMar><w:top w:w="57" w:type="dxa"/><w:bottom w:w="57" w:type="dxa"/></w:tcMar><w:vAlign w:val="center"/></w:tcPr><w:p wsp:rsidR="00FB0822" wsp:rsidRDefault="0000154C"><w:pPr><w:pStyle w:val="SurveyXactClosedHorizontalChoice"/></w:pPr><w:r><w:t>(4) </w:t></w:r><w:r wsp:rsidRPr="002368F3"><w:rPr><w:rStyle w:val="SurveyXactClosedCheckbox"/></w:rPr><w:sym w:font="Wingdings" w:char="F071"/></w:r></w:p></w:tc><w:tc><w:tcPr><w:tcW w:w="366" w:type="dxa"/><w:shd w:val="clear" w:color="auto" w:fill="auto"/><w:tcMar><w:top w:w="57" w:type="dxa"/><w:bottom w:w="57" w:type="dxa"/></w:tcMar><w:vAlign w:val="center"/></w:tcPr><w:p wsp:rsidR="00FB0822" wsp:rsidRDefault="0000154C"><w:pPr><w:pStyle w:val="SurveyXactClosedHorizontalChoice"/></w:pPr><w:r><w:t>(5) </w:t></w:r><w:r wsp:rsidRPr="002368F3"><w:rPr><w:rStyle w:val="SurveyXactClosedCheckbox"/></w:rPr><w:sym w:font="Wingdings" w:char="F071"/></w:r></w:p></w:tc><w:tc><w:tcPr><w:tcW w:w="366" w:type="dxa"/><w:shd w:val="clear" w:color="auto" w:fill="auto"/><w:tcMar><w:top w:w="57" w:type="dxa"/><w:bottom w:w="57" w:type="dxa"/></w:tcMar><w:vAlign w:val="center"/></w:tcPr><w:p wsp:rsidR="00FB0822" wsp:rsidRDefault="0000154C"><w:pPr><w:pStyle w:val="SurveyXactClosedHorizontalChoice"/></w:pPr><w:r><w:t>(6) </w:t></w:r><w:r wsp:rsidRPr="002368F3"><w:rPr><w:rStyle w:val="SurveyXactClosedCheckbox"/></w:rPr><w:sym w:font="Wingdings" w:char="F071"/></w:r></w:p></w:tc><w:tc><w:tcPr><w:tcW w:w="366" w:type="dxa"/><w:shd w:val="clear" w:color="auto" w:fill="auto"/><w:tcMar><w:top w:w="57" w:type="dxa"/><w:bottom w:w="57" w:type="dxa"/></w:tcMar><w:vAlign w:val="center"/></w:tcPr><w:p wsp:rsidR="00FB0822" wsp:rsidRDefault="0000154C"><w:pPr><w:pStyle w:val="SurveyXactClosedHorizontalChoice"/></w:pPr><w:r><w:t>(7) </w:t></w:r><w:r wsp:rsidRPr="002368F3"><w:rPr><w:rStyle w:val="SurveyXactClosedCheckbox"/></w:rPr><w:sym w:font="Wingdings" w:char="F071"/></w:r></w:p></w:tc><w:tc><w:tcPr><w:tcW w:w="366" w:type="dxa"/><w:shd w:val="clear" w:color="auto" w:fill="auto"/><w:tcMar><w:top w:w="57" w:type="dxa"/><w:bottom w:w="57" w:type="dxa"/></w:tcMar><w:vAlign w:val="center"/></w:tcPr><w:p wsp:rsidR="00FB0822" wsp:rsidRDefault="0000154C"><w:pPr><w:pStyle w:val="SurveyXactClosedHorizontalChoice"/></w:pPr><w:r><w:t>(8) </w:t></w:r><w:r wsp:rsidRPr="002368F3"><w:rPr><w:rStyle w:val="SurveyXactClosedCheckbox"/></w:rPr><w:sym w:font="Wingdings" w:char="F071"/></w:r></w:p></w:tc><w:tc><w:tcPr><w:tcW w:w="733" w:type="dxa"/><w:shd w:val="clear" w:color="auto" w:fill="auto"/><w:tcMar><w:top w:w="57" w:type="dxa"/><w:bottom w:w="57" w:type="dxa"/></w:tcMar><w:vAlign w:val="center"/></w:tcPr><w:p wsp:rsidR="00FB0822" wsp:rsidRDefault="0000154C"><w:pPr><w:pStyle w:val="SurveyXactClosedHorizontalChoice"/></w:pPr><w:r><w:t>(1) </w:t></w:r><w:r wsp:rsidRPr="002368F3"><w:rPr><w:rStyle w:val="SurveyXactClosedCheckbox"/></w:rPr><w:sym w:font="Wingdings" w:char="F071"/></w:r></w:p></w:tc><w:tc><w:tcPr><w:tcW w:w="733" w:type="dxa"/><w:shd w:val="clear" w:color="auto" w:fill="auto"/><w:tcMar><w:top w:w="57" w:type="dxa"/><w:bottom w:w="57" w:type="dxa"/></w:tcMar><w:vAlign w:val="center"/></w:tcPr><w:p wsp:rsidR="00FB0822" wsp:rsidRDefault="0000154C"><w:pPr><w:pStyle w:val="SurveyXactClosedHorizontalChoice"/></w:pPr><w:r><w:t>(2) </w:t></w:r><w:r wsp:rsidRPr="002368F3"><w:rPr><w:rStyle w:val="SurveyXactClosedCheckbox"/></w:rPr><w:sym w:font="Wingdings" w:char="F071"/></w:r></w:p></w:tc><w:tc><w:tcPr><w:tcW w:w="733" w:type="dxa"/><w:shd w:val="clear" w:color="auto" w:fill="auto"/><w:tcMar><w:top w:w="57" w:type="dxa"/><w:bottom w:w="57" w:type="dxa"/></w:tcMar><w:vAlign w:val="center"/></w:tcPr><w:p wsp:rsidR="00FB0822" wsp:rsidRDefault="0000154C"><w:pPr><w:pStyle w:val="SurveyXactClosedHorizontalChoice"/></w:pPr><w:r><w:t>(3) </w:t></w:r><w:r wsp:rsidRPr="002368F3"><w:rPr><w:rStyle w:val="SurveyXactClosedCheckbox"/></w:rPr><w:sym w:font="Wingdings" w:char="F071"/></w:r></w:p></w:tc><w:tc><w:tcPr><w:tcW w:w="733" w:type="dxa"/><w:shd w:val="clear" w:color="auto" w:fill="auto"/><w:tcMar><w:top w:w="57" w:type="dxa"/><w:bottom w:w="57" w:type="dxa"/></w:tcMar><w:vAlign w:val="center"/></w:tcPr><w:p wsp:rsidR="00FB0822" wsp:rsidRDefault="0000154C"><w:pPr><w:pStyle w:val="SurveyXactClosedHorizontalChoice"/></w:pPr><w:r><w:t>(4) </w:t></w:r><w:r wsp:rsidRPr="002368F3"><w:rPr><w:rStyle w:val="SurveyXactClosedCheckbox"/></w:rPr><w:sym w:font="Wingdings" w:char="F071"/></w:r></w:p></w:tc></w:tr><w:tr wsp:rsidR="002368F3" wsp:rsidTr="002368F3"><w:tblPrEx><w:tblCellMar><w:top w:w="0" w:type="dxa"/><w:left w:w="0" w:type="dxa"/><w:bottom w:w="0" w:type="dxa"/><w:right w:w="0" w:type="dxa"/></w:tblCellMar></w:tblPrEx><w:tc><w:tcPr><w:tcW w:w="2933" w:type="dxa"/><w:shd w:val="clear" w:color="auto" w:fill="auto"/><w:tcMar><w:top w:w="57" w:type="dxa"/><w:bottom w:w="57" w:type="dxa"/></w:tcMar><w:vAlign w:val="center"/></w:tcPr><w:p wsp:rsidR="00FB0822" wsp:rsidRDefault="0000154C"><w:pPr><w:pStyle w:val="SurveyXactBatteryQuestionLine"/></w:pPr><w:r><w:t>Nypeekstrakt</w:t></w:r><w:r wsp:rsidR="002B4B45"><w:t> (</w:t></w:r><w:proofErr w:type="spellStart"/><w:r wsp:rsidR="002B4B45"><w:t>extract</w:t></w:r><w:proofErr w:type="spellEnd"/><w:r wsp:rsidR="002B4B45"><w:t> </w:t></w:r><w:proofErr w:type="spellStart"/><w:r wsp:rsidR="002B4B45"><w:t>berry</w:t></w:r><w:proofErr w:type="spellEnd"/><w:r wsp:rsidR="002B4B45"><w:t>)</w:t></w:r></w:p></w:tc><w:tc><w:tcPr><w:tcW w:w="366" w:type="dxa"/><w:shd w:val="clear" w:color="auto" w:fill="auto"/><w:tcMar><w:top w:w="57" w:type="dxa"/><w:bottom w:w="57" w:type="dxa"/></w:tcMar><w:vAlign w:val="center"/></w:tcPr><w:p wsp:rsidR="00FB0822" wsp:rsidRDefault="0000154C"><w:pPr><w:pStyle w:val="SurveyXactClosedHorizontalChoice"/></w:pPr><w:r><w:t>(1) </w:t></w:r><w:r wsp:rsidRPr="002368F3"><w:rPr><w:rStyle w:val="SurveyXactClosedCheckbox"/></w:rPr><w:sym w:font="Wingdings" w:char="F071"/></w:r></w:p></w:tc><w:tc><w:tcPr><w:tcW w:w="366" w:type="dxa"/><w:shd w:val="clear" w:color="auto" w:fill="auto"/><w:tcMar><w:top w:w="57" w:type="dxa"/><w:bottom w:w="57" w:type="dxa"/></w:tcMar><w:vAlign w:val="center"/></w:tcPr><w:p wsp:rsidR="00FB0822" wsp:rsidRDefault="0000154C"><w:pPr><w:pStyle w:val="SurveyXactClosedHorizontalChoice"/></w:pPr><w:r><w:t>(2) </w:t></w:r><w:r wsp:rsidRPr="002368F3"><w:rPr><w:rStyle w:val="SurveyXactClosedCheckbox"/></w:rPr><w:sym w:font="Wingdings" w:char="F071"/></w:r></w:p></w:tc><w:tc><w:tcPr><w:tcW w:w="366" w:type="dxa"/><w:shd w:val="clear" w:color="auto" w:fill="auto"/><w:tcMar><w:top w:w="57" w:type="dxa"/><w:bottom w:w="57" w:type="dxa"/></w:tcMar><w:vAlign w:val="center"/></w:tcPr><w:p wsp:rsidR="00FB0822" wsp:rsidRDefault="0000154C"><w:pPr><w:pStyle w:val="SurveyXactClosedHorizontalChoice"/></w:pPr><w:r><w:t>(3) </w:t></w:r><w:r wsp:rsidRPr="002368F3"><w:rPr><w:rStyle w:val="SurveyXactClosedCheckbox"/></w:rPr><w:sym w:font="Wingdings" w:char="F071"/></w:r></w:p></w:tc><w:tc><w:tcPr><w:tcW w:w="366" w:type="dxa"/><w:shd w:val="clear" w:color="auto" w:fill="auto"/><w:tcMar><w:top w:w="57" w:type="dxa"/><w:bottom w:w="57" w:type="dxa"/></w:tcMar><w:vAlign w:val="center"/></w:tcPr><w:p wsp:rsidR="00FB0822" wsp:rsidRDefault="0000154C"><w:pPr><w:pStyle w:val="SurveyXactClosedHorizontalChoice"/></w:pPr><w:r><w:t>(4) </w:t></w:r><w:r wsp:rsidRPr="002368F3"><w:rPr><w:rStyle w:val="SurveyXactClosedCheckbox"/></w:rPr><w:sym w:font="Wingdings" w:char="F071"/></w:r></w:p></w:tc><w:tc><w:tcPr><w:tcW w:w="366" w:type="dxa"/><w:shd w:val="clear" w:color="auto" w:fill="auto"/><w:tcMar><w:top w:w="57" w:type="dxa"/><w:bottom w:w="57" w:type="dxa"/></w:tcMar><w:vAlign w:val="center"/></w:tcPr><w:p wsp:rsidR="00FB0822" wsp:rsidRDefault="0000154C"><w:pPr><w:pStyle w:val="SurveyXactClosedHorizontalChoice"/></w:pPr><w:r><w:t>(5) </w:t></w:r><w:r wsp:rsidRPr="002368F3"><w:rPr><w:rStyle w:val="SurveyXactClosedCheckbox"/></w:rPr><w:sym w:font="Wingdings" w:char="F071"/></w:r></w:p></w:tc><w:tc><w:tcPr><w:tcW w:w="366" w:type="dxa"/><w:shd w:val="clear" w:color="auto" w:fill="auto"/><w:tcMar><w:top w:w="57" w:type="dxa"/><w:bottom w:w="57" w:type="dxa"/></w:tcMar><w:vAlign w:val="center"/></w:tcPr><w:p wsp:rsidR="00FB0822" wsp:rsidRDefault="0000154C"><w:pPr><w:pStyle w:val="SurveyXactClosedHorizontalChoice"/></w:pPr><w:r><w:t>(6) </w:t></w:r><w:r wsp:rsidRPr="002368F3"><w:rPr><w:rStyle w:val="SurveyXactClosedCheckbox"/></w:rPr><w:sym w:font="Wingdings" w:char="F071"/></w:r></w:p></w:tc><w:tc><w:tcPr><w:tcW w:w="366" w:type="dxa"/><w:shd w:val="clear" w:color="auto" w:fill="auto"/><w:tcMar><w:top w:w="57" w:type="dxa"/><w:bottom w:w="57" w:type="dxa"/></w:tcMar><w:vAlign w:val="center"/></w:tcPr><w:p wsp:rsidR="00FB0822" wsp:rsidRDefault="0000154C"><w:pPr><w:pStyle w:val="SurveyXactClosedHorizontalChoice"/></w:pPr><w:r><w:t>(7) </w:t></w:r><w:r wsp:rsidRPr="002368F3"><w:rPr><w:rStyle w:val="SurveyXactClosedCheckbox"/></w:rPr><w:sym w:font="Wingdings" w:char="F071"/></w:r></w:p></w:tc><w:tc><w:tcPr><w:tcW w:w="366" w:type="dxa"/><w:shd w:val="clear" w:color="auto" w:fill="auto"/><w:tcMar><w:top w:w="57" w:type="dxa"/><w:bottom w:w="57" w:type="dxa"/></w:tcMar><w:vAlign w:val="center"/></w:tcPr><w:p wsp:rsidR="00FB0822" wsp:rsidRDefault="0000154C"><w:pPr><w:pStyle w:val="SurveyXactClosedHorizontalChoice"/></w:pPr><w:r><w:t>(8) </w:t></w:r><w:r wsp:rsidRPr="002368F3"><w:rPr><w:rStyle w:val="SurveyXactClosedCheckbox"/></w:rPr><w:sym w:font="Wingdings" w:char="F071"/></w:r></w:p></w:tc><w:tc><w:tcPr><w:tcW w:w="733" w:type="dxa"/><w:shd w:val="clear" w:color="auto" w:fill="auto"/><w:tcMar><w:top w:w="57" w:type="dxa"/><w:bottom w:w="57" w:type="dxa"/></w:tcMar><w:vAlign w:val="center"/></w:tcPr><w:p wsp:rsidR="00FB0822" wsp:rsidRDefault="0000154C"><w:pPr><w:pStyle w:val="SurveyXactClosedHorizontalChoice"/></w:pPr><w:r><w:t>(1) </w:t></w:r><w:r wsp:rsidRPr="002368F3"><w:rPr><w:rStyle w:val="SurveyXactClosedCheckbox"/></w:rPr><w:sym w:font="Wingdings" w:char="F071"/></w:r></w:p></w:tc><w:tc><w:tcPr><w:tcW w:w="733" w:type="dxa"/><w:shd w:val="clear" w:color="auto" w:fill="auto"/><w:tcMar><w:top w:w="57" w:type="dxa"/><w:bottom w:w="57" w:type="dxa"/></w:tcMar><w:vAlign w:val="center"/></w:tcPr><w:p wsp:rsidR="00FB0822" wsp:rsidRDefault="0000154C"><w:pPr><w:pStyle w:val="SurveyXactClosedHorizontalChoice"/></w:pPr><w:r><w:t>(2) </w:t></w:r><w:r wsp:rsidRPr="002368F3"><w:rPr><w:rStyle w:val="SurveyXactClosedCheckbox"/></w:rPr><w:sym w:font="Wingdings" w:char="F071"/></w:r></w:p></w:tc><w:tc><w:tcPr><w:tcW w:w="733" w:type="dxa"/><w:shd w:val="clear" w:color="auto" w:fill="auto"/><w:tcMar><w:top w:w="57" w:type="dxa"/><w:bottom w:w="57" w:type="dxa"/></w:tcMar><w:vAlign w:val="center"/></w:tcPr><w:p wsp:rsidR="00FB0822" wsp:rsidRDefault="0000154C"><w:pPr><w:pStyle w:val="SurveyXactClosedHorizontalChoice"/></w:pPr><w:r><w:t>(3) </w:t></w:r><w:r wsp:rsidRPr="002368F3"><w:rPr><w:rStyle w:val="SurveyXactClosedCheckbox"/></w:rPr><w:sym w:font="Wingdings" w:char="F071"/></w:r></w:p></w:tc><w:tc><w:tcPr><w:tcW w:w="733" w:type="dxa"/><w:shd w:val="clear" w:color="auto" w:fill="auto"/><w:tcMar><w:top w:w="57" w:type="dxa"/><w:bottom w:w="57" w:type="dxa"/></w:tcMar><w:vAlign w:val="center"/></w:tcPr><w:p wsp:rsidR="00FB0822" wsp:rsidRDefault="0000154C"><w:pPr><w:pStyle w:val="SurveyXactClosedHorizontalChoice"/></w:pPr><w:r><w:t>(4) </w:t></w:r><w:r wsp:rsidRPr="002368F3"><w:rPr><w:rStyle w:val="SurveyXactClosedCheckbox"/></w:rPr><w:sym w:font="Wingdings" w:char="F071"/></w:r></w:p></w:tc></w:tr></w:tbl><w:p wsp:rsidR="00FB0822" wsp:rsidRDefault="0000154C"><w:r><w:br/></w:r></w:p><w:p wsp:rsidR="00FB0822" wsp:rsidRDefault="0000154C"><w:r><w:br/></w:r></w:p><w:tbl><w:tblPr><w:tblW w:w="0" w:type="auto"/><w:tblInd w:w="10" w:type="dxa"/><w:tblLayout w:type="Fixed"/><w:tblCellMar><w:left w:w="10" w:type="dxa"/><w:right w:w="10" w:type="dxa"/></w:tblCellMar><w:tblLook w:val="01E0"/></w:tblPr><w:tblGrid><w:gridCol w:w="8800"/></w:tblGrid><w:tr wsp:rsidR="00FB0822" wsp:rsidRPr="002B4B45"><w:tblPrEx><w:tblCellMar><w:top w:w="0" w:type="dxa"/><w:bottom w:w="0" w:type="dxa"/></w:tblCellMar></w:tblPrEx><w:tc><w:tcPr><w:tcW w:w="8800" w:type="dxa"/></w:tcPr><w:p wsp:rsidR="00FB0822" wsp:rsidRPr="002B4B45" wsp:rsidRDefault="002B4B45"><w:pPr><w:rPr><w:lang w:val="EN-US"/></w:rPr></w:pPr><w:r wsp:rsidRPr="002B4B45"><w:rPr><w:sz w:val="36"/><w:lang w:val="EN-US"/></w:rPr><w:t>How often do you eat the following now</w:t></w:r><w:r wsp:rsidR="0000154C" wsp:rsidRPr="002B4B45"><w:rPr><w:sz w:val="36"/><w:lang w:val="EN-US"/></w:rPr><w:t>?</w:t></w:r></w:p></w:tc></w:tr></w:tbl><w:p wsp:rsidR="00FB0822" wsp:rsidRPr="002B4B45" wsp:rsidRDefault="0000154C"><w:pPr><w:rPr><w:lang w:val="EN-US"/></w:rPr></w:pPr><w:r wsp:rsidRPr="002B4B45"><w:rPr><w:lang w:val="EN-US"/></w:rPr><w:br/></w:r></w:p></wx:sub-section><wx:sub-section><w:p wsp:rsidR="00FB0822" wsp:rsidRPr="002B4B45" wsp:rsidRDefault="002B4B45"><w:pPr><w:pStyle w:val="SurveyXactQuestionTitle"/><w:rPr><w:lang w:val="EN-US"/></w:rPr></w:pPr><w:r wsp:rsidRPr="002B4B45"><w:rPr><w:lang w:val="EN-US"/></w:rPr><w:t>Industrially produced porridge</w:t></w:r><w:r wsp:rsidR="0000154C" wsp:rsidRPr="002B4B45"><w:rPr><w:lang w:val="EN-US"/></w:rPr><w:t> </w:t></w:r><w:r wsp:rsidRPr="002B4B45"><w:rPr><w:lang w:val="EN-US"/></w:rPr><w:t>(Include both </w:t></w:r><w:proofErr w:type="spellStart"/><w:r wsp:rsidRPr="002B4B45"><w:rPr><w:lang w:val="EN-US"/></w:rPr><w:t>frequendy</w:t></w:r><w:proofErr w:type="spellEnd"/><w:r wsp:rsidRPr="002B4B45"><w:rPr><w:lang w:val="EN-US"/></w:rPr><w:t> and amount</w:t></w:r><w:r wsp:rsidR="0000154C" wsp:rsidRPr="002B4B45"><w:rPr><w:lang w:val="EN-US"/></w:rPr><w:t>)</w:t></w:r></w:p><w:tbl><w:tblPr><w:tblW w:w="0" w:type="auto"/><w:tblLayout w:type="Fixed"/><w:tblCellMar><w:left w:w="0" w:type="dxa"/><w:right w:w="0" w:type="dxa"/></w:tblCellMar><w:tblLook w:val="01E0"/></w:tblPr><w:tblGrid><w:gridCol w:w="2933"/><w:gridCol w:w="366"/><w:gridCol w:w="366"/><w:gridCol w:w="366"/><w:gridCol w:w="366"/><w:gridCol w:w="366"/><w:gridCol w:w="366"/><w:gridCol w:w="366"/><w:gridCol w:w="366"/><w:gridCol w:w="733"/><w:gridCol w:w="733"/><w:gridCol w:w="733"/><w:gridCol w:w="733"/></w:tblGrid><w:tr wsp:rsidR="00FB0822" wsp:rsidRPr="002368F3" wsp:rsidTr="002368F3"><w:tblPrEx><w:tblCellMar><w:top w:w="0" w:type="dxa"/><w:left w:w="0" w:type="dxa"/><w:bottom w:w="0" w:type="dxa"/><w:right w:w="0" w:type="dxa"/></w:tblCellMar></w:tblPrEx><w:trPr><w:tblHeader/></w:trPr><w:tc><w:tcPr><w:tcW w:w="2933" w:type="dxa"/><w:shd w:val="clear" w:color="auto" w:fill="auto"/><w:tcMar><w:top w:w="57" w:type="dxa"/><w:bottom w:w="57" w:type="dxa"/></w:tcMar><w:vAlign w:val="center"/></w:tcPr><w:p wsp:rsidR="00FB0822" wsp:rsidRPr="002368F3" wsp:rsidRDefault="00FB0822"><w:pPr><w:rPr><w:lang w:val="EN-US"/></w:rPr></w:pPr></w:p></w:tc><w:tc><w:tcPr><w:tcW w:w="2928" w:type="dxa"/><w:gridSpan w:val="8"/><w:shd w:val="clear" w:color="auto" w:fill="auto"/><w:tcMar><w:top w:w="57" w:type="dxa"/><w:bottom w:w="57" w:type="dxa"/></w:tcMar><w:vAlign w:val="center"/></w:tcPr><w:p wsp:rsidR="00FB0822" wsp:rsidRPr="002368F3" wsp:rsidRDefault="002B4B45"><w:pPr><w:pStyle w:val="SurveyXactBatteryColumnHeading"/><w:rPr><w:lang w:val="EN-US"/></w:rPr></w:pPr><w:r wsp:rsidRPr="002368F3"><w:rPr><w:lang w:val="EN-US"/></w:rPr><w:t>Same frequencies and amounts as beverages</w:t></w:r></w:p></w:tc><w:tc><w:tcPr><w:tcW w:w="2932" w:type="dxa"/><w:gridSpan w:val="4"/><w:shd w:val="clear" w:color="auto" w:fill="auto"/><w:tcMar><w:top w:w="57" w:type="dxa"/><w:bottom w:w="57" w:type="dxa"/></w:tcMar><w:vAlign w:val="center"/></w:tcPr><w:p wsp:rsidR="00FB0822" wsp:rsidRPr="002368F3" wsp:rsidRDefault="00FB0822"><w:pPr><w:pStyle w:val="SurveyXactBatteryColumnHeading"/><w:rPr><w:lang w:val="EN-US"/></w:rPr></w:pPr></w:p></w:tc></w:tr><w:tr wsp:rsidR="002368F3" wsp:rsidRPr="002368F3" wsp:rsidTr="002368F3"><w:tblPrEx><w:tblCellMar><w:top w:w="0" w:type="dxa"/><w:left w:w="0" w:type="dxa"/><w:bottom w:w="0" w:type="dxa"/><w:right w:w="0" w:type="dxa"/></w:tblCellMar></w:tblPrEx><w:trPr><w:tblHeader/></w:trPr><w:tc><w:tcPr><w:tcW w:w="2933" w:type="dxa"/><w:shd w:val="clear" w:color="auto" w:fill="auto"/><w:tcMar><w:top w:w="57" w:type="dxa"/><w:bottom w:w="57" w:type="dxa"/></w:tcMar><w:vAlign w:val="center"/></w:tcPr><w:p wsp:rsidR="00FB0822" wsp:rsidRPr="002368F3" wsp:rsidRDefault="00FB0822"><w:pPr><w:rPr><w:lang w:val="EN-US"/></w:rPr></w:pPr></w:p></w:tc><w:tc><w:tcPr><w:tcW w:w="366" w:type="dxa"/><w:shd w:val="clear" w:color="auto" w:fill="auto"/><w:tcMar><w:top w:w="57" w:type="dxa"/><w:bottom w:w="57" w:type="dxa"/></w:tcMar><w:vAlign w:val="center"/></w:tcPr><w:p wsp:rsidR="00FB0822" wsp:rsidRPr="002368F3" wsp:rsidRDefault="00FB0822"><w:pPr><w:pStyle w:val="SurveyXactHorizontalChoiceHeading"/><w:rPr><w:lang w:val="EN-US"/></w:rPr></w:pPr></w:p></w:tc><w:tc><w:tcPr><w:tcW w:w="366" w:type="dxa"/><w:shd w:val="clear" w:color="auto" w:fill="auto"/><w:tcMar><w:top w:w="57" w:type="dxa"/><w:bottom w:w="57" w:type="dxa"/></w:tcMar><w:vAlign w:val="center"/></w:tcPr><w:p wsp:rsidR="00FB0822" wsp:rsidRPr="002368F3" wsp:rsidRDefault="00FB0822"><w:pPr><w:pStyle w:val="SurveyXactHorizontalChoiceHeading"/><w:rPr><w:lang w:val="EN-US"/></w:rPr></w:pPr></w:p></w:tc><w:tc><w:tcPr><w:tcW w:w="366" w:type="dxa"/><w:shd w:val="clear" w:color="auto" w:fill="auto"/><w:tcMar><w:top w:w="57" w:type="dxa"/><w:bottom w:w="57" w:type="dxa"/></w:tcMar><w:vAlign w:val="center"/></w:tcPr><w:p wsp:rsidR="00FB0822" wsp:rsidRPr="002368F3" wsp:rsidRDefault="00FB0822"><w:pPr><w:pStyle w:val="SurveyXactHorizontalChoiceHeading"/><w:rPr><w:lang w:val="EN-US"/></w:rPr></w:pPr></w:p></w:tc><w:tc><w:tcPr><w:tcW w:w="366" w:type="dxa"/><w:shd w:val="clear" w:color="auto" w:fill="auto"/><w:tcMar><w:top w:w="57" w:type="dxa"/><w:bottom w:w="57" w:type="dxa"/></w:tcMar><w:vAlign w:val="center"/></w:tcPr><w:p wsp:rsidR="00FB0822" wsp:rsidRPr="002368F3" wsp:rsidRDefault="00FB0822"><w:pPr><w:pStyle w:val="SurveyXactHorizontalChoiceHeading"/><w:rPr><w:lang w:val="EN-US"/></w:rPr></w:pPr></w:p></w:tc><w:tc><w:tcPr><w:tcW w:w="366" w:type="dxa"/><w:shd w:val="clear" w:color="auto" w:fill="auto"/><w:tcMar><w:top w:w="57" w:type="dxa"/><w:bottom w:w="57" w:type="dxa"/></w:tcMar><w:vAlign w:val="center"/></w:tcPr><w:p wsp:rsidR="00FB0822" wsp:rsidRPr="002368F3" wsp:rsidRDefault="00FB0822"><w:pPr><w:pStyle w:val="SurveyXactHorizontalChoiceHeading"/><w:rPr><w:lang w:val="EN-US"/></w:rPr></w:pPr></w:p></w:tc><w:tc><w:tcPr><w:tcW w:w="366" w:type="dxa"/><w:shd w:val="clear" w:color="auto" w:fill="auto"/><w:tcMar><w:top w:w="57" w:type="dxa"/><w:bottom w:w="57" w:type="dxa"/></w:tcMar><w:vAlign w:val="center"/></w:tcPr><w:p wsp:rsidR="00FB0822" wsp:rsidRPr="002368F3" wsp:rsidRDefault="00FB0822"><w:pPr><w:pStyle w:val="SurveyXactHorizontalChoiceHeading"/><w:rPr><w:lang w:val="EN-US"/></w:rPr></w:pPr></w:p></w:tc><w:tc><w:tcPr><w:tcW w:w="366" w:type="dxa"/><w:shd w:val="clear" w:color="auto" w:fill="auto"/><w:tcMar><w:top w:w="57" w:type="dxa"/><w:bottom w:w="57" w:type="dxa"/></w:tcMar><w:vAlign w:val="center"/></w:tcPr><w:p wsp:rsidR="00FB0822" wsp:rsidRPr="002368F3" wsp:rsidRDefault="00FB0822"><w:pPr><w:pStyle w:val="SurveyXactHorizontalChoiceHeading"/><w:rPr><w:lang w:val="EN-US"/></w:rPr></w:pPr></w:p></w:tc><w:tc><w:tcPr><w:tcW w:w="366" w:type="dxa"/><w:shd w:val="clear" w:color="auto" w:fill="auto"/><w:tcMar><w:top w:w="57" w:type="dxa"/><w:bottom w:w="57" w:type="dxa"/></w:tcMar><w:vAlign w:val="center"/></w:tcPr><w:p wsp:rsidR="00FB0822" wsp:rsidRPr="002368F3" wsp:rsidRDefault="00FB0822"><w:pPr><w:pStyle w:val="SurveyXactHorizontalChoiceHeading"/><w:rPr><w:lang w:val="EN-US"/></w:rPr></w:pPr></w:p></w:tc><w:tc><w:tcPr><w:tcW w:w="733" w:type="dxa"/><w:shd w:val="clear" w:color="auto" w:fill="auto"/><w:tcMar><w:top w:w="57" w:type="dxa"/><w:bottom w:w="57" w:type="dxa"/></w:tcMar><w:vAlign w:val="center"/></w:tcPr><w:p wsp:rsidR="00FB0822" wsp:rsidRPr="002368F3" wsp:rsidRDefault="00FB0822"><w:pPr><w:pStyle w:val="SurveyXactHorizontalChoiceHeading"/><w:rPr><w:lang w:val="EN-US"/></w:rPr></w:pPr></w:p></w:tc><w:tc><w:tcPr><w:tcW w:w="733" w:type="dxa"/><w:shd w:val="clear" w:color="auto" w:fill="auto"/><w:tcMar><w:top w:w="57" w:type="dxa"/><w:bottom w:w="57" w:type="dxa"/></w:tcMar><w:vAlign w:val="center"/></w:tcPr><w:p wsp:rsidR="00FB0822" wsp:rsidRPr="002368F3" wsp:rsidRDefault="00FB0822"><w:pPr><w:pStyle w:val="SurveyXactHorizontalChoiceHeading"/><w:rPr><w:lang w:val="EN-US"/></w:rPr></w:pPr></w:p></w:tc><w:tc><w:tcPr><w:tcW w:w="733" w:type="dxa"/><w:shd w:val="clear" w:color="auto" w:fill="auto"/><w:tcMar><w:top w:w="57" w:type="dxa"/><w:bottom w:w="57" w:type="dxa"/></w:tcMar><w:vAlign w:val="center"/></w:tcPr><w:p wsp:rsidR="00FB0822" wsp:rsidRPr="002368F3" wsp:rsidRDefault="00FB0822"><w:pPr><w:pStyle w:val="SurveyXactHorizontalChoiceHeading"/><w:rPr><w:lang w:val="EN-US"/></w:rPr></w:pPr></w:p></w:tc><w:tc><w:tcPr><w:tcW w:w="733" w:type="dxa"/><w:shd w:val="clear" w:color="auto" w:fill="auto"/><w:tcMar><w:top w:w="57" w:type="dxa"/><w:bottom w:w="57" w:type="dxa"/></w:tcMar><w:vAlign w:val="center"/></w:tcPr><w:p wsp:rsidR="00FB0822" wsp:rsidRPr="002368F3" wsp:rsidRDefault="00FB0822"><w:pPr><w:pStyle w:val="SurveyXactHorizontalChoiceHeading"/><w:rPr><w:lang w:val="EN-US"/></w:rPr></w:pPr></w:p></w:tc></w:tr><w:tr wsp:rsidR="002368F3" wsp:rsidTr="002368F3"><w:tblPrEx><w:tblCellMar><w:top w:w="0" w:type="dxa"/><w:left w:w="0" w:type="dxa"/><w:bottom w:w="0" w:type="dxa"/><w:right w:w="0" w:type="dxa"/></w:tblCellMar></w:tblPrEx><w:tc><w:tcPr><w:tcW w:w="2933" w:type="dxa"/><w:shd w:val="clear" w:color="auto" w:fill="auto"/><w:tcMar><w:top w:w="57" w:type="dxa"/><w:bottom w:w="57" w:type="dxa"/></w:tcMar><w:vAlign w:val="center"/></w:tcPr><w:p wsp:rsidR="00FB0822" wsp:rsidRDefault="0000154C"><w:pPr><w:pStyle w:val="SurveyXactBatteryQuestionLine"/></w:pPr><w:r><w:t>Nestlé </w:t></w:r><w:proofErr w:type="spellStart"/><w:r wsp:rsidR="002B4B45"><w:t>porridge</w:t></w:r><w:proofErr w:type="spellEnd"/><w:r wsp:rsidR="002B4B45"><w:t> </w:t></w:r><w:proofErr w:type="spellStart"/><w:r wsp:rsidR="002B4B45"><w:t>with</w:t></w:r><w:proofErr w:type="spellEnd"/><w:r wsp:rsidR="002B4B45"><w:t> </w:t></w:r><w:proofErr w:type="spellStart"/><w:r wsp:rsidR="002B4B45"><w:t>milk</w:t></w:r><w:proofErr w:type="spellEnd"/></w:p></w:tc><w:tc><w:tcPr><w:tcW w:w="366" w:type="dxa"/><w:shd w:val="clear" w:color="auto" w:fill="auto"/><w:tcMar><w:top w:w="57" w:type="dxa"/><w:bottom w:w="57" w:type="dxa"/></w:tcMar><w:vAlign w:val="center"/></w:tcPr><w:p wsp:rsidR="00FB0822" wsp:rsidRDefault="0000154C"><w:pPr><w:pStyle w:val="SurveyXactClosedHorizontalChoice"/></w:pPr><w:r><w:t>(1) </w:t></w:r><w:r wsp:rsidRPr="002368F3"><w:rPr><w:rStyle w:val="SurveyXactClosedCheckbox"/></w:rPr><w:sym w:font="Wingdings" w:char="F071"/></w:r></w:p></w:tc><w:tc><w:tcPr><w:tcW w:w="366" w:type="dxa"/><w:shd w:val="clear" w:color="auto" w:fill="auto"/><w:tcMar><w:top w:w="57" w:type="dxa"/><w:bottom w:w="57" w:type="dxa"/></w:tcMar><w:vAlign w:val="center"/></w:tcPr><w:p wsp:rsidR="00FB0822" wsp:rsidRDefault="0000154C"><w:pPr><w:pStyle w:val="SurveyXactClosedHorizontalChoice"/></w:pPr><w:r><w:t>(2) </w:t></w:r><w:r wsp:rsidRPr="002368F3"><w:rPr><w:rStyle w:val="SurveyXactClosedCheckbox"/></w:rPr><w:sym w:font="Wingdings" w:char="F071"/></w:r></w:p></w:tc><w:tc><w:tcPr><w:tcW w:w="366" w:type="dxa"/><w:shd w:val="clear" w:color="auto" w:fill="auto"/><w:tcMar><w:top w:w="57" w:type="dxa"/><w:bottom w:w="57" w:type="dxa"/></w:tcMar><w:vAlign w:val="center"/></w:tcPr><w:p wsp:rsidR="00FB0822" wsp:rsidRDefault="0000154C"><w:pPr><w:pStyle w:val="SurveyXactClosedHorizontalChoice"/></w:pPr><w:r><w:t>(3) </w:t></w:r><w:r wsp:rsidRPr="002368F3"><w:rPr><w:rStyle w:val="SurveyXactClosedCheckbox"/></w:rPr><w:sym w:font="Wingdings" w:char="F071"/></w:r></w:p></w:tc><w:tc><w:tcPr><w:tcW w:w="366" w:type="dxa"/><w:shd w:val="clear" w:color="auto" w:fill="auto"/><w:tcMar><w:top w:w="57" w:type="dxa"/><w:bottom w:w="57" w:type="dxa"/></w:tcMar><w:vAlign w:val="center"/></w:tcPr><w:p wsp:rsidR="00FB0822" wsp:rsidRDefault="0000154C"><w:pPr><w:pStyle w:val="SurveyXactClosedHorizontalChoice"/></w:pPr><w:r><w:t>(4) </w:t></w:r><w:r wsp:rsidRPr="002368F3"><w:rPr><w:rStyle w:val="SurveyXactClosedCheckbox"/></w:rPr><w:sym w:font="Wingdings" w:char="F071"/></w:r></w:p></w:tc><w:tc><w:tcPr><w:tcW w:w="366" w:type="dxa"/><w:shd w:val="clear" w:color="auto" w:fill="auto"/><w:tcMar><w:top w:w="57" w:type="dxa"/><w:bottom w:w="57" w:type="dxa"/></w:tcMar><w:vAlign w:val="center"/></w:tcPr><w:p wsp:rsidR="00FB0822" wsp:rsidRDefault="0000154C"><w:pPr><w:pStyle w:val="SurveyXactClosedHorizontalChoice"/></w:pPr><w:r><w:t>(5) </w:t></w:r><w:r wsp:rsidRPr="002368F3"><w:rPr><w:rStyle w:val="SurveyXactClosedCheckbox"/></w:rPr><w:sym w:font="Wingdings" w:char="F071"/></w:r></w:p></w:tc><w:tc><w:tcPr><w:tcW w:w="366" w:type="dxa"/><w:shd w:val="clear" w:color="auto" w:fill="auto"/><w:tcMar><w:top w:w="57" w:type="dxa"/><w:bottom w:w="57" w:type="dxa"/></w:tcMar><w:vAlign w:val="center"/></w:tcPr><w:p wsp:rsidR="00FB0822" wsp:rsidRDefault="0000154C"><w:pPr><w:pStyle w:val="SurveyXactClosedHorizontalChoice"/></w:pPr><w:r><w:t>(6) </w:t></w:r><w:r wsp:rsidRPr="002368F3"><w:rPr><w:rStyle w:val="SurveyXactClosedCheckbox"/></w:rPr><w:sym w:font="Wingdings" w:char="F071"/></w:r></w:p></w:tc><w:tc><w:tcPr><w:tcW w:w="366" w:type="dxa"/><w:shd w:val="clear" w:color="auto" w:fill="auto"/><w:tcMar><w:top w:w="57" w:type="dxa"/><w:bottom w:w="57" w:type="dxa"/></w:tcMar><w:vAlign w:val="center"/></w:tcPr><w:p wsp:rsidR="00FB0822" wsp:rsidRDefault="0000154C"><w:pPr><w:pStyle w:val="SurveyXactClosedHorizontalChoice"/></w:pPr><w:r><w:t>(7) </w:t></w:r><w:r wsp:rsidRPr="002368F3"><w:rPr><w:rStyle w:val="SurveyXactClosedCheckbox"/></w:rPr><w:sym w:font="Wingdings" w:char="F071"/></w:r></w:p></w:tc><w:tc><w:tcPr><w:tcW w:w="366" w:type="dxa"/><w:shd w:val="clear" w:color="auto" w:fill="auto"/><w:tcMar><w:top w:w="57" w:type="dxa"/><w:bottom w:w="57" w:type="dxa"/></w:tcMar><w:vAlign w:val="center"/></w:tcPr><w:p wsp:rsidR="00FB0822" wsp:rsidRDefault="0000154C"><w:pPr><w:pStyle w:val="SurveyXactClosedHorizontalChoice"/></w:pPr><w:r><w:t>(8) </w:t></w:r><w:r wsp:rsidRPr="002368F3"><w:rPr><w:rStyle w:val="SurveyXactClosedCheckbox"/></w:rPr><w:sym w:font="Wingdings" w:char="F071"/></w:r></w:p></w:tc><w:tc><w:tcPr><w:tcW w:w="733" w:type="dxa"/><w:shd w:val="clear" w:color="auto" w:fill="auto"/><w:tcMar><w:top w:w="57" w:type="dxa"/><w:bottom w:w="57" w:type="dxa"/></w:tcMar><w:vAlign w:val="center"/></w:tcPr><w:p wsp:rsidR="00FB0822" wsp:rsidRDefault="0000154C"><w:pPr><w:pStyle w:val="SurveyXactClosedHorizontalChoice"/></w:pPr><w:r><w:t>(1) </w:t></w:r><w:r wsp:rsidRPr="002368F3"><w:rPr><w:rStyle w:val="SurveyXactClosedCheckbox"/></w:rPr><w:sym w:font="Wingdings" w:char="F071"/></w:r></w:p></w:tc><w:tc><w:tcPr><w:tcW w:w="733" w:type="dxa"/><w:shd w:val="clear" w:color="auto" w:fill="auto"/><w:tcMar><w:top w:w="57" w:type="dxa"/><w:bottom w:w="57" w:type="dxa"/></w:tcMar><w:vAlign w:val="center"/></w:tcPr><w:p wsp:rsidR="00FB0822" wsp:rsidRDefault="0000154C"><w:pPr><w:pStyle w:val="SurveyXactClosedHorizontalChoice"/></w:pPr><w:r><w:t>(2) </w:t></w:r><w:r wsp:rsidRPr="002368F3"><w:rPr><w:rStyle w:val="SurveyXactClosedCheckbox"/></w:rPr><w:sym w:font="Wingdings" w:char="F071"/></w:r></w:p></w:tc><w:tc><w:tcPr><w:tcW w:w="733" w:type="dxa"/><w:shd w:val="clear" w:color="auto" w:fill="auto"/><w:tcMar><w:top w:w="57" w:type="dxa"/><w:bottom w:w="57" w:type="dxa"/></w:tcMar><w:vAlign w:val="center"/></w:tcPr><w:p wsp:rsidR="00FB0822" wsp:rsidRDefault="0000154C"><w:pPr><w:pStyle w:val="SurveyXactClosedHorizontalChoice"/></w:pPr><w:r><w:t>(3) </w:t></w:r><w:r wsp:rsidRPr="002368F3"><w:rPr><w:rStyle w:val="SurveyXactClosedCheckbox"/></w:rPr><w:sym w:font="Wingdings" w:char="F071"/></w:r></w:p></w:tc><w:tc><w:tcPr><w:tcW w:w="733" w:type="dxa"/><w:shd w:val="clear" w:color="auto" w:fill="auto"/><w:tcMar><w:top w:w="57" w:type="dxa"/><w:bottom w:w="57" w:type="dxa"/></w:tcMar><w:vAlign w:val="center"/></w:tcPr><w:p wsp:rsidR="00FB0822" wsp:rsidRDefault="0000154C"><w:pPr><w:pStyle w:val="SurveyXactClosedHorizontalChoice"/></w:pPr><w:r><w:t>(4) </w:t></w:r><w:r wsp:rsidRPr="002368F3"><w:rPr><w:rStyle w:val="SurveyXactClosedCheckbox"/></w:rPr><w:sym w:font="Wingdings" w:char="F071"/></w:r></w:p></w:tc></w:tr><w:tr wsp:rsidR="002368F3" wsp:rsidTr="002368F3"><w:tblPrEx><w:tblCellMar><w:top w:w="0" w:type="dxa"/><w:left w:w="0" w:type="dxa"/><w:bottom w:w="0" w:type="dxa"/><w:right w:w="0" w:type="dxa"/></w:tblCellMar></w:tblPrEx><w:tc><w:tcPr><w:tcW w:w="2933" w:type="dxa"/><w:shd w:val="clear" w:color="auto" w:fill="auto"/><w:tcMar><w:top w:w="57" w:type="dxa"/><w:bottom w:w="57" w:type="dxa"/></w:tcMar><w:vAlign w:val="center"/></w:tcPr><w:p wsp:rsidR="00FB0822" wsp:rsidRDefault="0000154C"><w:pPr><w:pStyle w:val="SurveyXactBatteryQuestionLine"/></w:pPr><w:r><w:t>Nestlé </w:t></w:r><w:proofErr w:type="spellStart"/><w:r wsp:rsidR="002B4B45"><w:t>porridge</w:t></w:r><w:proofErr w:type="spellEnd"/><w:r wsp:rsidR="002B4B45"><w:t> </w:t></w:r><w:proofErr w:type="spellStart"/><w:r wsp:rsidR="002B4B45"><w:t>with</w:t></w:r><w:proofErr w:type="spellEnd"/><w:r wsp:rsidR="002B4B45"><w:t> water</w:t></w:r></w:p></w:tc><w:tc><w:tcPr><w:tcW w:w="366" w:type="dxa"/><w:shd w:val="clear" w:color="auto" w:fill="auto"/><w:tcMar><w:top w:w="57" w:type="dxa"/><w:bottom w:w="57" w:type="dxa"/></w:tcMar><w:vAlign w:val="center"/></w:tcPr><w:p wsp:rsidR="00FB0822" wsp:rsidRDefault="0000154C"><w:pPr><w:pStyle w:val="SurveyXactClosedHorizontalChoice"/></w:pPr><w:r><w:t>(1) </w:t></w:r><w:r wsp:rsidRPr="002368F3"><w:rPr><w:rStyle w:val="SurveyXactClosedCheckbox"/></w:rPr><w:sym w:font="Wingdings" w:char="F071"/></w:r></w:p></w:tc><w:tc><w:tcPr><w:tcW w:w="366" w:type="dxa"/><w:shd w:val="clear" w:color="auto" w:fill="auto"/><w:tcMar><w:top w:w="57" w:type="dxa"/><w:bottom w:w="57" w:type="dxa"/></w:tcMar><w:vAlign w:val="center"/></w:tcPr><w:p wsp:rsidR="00FB0822" wsp:rsidRDefault="0000154C"><w:pPr><w:pStyle w:val="SurveyXactClosedHorizontalChoice"/></w:pPr><w:r><w:t>(2) </w:t></w:r><w:r wsp:rsidRPr="002368F3"><w:rPr><w:rStyle w:val="SurveyXactClosedCheckbox"/></w:rPr><w:sym w:font="Wingdings" w:char="F071"/></w:r></w:p></w:tc><w:tc><w:tcPr><w:tcW w:w="366" w:type="dxa"/><w:shd w:val="clear" w:color="auto" w:fill="auto"/><w:tcMar><w:top w:w="57" w:type="dxa"/><w:bottom w:w="57" w:type="dxa"/></w:tcMar><w:vAlign w:val="center"/></w:tcPr><w:p wsp:rsidR="00FB0822" wsp:rsidRDefault="0000154C"><w:pPr><w:pStyle w:val="SurveyXactClosedHorizontalChoice"/></w:pPr><w:r><w:t>(3) </w:t></w:r><w:r wsp:rsidRPr="002368F3"><w:rPr><w:rStyle w:val="SurveyXactClosedCheckbox"/></w:rPr><w:sym w:font="Wingdings" w:char="F071"/></w:r></w:p></w:tc><w:tc><w:tcPr><w:tcW w:w="366" w:type="dxa"/><w:shd w:val="clear" w:color="auto" w:fill="auto"/><w:tcMar><w:top w:w="57" w:type="dxa"/><w:bottom w:w="57" w:type="dxa"/></w:tcMar><w:vAlign w:val="center"/></w:tcPr><w:p wsp:rsidR="00FB0822" wsp:rsidRDefault="0000154C"><w:pPr><w:pStyle w:val="SurveyXactClosedHorizontalChoice"/></w:pPr><w:r><w:t>(4) </w:t></w:r><w:r wsp:rsidRPr="002368F3"><w:rPr><w:rStyle w:val="SurveyXactClosedCheckbox"/></w:rPr><w:sym w:font="Wingdings" w:char="F071"/></w:r></w:p></w:tc><w:tc><w:tcPr><w:tcW w:w="366" w:type="dxa"/><w:shd w:val="clear" w:color="auto" w:fill="auto"/><w:tcMar><w:top w:w="57" w:type="dxa"/><w:bottom w:w="57" w:type="dxa"/></w:tcMar><w:vAlign w:val="center"/></w:tcPr><w:p wsp:rsidR="00FB0822" wsp:rsidRDefault="0000154C"><w:pPr><w:pStyle w:val="SurveyXactClosedHorizontalChoice"/></w:pPr><w:r><w:t>(5) </w:t></w:r><w:r wsp:rsidRPr="002368F3"><w:rPr><w:rStyle w:val="SurveyXactClosedCheckbox"/></w:rPr><w:sym w:font="Wingdings" w:char="F071"/></w:r></w:p></w:tc><w:tc><w:tcPr><w:tcW w:w="366" w:type="dxa"/><w:shd w:val="clear" w:color="auto" w:fill="auto"/><w:tcMar><w:top w:w="57" w:type="dxa"/><w:bottom w:w="57" w:type="dxa"/></w:tcMar><w:vAlign w:val="center"/></w:tcPr><w:p wsp:rsidR="00FB0822" wsp:rsidRDefault="0000154C"><w:pPr><w:pStyle w:val="SurveyXactClosedHorizontalChoice"/></w:pPr><w:r><w:t>(6) </w:t></w:r><w:r wsp:rsidRPr="002368F3"><w:rPr><w:rStyle w:val="SurveyXactClosedCheckbox"/></w:rPr><w:sym w:font="Wingdings" w:char="F071"/></w:r></w:p></w:tc><w:tc><w:tcPr><w:tcW w:w="366" w:type="dxa"/><w:shd w:val="clear" w:color="auto" w:fill="auto"/><w:tcMar><w:top w:w="57" w:type="dxa"/><w:bottom w:w="57" w:type="dxa"/></w:tcMar><w:vAlign w:val="center"/></w:tcPr><w:p wsp:rsidR="00FB0822" wsp:rsidRDefault="0000154C"><w:pPr><w:pStyle w:val="SurveyXactClosedHorizontalChoice"/></w:pPr><w:r><w:t>(7) </w:t></w:r><w:r wsp:rsidRPr="002368F3"><w:rPr><w:rStyle w:val="SurveyXactClosedCheckbox"/></w:rPr><w:sym w:font="Wingdings" w:char="F071"/></w:r></w:p></w:tc><w:tc><w:tcPr><w:tcW w:w="366" w:type="dxa"/><w:shd w:val="clear" w:color="auto" w:fill="auto"/><w:tcMar><w:top w:w="57" w:type="dxa"/><w:bottom w:w="57" w:type="dxa"/></w:tcMar><w:vAlign w:val="center"/></w:tcPr><w:p wsp:rsidR="00FB0822" wsp:rsidRDefault="0000154C"><w:pPr><w:pStyle w:val="SurveyXactClosedHorizontalChoice"/></w:pPr><w:r><w:t>(8) </w:t></w:r><w:r wsp:rsidRPr="002368F3"><w:rPr><w:rStyle w:val="SurveyXactClosedCheckbox"/></w:rPr><w:sym w:font="Wingdings" w:char="F071"/></w:r></w:p></w:tc><w:tc><w:tcPr><w:tcW w:w="733" w:type="dxa"/><w:shd w:val="clear" w:color="auto" w:fill="auto"/><w:tcMar><w:top w:w="57" w:type="dxa"/><w:bottom w:w="57" w:type="dxa"/></w:tcMar><w:vAlign w:val="center"/></w:tcPr><w:p wsp:rsidR="00FB0822" wsp:rsidRDefault="0000154C"><w:pPr><w:pStyle w:val="SurveyXactClosedHorizontalChoice"/></w:pPr><w:r><w:t>(1) </w:t></w:r><w:r wsp:rsidRPr="002368F3"><w:rPr><w:rStyle w:val="SurveyXactClosedCheckbox"/></w:rPr><w:sym w:font="Wingdings" w:char="F071"/></w:r></w:p></w:tc><w:tc><w:tcPr><w:tcW w:w="733" w:type="dxa"/><w:shd w:val="clear" w:color="auto" w:fill="auto"/><w:tcMar><w:top w:w="57" w:type="dxa"/><w:bottom w:w="57" w:type="dxa"/></w:tcMar><w:vAlign w:val="center"/></w:tcPr><w:p wsp:rsidR="00FB0822" wsp:rsidRDefault="0000154C"><w:pPr><w:pStyle w:val="SurveyXactClosedHorizontalChoice"/></w:pPr><w:r><w:t>(2) </w:t></w:r><w:r wsp:rsidRPr="002368F3"><w:rPr><w:rStyle w:val="SurveyXactClosedCheckbox"/></w:rPr><w:sym w:font="Wingdings" w:char="F071"/></w:r></w:p></w:tc><w:tc><w:tcPr><w:tcW w:w="733" w:type="dxa"/><w:shd w:val="clear" w:color="auto" w:fill="auto"/><w:tcMar><w:top w:w="57" w:type="dxa"/><w:bottom w:w="57" w:type="dxa"/></w:tcMar><w:vAlign w:val="center"/></w:tcPr><w:p wsp:rsidR="00FB0822" wsp:rsidRDefault="0000154C"><w:pPr><w:pStyle w:val="SurveyXactClosedHorizontalChoice"/></w:pPr><w:r><w:t>(3) </w:t></w:r><w:r wsp:rsidRPr="002368F3"><w:rPr><w:rStyle w:val="SurveyXactClosedCheckbox"/></w:rPr><w:sym w:font="Wingdings" w:char="F071"/></w:r></w:p></w:tc><w:tc><w:tcPr><w:tcW w:w="733" w:type="dxa"/><w:shd w:val="clear" w:color="auto" w:fill="auto"/><w:tcMar><w:top w:w="57" w:type="dxa"/><w:bottom w:w="57" w:type="dxa"/></w:tcMar><w:vAlign w:val="center"/></w:tcPr><w:p wsp:rsidR="00FB0822" wsp:rsidRDefault="0000154C"><w:pPr><w:pStyle w:val="SurveyXactClosedHorizontalChoice"/></w:pPr><w:r><w:t>(4) </w:t></w:r><w:r wsp:rsidRPr="002368F3"><w:rPr><w:rStyle w:val="SurveyXactClosedCheckbox"/></w:rPr><w:sym w:font="Wingdings" w:char="F071"/></w:r></w:p></w:tc></w:tr><w:tr wsp:rsidR="002368F3" wsp:rsidTr="002368F3"><w:tblPrEx><w:tblCellMar><w:top w:w="0" w:type="dxa"/><w:left w:w="0" w:type="dxa"/><w:bottom w:w="0" w:type="dxa"/><w:right w:w="0" w:type="dxa"/></w:tblCellMar></w:tblPrEx><w:tc><w:tcPr><w:tcW w:w="2933" w:type="dxa"/><w:shd w:val="clear" w:color="auto" w:fill="auto"/><w:tcMar><w:top w:w="57" w:type="dxa"/><w:bottom w:w="57" w:type="dxa"/></w:tcMar><w:vAlign w:val="center"/></w:tcPr><w:p wsp:rsidR="00FB0822" wsp:rsidRDefault="002B4B45"><w:pPr><w:pStyle w:val="SurveyXactBatteryQuestionLine"/></w:pPr><w:r><w:t>Nestlé velling (</w:t></w:r><w:proofErr w:type="spellStart"/><w:r><w:t>thin</w:t></w:r><w:proofErr w:type="spellEnd"/><w:r><w:t> </w:t></w:r><w:proofErr w:type="spellStart"/><w:r><w:t>porridge</w:t></w:r><w:proofErr w:type="spellEnd"/><w:r><w:t>)</w:t></w:r></w:p></w:tc><w:tc><w:tcPr><w:tcW w:w="366" w:type="dxa"/><w:shd w:val="clear" w:color="auto" w:fill="auto"/><w:tcMar><w:top w:w="57" w:type="dxa"/><w:bottom w:w="57" w:type="dxa"/></w:tcMar><w:vAlign w:val="center"/></w:tcPr><w:p wsp:rsidR="00FB0822" wsp:rsidRDefault="0000154C"><w:pPr><w:pStyle w:val="SurveyXactClosedHorizontalChoice"/></w:pPr><w:r><w:t>(1) </w:t></w:r><w:r wsp:rsidRPr="002368F3"><w:rPr><w:rStyle w:val="SurveyXactClosedCheckbox"/></w:rPr><w:sym w:font="Wingdings" w:char="F071"/></w:r></w:p></w:tc><w:tc><w:tcPr><w:tcW w:w="366" w:type="dxa"/><w:shd w:val="clear" w:color="auto" w:fill="auto"/><w:tcMar><w:top w:w="57" w:type="dxa"/><w:bottom w:w="57" w:type="dxa"/></w:tcMar><w:vAlign w:val="center"/></w:tcPr><w:p wsp:rsidR="00FB0822" wsp:rsidRDefault="0000154C"><w:pPr><w:pStyle w:val="SurveyXactClosedHorizontalChoice"/></w:pPr><w:r><w:t>(2) </w:t></w:r><w:r wsp:rsidRPr="002368F3"><w:rPr><w:rStyle w:val="SurveyXactClosedCheckbox"/></w:rPr><w:sym w:font="Wingdings" w:char="F071"/></w:r></w:p></w:tc><w:tc><w:tcPr><w:tcW w:w="366" w:type="dxa"/><w:shd w:val="clear" w:color="auto" w:fill="auto"/><w:tcMar><w:top w:w="57" w:type="dxa"/><w:bottom w:w="57" w:type="dxa"/></w:tcMar><w:vAlign w:val="center"/></w:tcPr><w:p wsp:rsidR="00FB0822" wsp:rsidRDefault="0000154C"><w:pPr><w:pStyle w:val="SurveyXactClosedHorizontalChoice"/></w:pPr><w:r><w:t>(3) </w:t></w:r><w:r wsp:rsidRPr="002368F3"><w:rPr><w:rStyle w:val="SurveyXactClosedCheckbox"/></w:rPr><w:sym w:font="Wingdings" w:char="F071"/></w:r></w:p></w:tc><w:tc><w:tcPr><w:tcW w:w="366" w:type="dxa"/><w:shd w:val="clear" w:color="auto" w:fill="auto"/><w:tcMar><w:top w:w="57" w:type="dxa"/><w:bottom w:w="57" w:type="dxa"/></w:tcMar><w:vAlign w:val="center"/></w:tcPr><w:p wsp:rsidR="00FB0822" wsp:rsidRDefault="0000154C"><w:pPr><w:pStyle w:val="SurveyXactClosedHorizontalChoice"/></w:pPr><w:r><w:t>(4) </w:t></w:r><w:r wsp:rsidRPr="002368F3"><w:rPr><w:rStyle w:val="SurveyXactClosedCheckbox"/></w:rPr><w:sym w:font="Wingdings" w:char="F071"/></w:r></w:p></w:tc><w:tc><w:tcPr><w:tcW w:w="366" w:type="dxa"/><w:shd w:val="clear" w:color="auto" w:fill="auto"/><w:tcMar><w:top w:w="57" w:type="dxa"/><w:bottom w:w="57" w:type="dxa"/></w:tcMar><w:vAlign w:val="center"/></w:tcPr><w:p wsp:rsidR="00FB0822" wsp:rsidRDefault="0000154C"><w:pPr><w:pStyle w:val="SurveyXactClosedHorizontalChoice"/></w:pPr><w:r><w:t>(5) </w:t></w:r><w:r wsp:rsidRPr="002368F3"><w:rPr><w:rStyle w:val="SurveyXactClosedCheckbox"/></w:rPr><w:sym w:font="Wingdings" w:char="F071"/></w:r></w:p></w:tc><w:tc><w:tcPr><w:tcW w:w="366" w:type="dxa"/><w:shd w:val="clear" w:color="auto" w:fill="auto"/><w:tcMar><w:top w:w="57" w:type="dxa"/><w:bottom w:w="57" w:type="dxa"/></w:tcMar><w:vAlign w:val="center"/></w:tcPr><w:p wsp:rsidR="00FB0822" wsp:rsidRDefault="0000154C"><w:pPr><w:pStyle w:val="SurveyXactClosedHorizontalChoice"/></w:pPr><w:r><w:t>(6) </w:t></w:r><w:r wsp:rsidRPr="002368F3"><w:rPr><w:rStyle w:val="SurveyXactClosedCheckbox"/></w:rPr><w:sym w:font="Wingdings" w:char="F071"/></w:r></w:p></w:tc><w:tc><w:tcPr><w:tcW w:w="366" w:type="dxa"/><w:shd w:val="clear" w:color="auto" w:fill="auto"/><w:tcMar><w:top w:w="57" w:type="dxa"/><w:bottom w:w="57" w:type="dxa"/></w:tcMar><w:vAlign w:val="center"/></w:tcPr><w:p wsp:rsidR="00FB0822" wsp:rsidRDefault="0000154C"><w:pPr><w:pStyle w:val="SurveyXactClosedHorizontalChoice"/></w:pPr><w:r><w:t>(7) </w:t></w:r><w:r wsp:rsidRPr="002368F3"><w:rPr><w:rStyle w:val="SurveyXactClosedCheckbox"/></w:rPr><w:sym w:font="Wingdings" w:char="F071"/></w:r></w:p></w:tc><w:tc><w:tcPr><w:tcW w:w="366" w:type="dxa"/><w:shd w:val="clear" w:color="auto" w:fill="auto"/><w:tcMar><w:top w:w="57" w:type="dxa"/><w:bottom w:w="57" w:type="dxa"/></w:tcMar><w:vAlign w:val="center"/></w:tcPr><w:p wsp:rsidR="00FB0822" wsp:rsidRDefault="0000154C"><w:pPr><w:pStyle w:val="SurveyXactClosedHorizontalChoice"/></w:pPr><w:r><w:t>(8) </w:t></w:r><w:r wsp:rsidRPr="002368F3"><w:rPr><w:rStyle w:val="SurveyXactClosedCheckbox"/></w:rPr><w:sym w:font="Wingdings" w:char="F071"/></w:r></w:p></w:tc><w:tc><w:tcPr><w:tcW w:w="733" w:type="dxa"/><w:shd w:val="clear" w:color="auto" w:fill="auto"/><w:tcMar><w:top w:w="57" w:type="dxa"/><w:bottom w:w="57" w:type="dxa"/></w:tcMar><w:vAlign w:val="center"/></w:tcPr><w:p wsp:rsidR="00FB0822" wsp:rsidRDefault="0000154C"><w:pPr><w:pStyle w:val="SurveyXactClosedHorizontalChoice"/></w:pPr><w:r><w:t>(1) </w:t></w:r><w:r wsp:rsidRPr="002368F3"><w:rPr><w:rStyle w:val="SurveyXactClosedCheckbox"/></w:rPr><w:sym w:font="Wingdings" w:char="F071"/></w:r></w:p></w:tc><w:tc><w:tcPr><w:tcW w:w="733" w:type="dxa"/><w:shd w:val="clear" w:color="auto" w:fill="auto"/><w:tcMar><w:top w:w="57" w:type="dxa"/><w:bottom w:w="57" w:type="dxa"/></w:tcMar><w:vAlign w:val="center"/></w:tcPr><w:p wsp:rsidR="00FB0822" wsp:rsidRDefault="0000154C"><w:pPr><w:pStyle w:val="SurveyXactClosedHorizontalChoice"/></w:pPr><w:r><w:t>(2) </w:t></w:r><w:r wsp:rsidRPr="002368F3"><w:rPr><w:rStyle w:val="SurveyXactClosedCheckbox"/></w:rPr><w:sym w:font="Wingdings" w:char="F071"/></w:r></w:p></w:tc><w:tc><w:tcPr><w:tcW w:w="733" w:type="dxa"/><w:shd w:val="clear" w:color="auto" w:fill="auto"/><w:tcMar><w:top w:w="57" w:type="dxa"/><w:bottom w:w="57" w:type="dxa"/></w:tcMar><w:vAlign w:val="center"/></w:tcPr><w:p wsp:rsidR="00FB0822" wsp:rsidRDefault="0000154C"><w:pPr><w:pStyle w:val="SurveyXactClosedHorizontalChoice"/></w:pPr><w:r><w:t>(3) </w:t></w:r><w:r wsp:rsidRPr="002368F3"><w:rPr><w:rStyle w:val="SurveyXactClosedCheckbox"/></w:rPr><w:sym w:font="Wingdings" w:char="F071"/></w:r></w:p></w:tc><w:tc><w:tcPr><w:tcW w:w="733" w:type="dxa"/><w:shd w:val="clear" w:color="auto" w:fill="auto"/><w:tcMar><w:top w:w="57" w:type="dxa"/><w:bottom w:w="57" w:type="dxa"/></w:tcMar><w:vAlign w:val="center"/></w:tcPr><w:p wsp:rsidR="00FB0822" wsp:rsidRDefault="0000154C"><w:pPr><w:pStyle w:val="SurveyXactClosedHorizontalChoice"/></w:pPr><w:r><w:t>(4) </w:t></w:r><w:r wsp:rsidRPr="002368F3"><w:rPr><w:rStyle w:val="SurveyXactClosedCheckbox"/></w:rPr><w:sym w:font="Wingdings" w:char="F071"/></w:r></w:p></w:tc></w:tr><w:tr wsp:rsidR="002368F3" wsp:rsidTr="002368F3"><w:tblPrEx><w:tblCellMar><w:top w:w="0" w:type="dxa"/><w:left w:w="0" w:type="dxa"/><w:bottom w:w="0" w:type="dxa"/><w:right w:w="0" w:type="dxa"/></w:tblCellMar></w:tblPrEx><w:tc><w:tcPr><w:tcW w:w="2933" w:type="dxa"/><w:shd w:val="clear" w:color="auto" w:fill="auto"/><w:tcMar><w:top w:w="57" w:type="dxa"/><w:bottom w:w="57" w:type="dxa"/></w:tcMar><w:vAlign w:val="center"/></w:tcPr><w:p wsp:rsidR="00FB0822" wsp:rsidRPr="002368F3" wsp:rsidRDefault="002B4B45"><w:pPr><w:pStyle w:val="SurveyXactBatteryQuestionLine"/><w:rPr><w:lang w:val="EN-US"/></w:rPr></w:pPr><w:r wsp:rsidRPr="002368F3"><w:rPr><w:lang w:val="EN-US"/></w:rPr><w:t>«</w:t></w:r><w:proofErr w:type="spellStart"/><w:r wsp:rsidR="0000154C" wsp:rsidRPr="002368F3"><w:rPr><w:lang w:val="EN-US"/></w:rPr><w:t>Småfolk</w:t></w:r><w:proofErr w:type="spellEnd"/><w:r wsp:rsidRPr="002368F3"><w:rPr><w:lang w:val="EN-US"/></w:rPr><w:t>» (Norwegian </w:t></w:r><w:proofErr w:type="spellStart"/><w:r wsp:rsidRPr="002368F3"><w:rPr><w:lang w:val="EN-US"/></w:rPr><w:t>porrigde</w:t></w:r><w:proofErr w:type="spellEnd"/><w:r wsp:rsidRPr="002368F3"><w:rPr><w:lang w:val="EN-US"/></w:rPr><w:t> with milk)</w:t></w:r></w:p></w:tc><w:tc><w:tcPr><w:tcW w:w="366" w:type="dxa"/><w:shd w:val="clear" w:color="auto" w:fill="auto"/><w:tcMar><w:top w:w="57" w:type="dxa"/><w:bottom w:w="57" w:type="dxa"/></w:tcMar><w:vAlign w:val="center"/></w:tcPr><w:p wsp:rsidR="00FB0822" wsp:rsidRDefault="0000154C"><w:pPr><w:pStyle w:val="SurveyXactClosedHorizontalChoice"/></w:pPr><w:r><w:t>(1) </w:t></w:r><w:r wsp:rsidRPr="002368F3"><w:rPr><w:rStyle w:val="SurveyXactClosedCheckbox"/></w:rPr><w:sym w:font="Wingdings" w:char="F071"/></w:r></w:p></w:tc><w:tc><w:tcPr><w:tcW w:w="366" w:type="dxa"/><w:shd w:val="clear" w:color="auto" w:fill="auto"/><w:tcMar><w:top w:w="57" w:type="dxa"/><w:bottom w:w="57" w:type="dxa"/></w:tcMar><w:vAlign w:val="center"/></w:tcPr><w:p wsp:rsidR="00FB0822" wsp:rsidRDefault="0000154C"><w:pPr><w:pStyle w:val="SurveyXactClosedHorizontalChoice"/></w:pPr><w:r><w:t>(2) </w:t></w:r><w:r wsp:rsidRPr="002368F3"><w:rPr><w:rStyle w:val="SurveyXactClosedCheckbox"/></w:rPr><w:sym w:font="Wingdings" w:char="F071"/></w:r></w:p></w:tc><w:tc><w:tcPr><w:tcW w:w="366" w:type="dxa"/><w:shd w:val="clear" w:color="auto" w:fill="auto"/><w:tcMar><w:top w:w="57" w:type="dxa"/><w:bottom w:w="57" w:type="dxa"/></w:tcMar><w:vAlign w:val="center"/></w:tcPr><w:p wsp:rsidR="00FB0822" wsp:rsidRDefault="0000154C"><w:pPr><w:pStyle w:val="SurveyXactClosedHorizontalChoice"/></w:pPr><w:r><w:t>(3) </w:t></w:r><w:r wsp:rsidRPr="002368F3"><w:rPr><w:rStyle w:val="SurveyXactClosedCheckbox"/></w:rPr><w:sym w:font="Wingdings" w:char="F071"/></w:r></w:p></w:tc><w:tc><w:tcPr><w:tcW w:w="366" w:type="dxa"/><w:shd w:val="clear" w:color="auto" w:fill="auto"/><w:tcMar><w:top w:w="57" w:type="dxa"/><w:bottom w:w="57" w:type="dxa"/></w:tcMar><w:vAlign w:val="center"/></w:tcPr><w:p wsp:rsidR="00FB0822" wsp:rsidRDefault="0000154C"><w:pPr><w:pStyle w:val="SurveyXactClosedHorizontalChoice"/></w:pPr><w:r><w:t>(4) </w:t></w:r><w:r wsp:rsidRPr="002368F3"><w:rPr><w:rStyle w:val="SurveyXactClosedCheckbox"/></w:rPr><w:sym w:font="Wingdings" w:char="F071"/></w:r></w:p></w:tc><w:tc><w:tcPr><w:tcW w:w="366" w:type="dxa"/><w:shd w:val="clear" w:color="auto" w:fill="auto"/><w:tcMar><w:top w:w="57" w:type="dxa"/><w:bottom w:w="57" w:type="dxa"/></w:tcMar><w:vAlign w:val="center"/></w:tcPr><w:p wsp:rsidR="00FB0822" wsp:rsidRDefault="0000154C"><w:pPr><w:pStyle w:val="SurveyXactClosedHorizontalChoice"/></w:pPr><w:r><w:t>(5) </w:t></w:r><w:r wsp:rsidRPr="002368F3"><w:rPr><w:rStyle w:val="SurveyXactClosedCheckbox"/></w:rPr><w:sym w:font="Wingdings" w:char="F071"/></w:r></w:p></w:tc><w:tc><w:tcPr><w:tcW w:w="366" w:type="dxa"/><w:shd w:val="clear" w:color="auto" w:fill="auto"/><w:tcMar><w:top w:w="57" w:type="dxa"/><w:bottom w:w="57" w:type="dxa"/></w:tcMar><w:vAlign w:val="center"/></w:tcPr><w:p wsp:rsidR="00FB0822" wsp:rsidRDefault="0000154C"><w:pPr><w:pStyle w:val="SurveyXactClosedHorizontalChoice"/></w:pPr><w:r><w:t>(6) </w:t></w:r><w:r wsp:rsidRPr="002368F3"><w:rPr><w:rStyle w:val="SurveyXactClosedCheckbox"/></w:rPr><w:sym w:font="Wingdings" w:char="F071"/></w:r></w:p></w:tc><w:tc><w:tcPr><w:tcW w:w="366" w:type="dxa"/><w:shd w:val="clear" w:color="auto" w:fill="auto"/><w:tcMar><w:top w:w="57" w:type="dxa"/><w:bottom w:w="57" w:type="dxa"/></w:tcMar><w:vAlign w:val="center"/></w:tcPr><w:p wsp:rsidR="00FB0822" wsp:rsidRDefault="0000154C"><w:pPr><w:pStyle w:val="SurveyXactClosedHorizontalChoice"/></w:pPr><w:r><w:t>(7) </w:t></w:r><w:r wsp:rsidRPr="002368F3"><w:rPr><w:rStyle w:val="SurveyXactClosedCheckbox"/></w:rPr><w:sym w:font="Wingdings" w:char="F071"/></w:r></w:p></w:tc><w:tc><w:tcPr><w:tcW w:w="366" w:type="dxa"/><w:shd w:val="clear" w:color="auto" w:fill="auto"/><w:tcMar><w:top w:w="57" w:type="dxa"/><w:bottom w:w="57" w:type="dxa"/></w:tcMar><w:vAlign w:val="center"/></w:tcPr><w:p wsp:rsidR="00FB0822" wsp:rsidRDefault="0000154C"><w:pPr><w:pStyle w:val="SurveyXactClosedHorizontalChoice"/></w:pPr><w:r><w:t>(8) </w:t></w:r><w:r wsp:rsidRPr="002368F3"><w:rPr><w:rStyle w:val="SurveyXactClosedCheckbox"/></w:rPr><w:sym w:font="Wingdings" w:char="F071"/></w:r></w:p></w:tc><w:tc><w:tcPr><w:tcW w:w="733" w:type="dxa"/><w:shd w:val="clear" w:color="auto" w:fill="auto"/><w:tcMar><w:top w:w="57" w:type="dxa"/><w:bottom w:w="57" w:type="dxa"/></w:tcMar><w:vAlign w:val="center"/></w:tcPr><w:p wsp:rsidR="00FB0822" wsp:rsidRDefault="0000154C"><w:pPr><w:pStyle w:val="SurveyXactClosedHorizontalChoice"/></w:pPr><w:r><w:t>(1) </w:t></w:r><w:r wsp:rsidRPr="002368F3"><w:rPr><w:rStyle w:val="SurveyXactClosedCheckbox"/></w:rPr><w:sym w:font="Wingdings" w:char="F071"/></w:r></w:p></w:tc><w:tc><w:tcPr><w:tcW w:w="733" w:type="dxa"/><w:shd w:val="clear" w:color="auto" w:fill="auto"/><w:tcMar><w:top w:w="57" w:type="dxa"/><w:bottom w:w="57" w:type="dxa"/></w:tcMar><w:vAlign w:val="center"/></w:tcPr><w:p wsp:rsidR="00FB0822" wsp:rsidRDefault="0000154C"><w:pPr><w:pStyle w:val="SurveyXactClosedHorizontalChoice"/></w:pPr><w:r><w:t>(2) </w:t></w:r><w:r wsp:rsidRPr="002368F3"><w:rPr><w:rStyle w:val="SurveyXactClosedCheckbox"/></w:rPr><w:sym w:font="Wingdings" w:char="F071"/></w:r></w:p></w:tc><w:tc><w:tcPr><w:tcW w:w="733" w:type="dxa"/><w:shd w:val="clear" w:color="auto" w:fill="auto"/><w:tcMar><w:top w:w="57" w:type="dxa"/><w:bottom w:w="57" w:type="dxa"/></w:tcMar><w:vAlign w:val="center"/></w:tcPr><w:p wsp:rsidR="00FB0822" wsp:rsidRDefault="0000154C"><w:pPr><w:pStyle w:val="SurveyXactClosedHorizontalChoice"/></w:pPr><w:r><w:t>(3) </w:t></w:r><w:r wsp:rsidRPr="002368F3"><w:rPr><w:rStyle w:val="SurveyXactClosedCheckbox"/></w:rPr><w:sym w:font="Wingdings" w:char="F071"/></w:r></w:p></w:tc><w:tc><w:tcPr><w:tcW w:w="733" w:type="dxa"/><w:shd w:val="clear" w:color="auto" w:fill="auto"/><w:tcMar><w:top w:w="57" w:type="dxa"/><w:bottom w:w="57" w:type="dxa"/></w:tcMar><w:vAlign w:val="center"/></w:tcPr><w:p wsp:rsidR="00FB0822" wsp:rsidRDefault="0000154C"><w:pPr><w:pStyle w:val="SurveyXactClosedHorizontalChoice"/></w:pPr><w:r><w:t>(4) </w:t></w:r><w:r wsp:rsidRPr="002368F3"><w:rPr><w:rStyle w:val="SurveyXactClosedCheckbox"/></w:rPr><w:sym w:font="Wingdings" w:char="F071"/></w:r></w:p></w:tc></w:tr><w:tr wsp:rsidR="002368F3" wsp:rsidTr="002368F3"><w:tblPrEx><w:tblCellMar><w:top w:w="0" w:type="dxa"/><w:left w:w="0" w:type="dxa"/><w:bottom w:w="0" w:type="dxa"/><w:right w:w="0" w:type="dxa"/></w:tblCellMar></w:tblPrEx><w:tc><w:tcPr><w:tcW w:w="2933" w:type="dxa"/><w:shd w:val="clear" w:color="auto" w:fill="auto"/><w:tcMar><w:top w:w="57" w:type="dxa"/><w:bottom w:w="57" w:type="dxa"/></w:tcMar><w:vAlign w:val="center"/></w:tcPr><w:p wsp:rsidR="00FB0822" wsp:rsidRDefault="0000154C"><w:pPr><w:pStyle w:val="SurveyXactBatteryQuestionLine"/></w:pPr><w:r><w:t>Småfolk </w:t></w:r><w:proofErr w:type="spellStart"/><w:r wsp:rsidR="002B4B45"><w:t>porridge</w:t></w:r><w:proofErr w:type="spellEnd"/><w:r wsp:rsidR="002B4B45"><w:t> </w:t></w:r><w:proofErr w:type="spellStart"/><w:r wsp:rsidR="002B4B45"><w:t>with</w:t></w:r><w:proofErr w:type="spellEnd"/><w:r wsp:rsidR="002B4B45"><w:t> water</w:t></w:r></w:p></w:tc><w:tc><w:tcPr><w:tcW w:w="366" w:type="dxa"/><w:shd w:val="clear" w:color="auto" w:fill="auto"/><w:tcMar><w:top w:w="57" w:type="dxa"/><w:bottom w:w="57" w:type="dxa"/></w:tcMar><w:vAlign w:val="center"/></w:tcPr><w:p wsp:rsidR="00FB0822" wsp:rsidRDefault="0000154C"><w:pPr><w:pStyle w:val="SurveyXactClosedHorizontalChoice"/></w:pPr><w:r><w:t>(1) </w:t></w:r><w:r wsp:rsidRPr="002368F3"><w:rPr><w:rStyle w:val="SurveyXactClosedCheckbox"/></w:rPr><w:sym w:font="Wingdings" w:char="F071"/></w:r></w:p></w:tc><w:tc><w:tcPr><w:tcW w:w="366" w:type="dxa"/><w:shd w:val="clear" w:color="auto" w:fill="auto"/><w:tcMar><w:top w:w="57" w:type="dxa"/><w:bottom w:w="57" w:type="dxa"/></w:tcMar><w:vAlign w:val="center"/></w:tcPr><w:p wsp:rsidR="00FB0822" wsp:rsidRDefault="0000154C"><w:pPr><w:pStyle w:val="SurveyXactClosedHorizontalChoice"/></w:pPr><w:r><w:t>(2) </w:t></w:r><w:r wsp:rsidRPr="002368F3"><w:rPr><w:rStyle w:val="SurveyXactClosedCheckbox"/></w:rPr><w:sym w:font="Wingdings" w:char="F071"/></w:r></w:p></w:tc><w:tc><w:tcPr><w:tcW w:w="366" w:type="dxa"/><w:shd w:val="clear" w:color="auto" w:fill="auto"/><w:tcMar><w:top w:w="57" w:type="dxa"/><w:bottom w:w="57" w:type="dxa"/></w:tcMar><w:vAlign w:val="center"/></w:tcPr><w:p wsp:rsidR="00FB0822" wsp:rsidRDefault="0000154C"><w:pPr><w:pStyle w:val="SurveyXactClosedHorizontalChoice"/></w:pPr><w:r><w:t>(3) </w:t></w:r><w:r wsp:rsidRPr="002368F3"><w:rPr><w:rStyle w:val="SurveyXactClosedCheckbox"/></w:rPr><w:sym w:font="Wingdings" w:char="F071"/></w:r></w:p></w:tc><w:tc><w:tcPr><w:tcW w:w="366" w:type="dxa"/><w:shd w:val="clear" w:color="auto" w:fill="auto"/><w:tcMar><w:top w:w="57" w:type="dxa"/><w:bottom w:w="57" w:type="dxa"/></w:tcMar><w:vAlign w:val="center"/></w:tcPr><w:p wsp:rsidR="00FB0822" wsp:rsidRDefault="0000154C"><w:pPr><w:pStyle w:val="SurveyXactClosedHorizontalChoice"/></w:pPr><w:r><w:t>(4) </w:t></w:r><w:r wsp:rsidRPr="002368F3"><w:rPr><w:rStyle w:val="SurveyXactClosedCheckbox"/></w:rPr><w:sym w:font="Wingdings" w:char="F071"/></w:r></w:p></w:tc><w:tc><w:tcPr><w:tcW w:w="366" w:type="dxa"/><w:shd w:val="clear" w:color="auto" w:fill="auto"/><w:tcMar><w:top w:w="57" w:type="dxa"/><w:bottom w:w="57" w:type="dxa"/></w:tcMar><w:vAlign w:val="center"/></w:tcPr><w:p wsp:rsidR="00FB0822" wsp:rsidRDefault="0000154C"><w:pPr><w:pStyle w:val="SurveyXactClosedHorizontalChoice"/></w:pPr><w:r><w:t>(5) </w:t></w:r><w:r wsp:rsidRPr="002368F3"><w:rPr><w:rStyle w:val="SurveyXactClosedCheckbox"/></w:rPr><w:sym w:font="Wingdings" w:char="F071"/></w:r></w:p></w:tc><w:tc><w:tcPr><w:tcW w:w="366" w:type="dxa"/><w:shd w:val="clear" w:color="auto" w:fill="auto"/><w:tcMar><w:top w:w="57" w:type="dxa"/><w:bottom w:w="57" w:type="dxa"/></w:tcMar><w:vAlign w:val="center"/></w:tcPr><w:p wsp:rsidR="00FB0822" wsp:rsidRDefault="0000154C"><w:pPr><w:pStyle w:val="SurveyXactClosedHorizontalChoice"/></w:pPr><w:r><w:t>(6) </w:t></w:r><w:r wsp:rsidRPr="002368F3"><w:rPr><w:rStyle w:val="SurveyXactClosedCheckbox"/></w:rPr><w:sym w:font="Wingdings" w:char="F071"/></w:r></w:p></w:tc><w:tc><w:tcPr><w:tcW w:w="366" w:type="dxa"/><w:shd w:val="clear" w:color="auto" w:fill="auto"/><w:tcMar><w:top w:w="57" w:type="dxa"/><w:bottom w:w="57" w:type="dxa"/></w:tcMar><w:vAlign w:val="center"/></w:tcPr><w:p wsp:rsidR="00FB0822" wsp:rsidRDefault="0000154C"><w:pPr><w:pStyle w:val="SurveyXactClosedHorizontalChoice"/></w:pPr><w:r><w:t>(7) </w:t></w:r><w:r wsp:rsidRPr="002368F3"><w:rPr><w:rStyle w:val="SurveyXactClosedCheckbox"/></w:rPr><w:sym w:font="Wingdings" w:char="F071"/></w:r></w:p></w:tc><w:tc><w:tcPr><w:tcW w:w="366" w:type="dxa"/><w:shd w:val="clear" w:color="auto" w:fill="auto"/><w:tcMar><w:top w:w="57" w:type="dxa"/><w:bottom w:w="57" w:type="dxa"/></w:tcMar><w:vAlign w:val="center"/></w:tcPr><w:p wsp:rsidR="00FB0822" wsp:rsidRDefault="0000154C"><w:pPr><w:pStyle w:val="SurveyXactClosedHorizontalChoice"/></w:pPr><w:r><w:t>(8) </w:t></w:r><w:r wsp:rsidRPr="002368F3"><w:rPr><w:rStyle w:val="SurveyXactClosedCheckbox"/></w:rPr><w:sym w:font="Wingdings" w:char="F071"/></w:r></w:p></w:tc><w:tc><w:tcPr><w:tcW w:w="733" w:type="dxa"/><w:shd w:val="clear" w:color="auto" w:fill="auto"/><w:tcMar><w:top w:w="57" w:type="dxa"/><w:bottom w:w="57" w:type="dxa"/></w:tcMar><w:vAlign w:val="center"/></w:tcPr><w:p wsp:rsidR="00FB0822" wsp:rsidRDefault="0000154C"><w:pPr><w:pStyle w:val="SurveyXactClosedHorizontalChoice"/></w:pPr><w:r><w:t>(1) </w:t></w:r><w:r wsp:rsidRPr="002368F3"><w:rPr><w:rStyle w:val="SurveyXactClosedCheckbox"/></w:rPr><w:sym w:font="Wingdings" w:char="F071"/></w:r></w:p></w:tc><w:tc><w:tcPr><w:tcW w:w="733" w:type="dxa"/><w:shd w:val="clear" w:color="auto" w:fill="auto"/><w:tcMar><w:top w:w="57" w:type="dxa"/><w:bottom w:w="57" w:type="dxa"/></w:tcMar><w:vAlign w:val="center"/></w:tcPr><w:p wsp:rsidR="00FB0822" wsp:rsidRDefault="0000154C"><w:pPr><w:pStyle w:val="SurveyXactClosedHorizontalChoice"/></w:pPr><w:r><w:t>(2) </w:t></w:r><w:r wsp:rsidRPr="002368F3"><w:rPr><w:rStyle w:val="SurveyXactClosedCheckbox"/></w:rPr><w:sym w:font="Wingdings" w:char="F071"/></w:r></w:p></w:tc><w:tc><w:tcPr><w:tcW w:w="733" w:type="dxa"/><w:shd w:val="clear" w:color="auto" w:fill="auto"/><w:tcMar><w:top w:w="57" w:type="dxa"/><w:bottom w:w="57" w:type="dxa"/></w:tcMar><w:vAlign w:val="center"/></w:tcPr><w:p wsp:rsidR="00FB0822" wsp:rsidRDefault="0000154C"><w:pPr><w:pStyle w:val="SurveyXactClosedHorizontalChoice"/></w:pPr><w:r><w:t>(3) </w:t></w:r><w:r wsp:rsidRPr="002368F3"><w:rPr><w:rStyle w:val="SurveyXactClosedCheckbox"/></w:rPr><w:sym w:font="Wingdings" w:char="F071"/></w:r></w:p></w:tc><w:tc><w:tcPr><w:tcW w:w="733" w:type="dxa"/><w:shd w:val="clear" w:color="auto" w:fill="auto"/><w:tcMar><w:top w:w="57" w:type="dxa"/><w:bottom w:w="57" w:type="dxa"/></w:tcMar><w:vAlign w:val="center"/></w:tcPr><w:p wsp:rsidR="00FB0822" wsp:rsidRDefault="0000154C"><w:pPr><w:pStyle w:val="SurveyXactClosedHorizontalChoice"/></w:pPr><w:r><w:t>(4) </w:t></w:r><w:r wsp:rsidRPr="002368F3"><w:rPr><w:rStyle w:val="SurveyXactClosedCheckbox"/></w:rPr><w:sym w:font="Wingdings" w:char="F071"/></w:r></w:p></w:tc></w:tr><w:tr wsp:rsidR="002368F3" wsp:rsidTr="002368F3"><w:tblPrEx><w:tblCellMar><w:top w:w="0" w:type="dxa"/><w:left w:w="0" w:type="dxa"/><w:bottom w:w="0" w:type="dxa"/><w:right w:w="0" w:type="dxa"/></w:tblCellMar></w:tblPrEx><w:tc><w:tcPr><w:tcW w:w="2933" w:type="dxa"/><w:shd w:val="clear" w:color="auto" w:fill="auto"/><w:tcMar><w:top w:w="57" w:type="dxa"/><w:bottom w:w="57" w:type="dxa"/></w:tcMar><w:vAlign w:val="center"/></w:tcPr><w:p wsp:rsidR="00FB0822" wsp:rsidRDefault="0000154C"><w:pPr><w:pStyle w:val="SurveyXactBatteryQuestionLine"/></w:pPr><w:r><w:t>Hipp </w:t></w:r><w:proofErr w:type="spellStart"/><w:r wsp:rsidR="002B4B45"><w:t>porridge</w:t></w:r><w:proofErr w:type="spellEnd"/><w:r wsp:rsidR="002B4B45"><w:t> </w:t></w:r><w:proofErr w:type="spellStart"/><w:r wsp:rsidR="002B4B45"><w:t>with</w:t></w:r><w:proofErr w:type="spellEnd"/><w:r wsp:rsidR="002B4B45"><w:t> water</w:t></w:r></w:p></w:tc><w:tc><w:tcPr><w:tcW w:w="366" w:type="dxa"/><w:shd w:val="clear" w:color="auto" w:fill="auto"/><w:tcMar><w:top w:w="57" w:type="dxa"/><w:bottom w:w="57" w:type="dxa"/></w:tcMar><w:vAlign w:val="center"/></w:tcPr><w:p wsp:rsidR="00FB0822" wsp:rsidRDefault="0000154C"><w:pPr><w:pStyle w:val="SurveyXactClosedHorizontalChoice"/></w:pPr><w:r><w:t>(1) </w:t></w:r><w:r wsp:rsidRPr="002368F3"><w:rPr><w:rStyle w:val="SurveyXactClosedCheckbox"/></w:rPr><w:sym w:font="Wingdings" w:char="F071"/></w:r></w:p></w:tc><w:tc><w:tcPr><w:tcW w:w="366" w:type="dxa"/><w:shd w:val="clear" w:color="auto" w:fill="auto"/><w:tcMar><w:top w:w="57" w:type="dxa"/><w:bottom w:w="57" w:type="dxa"/></w:tcMar><w:vAlign w:val="center"/></w:tcPr><w:p wsp:rsidR="00FB0822" wsp:rsidRDefault="0000154C"><w:pPr><w:pStyle w:val="SurveyXactClosedHorizontalChoice"/></w:pPr><w:r><w:t>(2) </w:t></w:r><w:r wsp:rsidRPr="002368F3"><w:rPr><w:rStyle w:val="SurveyXactClosedCheckbox"/></w:rPr><w:sym w:font="Wingdings" w:char="F071"/></w:r></w:p></w:tc><w:tc><w:tcPr><w:tcW w:w="366" w:type="dxa"/><w:shd w:val="clear" w:color="auto" w:fill="auto"/><w:tcMar><w:top w:w="57" w:type="dxa"/><w:bottom w:w="57" w:type="dxa"/></w:tcMar><w:vAlign w:val="center"/></w:tcPr><w:p wsp:rsidR="00FB0822" wsp:rsidRDefault="0000154C"><w:pPr><w:pStyle w:val="SurveyXactClosedHorizontalChoice"/></w:pPr><w:r><w:t>(3) </w:t></w:r><w:r wsp:rsidRPr="002368F3"><w:rPr><w:rStyle w:val="SurveyXactClosedCheckbox"/></w:rPr><w:sym w:font="Wingdings" w:char="F071"/></w:r></w:p></w:tc><w:tc><w:tcPr><w:tcW w:w="366" w:type="dxa"/><w:shd w:val="clear" w:color="auto" w:fill="auto"/><w:tcMar><w:top w:w="57" w:type="dxa"/><w:bottom w:w="57" w:type="dxa"/></w:tcMar><w:vAlign w:val="center"/></w:tcPr><w:p wsp:rsidR="00FB0822" wsp:rsidRDefault="0000154C"><w:pPr><w:pStyle w:val="SurveyXactClosedHorizontalChoice"/></w:pPr><w:r><w:t>(4) </w:t></w:r><w:r wsp:rsidRPr="002368F3"><w:rPr><w:rStyle w:val="SurveyXactClosedCheckbox"/></w:rPr><w:sym w:font="Wingdings" w:char="F071"/></w:r></w:p></w:tc><w:tc><w:tcPr><w:tcW w:w="366" w:type="dxa"/><w:shd w:val="clear" w:color="auto" w:fill="auto"/><w:tcMar><w:top w:w="57" w:type="dxa"/><w:bottom w:w="57" w:type="dxa"/></w:tcMar><w:vAlign w:val="center"/></w:tcPr><w:p wsp:rsidR="00FB0822" wsp:rsidRDefault="0000154C"><w:pPr><w:pStyle w:val="SurveyXactClosedHorizontalChoice"/></w:pPr><w:r><w:t>(5) </w:t></w:r><w:r wsp:rsidRPr="002368F3"><w:rPr><w:rStyle w:val="SurveyXactClosedCheckbox"/></w:rPr><w:sym w:font="Wingdings" w:char="F071"/></w:r></w:p></w:tc><w:tc><w:tcPr><w:tcW w:w="366" w:type="dxa"/><w:shd w:val="clear" w:color="auto" w:fill="auto"/><w:tcMar><w:top w:w="57" w:type="dxa"/><w:bottom w:w="57" w:type="dxa"/></w:tcMar><w:vAlign w:val="center"/></w:tcPr><w:p wsp:rsidR="00FB0822" wsp:rsidRDefault="0000154C"><w:pPr><w:pStyle w:val="SurveyXactClosedHorizontalChoice"/></w:pPr><w:r><w:t>(6) </w:t></w:r><w:r wsp:rsidRPr="002368F3"><w:rPr><w:rStyle w:val="SurveyXactClosedCheckbox"/></w:rPr><w:sym w:font="Wingdings" w:char="F071"/></w:r></w:p></w:tc><w:tc><w:tcPr><w:tcW w:w="366" w:type="dxa"/><w:shd w:val="clear" w:color="auto" w:fill="auto"/><w:tcMar><w:top w:w="57" w:type="dxa"/><w:bottom w:w="57" w:type="dxa"/></w:tcMar><w:vAlign w:val="center"/></w:tcPr><w:p wsp:rsidR="00FB0822" wsp:rsidRDefault="0000154C"><w:pPr><w:pStyle w:val="SurveyXactClosedHorizontalChoice"/></w:pPr><w:r><w:t>(7) </w:t></w:r><w:r wsp:rsidRPr="002368F3"><w:rPr><w:rStyle w:val="SurveyXactClosedCheckbox"/></w:rPr><w:sym w:font="Wingdings" w:char="F071"/></w:r></w:p></w:tc><w:tc><w:tcPr><w:tcW w:w="366" w:type="dxa"/><w:shd w:val="clear" w:color="auto" w:fill="auto"/><w:tcMar><w:top w:w="57" w:type="dxa"/><w:bottom w:w="57" w:type="dxa"/></w:tcMar><w:vAlign w:val="center"/></w:tcPr><w:p wsp:rsidR="00FB0822" wsp:rsidRDefault="0000154C"><w:pPr><w:pStyle w:val="SurveyXactClosedHorizontalChoice"/></w:pPr><w:r><w:t>(8) </w:t></w:r><w:r wsp:rsidRPr="002368F3"><w:rPr><w:rStyle w:val="SurveyXactClosedCheckbox"/></w:rPr><w:sym w:font="Wingdings" w:char="F071"/></w:r></w:p></w:tc><w:tc><w:tcPr><w:tcW w:w="733" w:type="dxa"/><w:shd w:val="clear" w:color="auto" w:fill="auto"/><w:tcMar><w:top w:w="57" w:type="dxa"/><w:bottom w:w="57" w:type="dxa"/></w:tcMar><w:vAlign w:val="center"/></w:tcPr><w:p wsp:rsidR="00FB0822" wsp:rsidRDefault="0000154C"><w:pPr><w:pStyle w:val="SurveyXactClosedHorizontalChoice"/></w:pPr><w:r><w:t>(1) </w:t></w:r><w:r wsp:rsidRPr="002368F3"><w:rPr><w:rStyle w:val="SurveyXactClosedCheckbox"/></w:rPr><w:sym w:font="Wingdings" w:char="F071"/></w:r></w:p></w:tc><w:tc><w:tcPr><w:tcW w:w="733" w:type="dxa"/><w:shd w:val="clear" w:color="auto" w:fill="auto"/><w:tcMar><w:top w:w="57" w:type="dxa"/><w:bottom w:w="57" w:type="dxa"/></w:tcMar><w:vAlign w:val="center"/></w:tcPr><w:p wsp:rsidR="00FB0822" wsp:rsidRDefault="0000154C"><w:pPr><w:pStyle w:val="SurveyXactClosedHorizontalChoice"/></w:pPr><w:r><w:t>(2) </w:t></w:r><w:r wsp:rsidRPr="002368F3"><w:rPr><w:rStyle w:val="SurveyXactClosedCheckbox"/></w:rPr><w:sym w:font="Wingdings" w:char="F071"/></w:r></w:p></w:tc><w:tc><w:tcPr><w:tcW w:w="733" w:type="dxa"/><w:shd w:val="clear" w:color="auto" w:fill="auto"/><w:tcMar><w:top w:w="57" w:type="dxa"/><w:bottom w:w="57" w:type="dxa"/></w:tcMar><w:vAlign w:val="center"/></w:tcPr><w:p wsp:rsidR="00FB0822" wsp:rsidRDefault="0000154C"><w:pPr><w:pStyle w:val="SurveyXactClosedHorizontalChoice"/></w:pPr><w:r><w:t>(3) </w:t></w:r><w:r wsp:rsidRPr="002368F3"><w:rPr><w:rStyle w:val="SurveyXactClosedCheckbox"/></w:rPr><w:sym w:font="Wingdings" w:char="F071"/></w:r></w:p></w:tc><w:tc><w:tcPr><w:tcW w:w="733" w:type="dxa"/><w:shd w:val="clear" w:color="auto" w:fill="auto"/><w:tcMar><w:top w:w="57" w:type="dxa"/><w:bottom w:w="57" w:type="dxa"/></w:tcMar><w:vAlign w:val="center"/></w:tcPr><w:p wsp:rsidR="00FB0822" wsp:rsidRDefault="0000154C"><w:pPr><w:pStyle w:val="SurveyXactClosedHorizontalChoice"/></w:pPr><w:r><w:t>(4) </w:t></w:r><w:r wsp:rsidRPr="002368F3"><w:rPr><w:rStyle w:val="SurveyXactClosedCheckbox"/></w:rPr><w:sym w:font="Wingdings" w:char="F071"/></w:r></w:p></w:tc></w:tr><w:tr wsp:rsidR="002368F3" wsp:rsidTr="002368F3"><w:tblPrEx><w:tblCellMar><w:top w:w="0" w:type="dxa"/><w:left w:w="0" w:type="dxa"/><w:bottom w:w="0" w:type="dxa"/><w:right w:w="0" w:type="dxa"/></w:tblCellMar></w:tblPrEx><w:tc><w:tcPr><w:tcW w:w="2933" w:type="dxa"/><w:shd w:val="clear" w:color="auto" w:fill="auto"/><w:tcMar><w:top w:w="57" w:type="dxa"/><w:bottom w:w="57" w:type="dxa"/></w:tcMar><w:vAlign w:val="center"/></w:tcPr><w:p wsp:rsidR="00FB0822" wsp:rsidRDefault="0000154C"><w:pPr><w:pStyle w:val="SurveyXactBatteryQuestionLine"/></w:pPr><w:r><w:t>Hipp velling</w:t></w:r><w:r wsp:rsidR="002B4B45"><w:t> (</w:t></w:r><w:proofErr w:type="spellStart"/><w:r wsp:rsidR="002B4B45"><w:t>thin</w:t></w:r><w:proofErr w:type="spellEnd"/><w:r wsp:rsidR="002B4B45"><w:t> </w:t></w:r><w:proofErr w:type="spellStart"/><w:r wsp:rsidR="002B4B45"><w:t>porridge</w:t></w:r><w:proofErr w:type="spellEnd"/><w:r wsp:rsidR="002B4B45"><w:t>)</w:t></w:r></w:p></w:tc><w:tc><w:tcPr><w:tcW w:w="366" w:type="dxa"/><w:shd w:val="clear" w:color="auto" w:fill="auto"/><w:tcMar><w:top w:w="57" w:type="dxa"/><w:bottom w:w="57" w:type="dxa"/></w:tcMar><w:vAlign w:val="center"/></w:tcPr><w:p wsp:rsidR="00FB0822" wsp:rsidRDefault="0000154C"><w:pPr><w:pStyle w:val="SurveyXactClosedHorizontalChoice"/></w:pPr><w:r><w:t>(1) </w:t></w:r><w:r wsp:rsidRPr="002368F3"><w:rPr><w:rStyle w:val="SurveyXactClosedCheckbox"/></w:rPr><w:sym w:font="Wingdings" w:char="F071"/></w:r></w:p></w:tc><w:tc><w:tcPr><w:tcW w:w="366" w:type="dxa"/><w:shd w:val="clear" w:color="auto" w:fill="auto"/><w:tcMar><w:top w:w="57" w:type="dxa"/><w:bottom w:w="57" w:type="dxa"/></w:tcMar><w:vAlign w:val="center"/></w:tcPr><w:p wsp:rsidR="00FB0822" wsp:rsidRDefault="0000154C"><w:pPr><w:pStyle w:val="SurveyXactClosedHorizontalChoice"/></w:pPr><w:r><w:t>(2) </w:t></w:r><w:r wsp:rsidRPr="002368F3"><w:rPr><w:rStyle w:val="SurveyXactClosedCheckbox"/></w:rPr><w:sym w:font="Wingdings" w:char="F071"/></w:r></w:p></w:tc><w:tc><w:tcPr><w:tcW w:w="366" w:type="dxa"/><w:shd w:val="clear" w:color="auto" w:fill="auto"/><w:tcMar><w:top w:w="57" w:type="dxa"/><w:bottom w:w="57" w:type="dxa"/></w:tcMar><w:vAlign w:val="center"/></w:tcPr><w:p wsp:rsidR="00FB0822" wsp:rsidRDefault="0000154C"><w:pPr><w:pStyle w:val="SurveyXactClosedHorizontalChoice"/></w:pPr><w:r><w:t>(3) </w:t></w:r><w:r wsp:rsidRPr="002368F3"><w:rPr><w:rStyle w:val="SurveyXactClosedCheckbox"/></w:rPr><w:sym w:font="Wingdings" w:char="F071"/></w:r></w:p></w:tc><w:tc><w:tcPr><w:tcW w:w="366" w:type="dxa"/><w:shd w:val="clear" w:color="auto" w:fill="auto"/><w:tcMar><w:top w:w="57" w:type="dxa"/><w:bottom w:w="57" w:type="dxa"/></w:tcMar><w:vAlign w:val="center"/></w:tcPr><w:p wsp:rsidR="00FB0822" wsp:rsidRDefault="0000154C"><w:pPr><w:pStyle w:val="SurveyXactClosedHorizontalChoice"/></w:pPr><w:r><w:t>(4) </w:t></w:r><w:r wsp:rsidRPr="002368F3"><w:rPr><w:rStyle w:val="SurveyXactClosedCheckbox"/></w:rPr><w:sym w:font="Wingdings" w:char="F071"/></w:r></w:p></w:tc><w:tc><w:tcPr><w:tcW w:w="366" w:type="dxa"/><w:shd w:val="clear" w:color="auto" w:fill="auto"/><w:tcMar><w:top w:w="57" w:type="dxa"/><w:bottom w:w="57" w:type="dxa"/></w:tcMar><w:vAlign w:val="center"/></w:tcPr><w:p wsp:rsidR="00FB0822" wsp:rsidRDefault="0000154C"><w:pPr><w:pStyle w:val="SurveyXactClosedHorizontalChoice"/></w:pPr><w:r><w:t>(5) </w:t></w:r><w:r wsp:rsidRPr="002368F3"><w:rPr><w:rStyle w:val="SurveyXactClosedCheckbox"/></w:rPr><w:sym w:font="Wingdings" w:char="F071"/></w:r></w:p></w:tc><w:tc><w:tcPr><w:tcW w:w="366" w:type="dxa"/><w:shd w:val="clear" w:color="auto" w:fill="auto"/><w:tcMar><w:top w:w="57" w:type="dxa"/><w:bottom w:w="57" w:type="dxa"/></w:tcMar><w:vAlign w:val="center"/></w:tcPr><w:p wsp:rsidR="00FB0822" wsp:rsidRDefault="0000154C"><w:pPr><w:pStyle w:val="SurveyXactClosedHorizontalChoice"/></w:pPr><w:r><w:t>(6) </w:t></w:r><w:r wsp:rsidRPr="002368F3"><w:rPr><w:rStyle w:val="SurveyXactClosedCheckbox"/></w:rPr><w:sym w:font="Wingdings" w:char="F071"/></w:r></w:p></w:tc><w:tc><w:tcPr><w:tcW w:w="366" w:type="dxa"/><w:shd w:val="clear" w:color="auto" w:fill="auto"/><w:tcMar><w:top w:w="57" w:type="dxa"/><w:bottom w:w="57" w:type="dxa"/></w:tcMar><w:vAlign w:val="center"/></w:tcPr><w:p wsp:rsidR="00FB0822" wsp:rsidRDefault="0000154C"><w:pPr><w:pStyle w:val="SurveyXactClosedHorizontalChoice"/></w:pPr><w:r><w:t>(7) </w:t></w:r><w:r wsp:rsidRPr="002368F3"><w:rPr><w:rStyle w:val="SurveyXactClosedCheckbox"/></w:rPr><w:sym w:font="Wingdings" w:char="F071"/></w:r></w:p></w:tc><w:tc><w:tcPr><w:tcW w:w="366" w:type="dxa"/><w:shd w:val="clear" w:color="auto" w:fill="auto"/><w:tcMar><w:top w:w="57" w:type="dxa"/><w:bottom w:w="57" w:type="dxa"/></w:tcMar><w:vAlign w:val="center"/></w:tcPr><w:p wsp:rsidR="00FB0822" wsp:rsidRDefault="0000154C"><w:pPr><w:pStyle w:val="SurveyXactClosedHorizontalChoice"/></w:pPr><w:r><w:t>(8) </w:t></w:r><w:r wsp:rsidRPr="002368F3"><w:rPr><w:rStyle w:val="SurveyXactClosedCheckbox"/></w:rPr><w:sym w:font="Wingdings" w:char="F071"/></w:r></w:p></w:tc><w:tc><w:tcPr><w:tcW w:w="733" w:type="dxa"/><w:shd w:val="clear" w:color="auto" w:fill="auto"/><w:tcMar><w:top w:w="57" w:type="dxa"/><w:bottom w:w="57" w:type="dxa"/></w:tcMar><w:vAlign w:val="center"/></w:tcPr><w:p wsp:rsidR="00FB0822" wsp:rsidRDefault="0000154C"><w:pPr><w:pStyle w:val="SurveyXactClosedHorizontalChoice"/></w:pPr><w:r><w:t>(1) </w:t></w:r><w:r wsp:rsidRPr="002368F3"><w:rPr><w:rStyle w:val="SurveyXactClosedCheckbox"/></w:rPr><w:sym w:font="Wingdings" w:char="F071"/></w:r></w:p></w:tc><w:tc><w:tcPr><w:tcW w:w="733" w:type="dxa"/><w:shd w:val="clear" w:color="auto" w:fill="auto"/><w:tcMar><w:top w:w="57" w:type="dxa"/><w:bottom w:w="57" w:type="dxa"/></w:tcMar><w:vAlign w:val="center"/></w:tcPr><w:p wsp:rsidR="00FB0822" wsp:rsidRDefault="0000154C"><w:pPr><w:pStyle w:val="SurveyXactClosedHorizontalChoice"/></w:pPr><w:r><w:t>(2) </w:t></w:r><w:r wsp:rsidRPr="002368F3"><w:rPr><w:rStyle w:val="SurveyXactClosedCheckbox"/></w:rPr><w:sym w:font="Wingdings" w:char="F071"/></w:r></w:p></w:tc><w:tc><w:tcPr><w:tcW w:w="733" w:type="dxa"/><w:shd w:val="clear" w:color="auto" w:fill="auto"/><w:tcMar><w:top w:w="57" w:type="dxa"/><w:bottom w:w="57" w:type="dxa"/></w:tcMar><w:vAlign w:val="center"/></w:tcPr><w:p wsp:rsidR="00FB0822" wsp:rsidRDefault="0000154C"><w:pPr><w:pStyle w:val="SurveyXactClosedHorizontalChoice"/></w:pPr><w:r><w:t>(3) </w:t></w:r><w:r wsp:rsidRPr="002368F3"><w:rPr><w:rStyle w:val="SurveyXactClosedCheckbox"/></w:rPr><w:sym w:font="Wingdings" w:char="F071"/></w:r></w:p></w:tc><w:tc><w:tcPr><w:tcW w:w="733" w:type="dxa"/><w:shd w:val="clear" w:color="auto" w:fill="auto"/><w:tcMar><w:top w:w="57" w:type="dxa"/><w:bottom w:w="57" w:type="dxa"/></w:tcMar><w:vAlign w:val="center"/></w:tcPr><w:p wsp:rsidR="00FB0822" wsp:rsidRDefault="0000154C"><w:pPr><w:pStyle w:val="SurveyXactClosedHorizontalChoice"/></w:pPr><w:r><w:t>(4) </w:t></w:r><w:r wsp:rsidRPr="002368F3"><w:rPr><w:rStyle w:val="SurveyXactClosedCheckbox"/></w:rPr><w:sym w:font="Wingdings" w:char="F071"/></w:r></w:p></w:tc></w:tr><w:tr wsp:rsidR="002368F3" wsp:rsidTr="002368F3"><w:tblPrEx><w:tblCellMar><w:top w:w="0" w:type="dxa"/><w:left w:w="0" w:type="dxa"/><w:bottom w:w="0" w:type="dxa"/><w:right w:w="0" w:type="dxa"/></w:tblCellMar></w:tblPrEx><w:tc><w:tcPr><w:tcW w:w="2933" w:type="dxa"/><w:shd w:val="clear" w:color="auto" w:fill="auto"/><w:tcMar><w:top w:w="57" w:type="dxa"/><w:bottom w:w="57" w:type="dxa"/></w:tcMar><w:vAlign w:val="center"/></w:tcPr><w:p wsp:rsidR="00FB0822" wsp:rsidRPr="002368F3" wsp:rsidRDefault="002B4B45"><w:pPr><w:pStyle w:val="SurveyXactBatteryQuestionLine"/><w:rPr><w:lang w:val="EN-US"/></w:rPr></w:pPr><w:proofErr w:type="spellStart"/><w:r wsp:rsidRPr="002368F3"><w:rPr><w:lang w:val="EN-US"/></w:rPr><w:t>Holle</w:t></w:r><w:proofErr w:type="spellEnd"/><w:r wsp:rsidRPr="002368F3"><w:rPr><w:lang w:val="EN-US"/></w:rPr><w:t> porridge with water/milk </w:t></w:r></w:p></w:tc><w:tc><w:tcPr><w:tcW w:w="366" w:type="dxa"/><w:shd w:val="clear" w:color="auto" w:fill="auto"/><w:tcMar><w:top w:w="57" w:type="dxa"/><w:bottom w:w="57" w:type="dxa"/></w:tcMar><w:vAlign w:val="center"/></w:tcPr><w:p wsp:rsidR="00FB0822" wsp:rsidRDefault="0000154C"><w:pPr><w:pStyle w:val="SurveyXactClosedHorizontalChoice"/></w:pPr><w:r><w:t>(1) </w:t></w:r><w:r wsp:rsidRPr="002368F3"><w:rPr><w:rStyle w:val="SurveyXactClosedCheckbox"/></w:rPr><w:sym w:font="Wingdings" w:char="F071"/></w:r></w:p></w:tc><w:tc><w:tcPr><w:tcW w:w="366" w:type="dxa"/><w:shd w:val="clear" w:color="auto" w:fill="auto"/><w:tcMar><w:top w:w="57" w:type="dxa"/><w:bottom w:w="57" w:type="dxa"/></w:tcMar><w:vAlign w:val="center"/></w:tcPr><w:p wsp:rsidR="00FB0822" wsp:rsidRDefault="0000154C"><w:pPr><w:pStyle w:val="SurveyXactClosedHorizontalChoice"/></w:pPr><w:r><w:t>(2) </w:t></w:r><w:r wsp:rsidRPr="002368F3"><w:rPr><w:rStyle w:val="SurveyXactClosedCheckbox"/></w:rPr><w:sym w:font="Wingdings" w:char="F071"/></w:r></w:p></w:tc><w:tc><w:tcPr><w:tcW w:w="366" w:type="dxa"/><w:shd w:val="clear" w:color="auto" w:fill="auto"/><w:tcMar><w:top w:w="57" w:type="dxa"/><w:bottom w:w="57" w:type="dxa"/></w:tcMar><w:vAlign w:val="center"/></w:tcPr><w:p wsp:rsidR="00FB0822" wsp:rsidRDefault="0000154C"><w:pPr><w:pStyle w:val="SurveyXactClosedHorizontalChoice"/></w:pPr><w:r><w:t>(3) </w:t></w:r><w:r wsp:rsidRPr="002368F3"><w:rPr><w:rStyle w:val="SurveyXactClosedCheckbox"/></w:rPr><w:sym w:font="Wingdings" w:char="F071"/></w:r></w:p></w:tc><w:tc><w:tcPr><w:tcW w:w="366" w:type="dxa"/><w:shd w:val="clear" w:color="auto" w:fill="auto"/><w:tcMar><w:top w:w="57" w:type="dxa"/><w:bottom w:w="57" w:type="dxa"/></w:tcMar><w:vAlign w:val="center"/></w:tcPr><w:p wsp:rsidR="00FB0822" wsp:rsidRDefault="0000154C"><w:pPr><w:pStyle w:val="SurveyXactClosedHorizontalChoice"/></w:pPr><w:r><w:t>(4) </w:t></w:r><w:r wsp:rsidRPr="002368F3"><w:rPr><w:rStyle w:val="SurveyXactClosedCheckbox"/></w:rPr><w:sym w:font="Wingdings" w:char="F071"/></w:r></w:p></w:tc><w:tc><w:tcPr><w:tcW w:w="366" w:type="dxa"/><w:shd w:val="clear" w:color="auto" w:fill="auto"/><w:tcMar><w:top w:w="57" w:type="dxa"/><w:bottom w:w="57" w:type="dxa"/></w:tcMar><w:vAlign w:val="center"/></w:tcPr><w:p wsp:rsidR="00FB0822" wsp:rsidRDefault="0000154C"><w:pPr><w:pStyle w:val="SurveyXactClosedHorizontalChoice"/></w:pPr><w:r><w:t>(5) </w:t></w:r><w:r wsp:rsidRPr="002368F3"><w:rPr><w:rStyle w:val="SurveyXactClosedCheckbox"/></w:rPr><w:sym w:font="Wingdings" w:char="F071"/></w:r></w:p></w:tc><w:tc><w:tcPr><w:tcW w:w="366" w:type="dxa"/><w:shd w:val="clear" w:color="auto" w:fill="auto"/><w:tcMar><w:top w:w="57" w:type="dxa"/><w:bottom w:w="57" w:type="dxa"/></w:tcMar><w:vAlign w:val="center"/></w:tcPr><w:p wsp:rsidR="00FB0822" wsp:rsidRDefault="0000154C"><w:pPr><w:pStyle w:val="SurveyXactClosedHorizontalChoice"/></w:pPr><w:r><w:t>(6) </w:t></w:r><w:r wsp:rsidRPr="002368F3"><w:rPr><w:rStyle w:val="SurveyXactClosedCheckbox"/></w:rPr><w:sym w:font="Wingdings" w:char="F071"/></w:r></w:p></w:tc><w:tc><w:tcPr><w:tcW w:w="366" w:type="dxa"/><w:shd w:val="clear" w:color="auto" w:fill="auto"/><w:tcMar><w:top w:w="57" w:type="dxa"/><w:bottom w:w="57" w:type="dxa"/></w:tcMar><w:vAlign w:val="center"/></w:tcPr><w:p wsp:rsidR="00FB0822" wsp:rsidRDefault="0000154C"><w:pPr><w:pStyle w:val="SurveyXactClosedHorizontalChoice"/></w:pPr><w:r><w:t>(7) </w:t></w:r><w:r wsp:rsidRPr="002368F3"><w:rPr><w:rStyle w:val="SurveyXactClosedCheckbox"/></w:rPr><w:sym w:font="Wingdings" w:char="F071"/></w:r></w:p></w:tc><w:tc><w:tcPr><w:tcW w:w="366" w:type="dxa"/><w:shd w:val="clear" w:color="auto" w:fill="auto"/><w:tcMar><w:top w:w="57" w:type="dxa"/><w:bottom w:w="57" w:type="dxa"/></w:tcMar><w:vAlign w:val="center"/></w:tcPr><w:p wsp:rsidR="00FB0822" wsp:rsidRDefault="0000154C"><w:pPr><w:pStyle w:val="SurveyXactClosedHorizontalChoice"/></w:pPr><w:r><w:t>(8) </w:t></w:r><w:r wsp:rsidRPr="002368F3"><w:rPr><w:rStyle w:val="SurveyXactClosedCheckbox"/></w:rPr><w:sym w:font="Wingdings" w:char="F071"/></w:r></w:p></w:tc><w:tc><w:tcPr><w:tcW w:w="733" w:type="dxa"/><w:shd w:val="clear" w:color="auto" w:fill="auto"/><w:tcMar><w:top w:w="57" w:type="dxa"/><w:bottom w:w="57" w:type="dxa"/></w:tcMar><w:vAlign w:val="center"/></w:tcPr><w:p wsp:rsidR="00FB0822" wsp:rsidRDefault="0000154C"><w:pPr><w:pStyle w:val="SurveyXactClosedHorizontalChoice"/></w:pPr><w:r><w:t>(1) </w:t></w:r><w:r wsp:rsidRPr="002368F3"><w:rPr><w:rStyle w:val="SurveyXactClosedCheckbox"/></w:rPr><w:sym w:font="Wingdings" w:char="F071"/></w:r></w:p></w:tc><w:tc><w:tcPr><w:tcW w:w="733" w:type="dxa"/><w:shd w:val="clear" w:color="auto" w:fill="auto"/><w:tcMar><w:top w:w="57" w:type="dxa"/><w:bottom w:w="57" w:type="dxa"/></w:tcMar><w:vAlign w:val="center"/></w:tcPr><w:p wsp:rsidR="00FB0822" wsp:rsidRDefault="0000154C"><w:pPr><w:pStyle w:val="SurveyXactClosedHorizontalChoice"/></w:pPr><w:r><w:t>(2) </w:t></w:r><w:r wsp:rsidRPr="002368F3"><w:rPr><w:rStyle w:val="SurveyXactClosedCheckbox"/></w:rPr><w:sym w:font="Wingdings" w:char="F071"/></w:r></w:p></w:tc><w:tc><w:tcPr><w:tcW w:w="733" w:type="dxa"/><w:shd w:val="clear" w:color="auto" w:fill="auto"/><w:tcMar><w:top w:w="57" w:type="dxa"/><w:bottom w:w="57" w:type="dxa"/></w:tcMar><w:vAlign w:val="center"/></w:tcPr><w:p wsp:rsidR="00FB0822" wsp:rsidRDefault="0000154C"><w:pPr><w:pStyle w:val="SurveyXactClosedHorizontalChoice"/></w:pPr><w:r><w:t>(3) </w:t></w:r><w:r wsp:rsidRPr="002368F3"><w:rPr><w:rStyle w:val="SurveyXactClosedCheckbox"/></w:rPr><w:sym w:font="Wingdings" w:char="F071"/></w:r></w:p></w:tc><w:tc><w:tcPr><w:tcW w:w="733" w:type="dxa"/><w:shd w:val="clear" w:color="auto" w:fill="auto"/><w:tcMar><w:top w:w="57" w:type="dxa"/><w:bottom w:w="57" w:type="dxa"/></w:tcMar><w:vAlign w:val="center"/></w:tcPr><w:p wsp:rsidR="00FB0822" wsp:rsidRDefault="0000154C"><w:pPr><w:pStyle w:val="SurveyXactClosedHorizontalChoice"/></w:pPr><w:r><w:t>(4) </w:t></w:r><w:r wsp:rsidRPr="002368F3"><w:rPr><w:rStyle w:val="SurveyXactClosedCheckbox"/></w:rPr><w:sym w:font="Wingdings" w:char="F071"/></w:r></w:p></w:tc></w:tr></w:tbl><w:p wsp:rsidR="00FB0822" wsp:rsidRDefault="0000154C"><w:r><w:br/></w:r></w:p></wx:sub-section><wx:sub-section><w:p wsp:rsidR="00FB0822" wsp:rsidRPr="002B4B45" wsp:rsidRDefault="002B4B45"><w:pPr><w:pStyle w:val="SurveyXactQuestionTitle"/><w:rPr><w:lang w:val="EN-US"/></w:rPr></w:pPr><w:proofErr w:type="spellStart"/><w:r wsp:rsidRPr="002B4B45"><w:rPr><w:lang w:val="EN-US"/></w:rPr><w:t>Home made</w:t></w:r><w:proofErr w:type="spellEnd"/><w:r wsp:rsidRPr="002B4B45"><w:rPr><w:lang w:val="EN-US"/></w:rPr><w:t> porridge</w:t></w:r><w:r wsp:rsidR="0000154C" wsp:rsidRPr="002B4B45"><w:rPr><w:lang w:val="EN-US"/></w:rPr><w:t> (</w:t></w:r><w:r wsp:rsidRPr="002B4B45"><w:rPr><w:lang w:val="EN-US"/></w:rPr><w:t>Include frequency and </w:t></w:r><w:proofErr w:type="spellStart"/><w:r wsp:rsidRPr="002B4B45"><w:rPr><w:lang w:val="EN-US"/></w:rPr><w:t>amoung</w:t></w:r><w:proofErr w:type="spellEnd"/><w:r wsp:rsidR="0000154C" wsp:rsidRPr="002B4B45"><w:rPr><w:lang w:val="EN-US"/></w:rPr><w:t>)</w:t></w:r></w:p><w:tbl><w:tblPr><w:tblW w:w="9071" w:type="dxa"/><w:tblLayout w:type="Fixed"/><w:tblCellMar><w:left w:w="0" w:type="dxa"/><w:right w:w="0" w:type="dxa"/></w:tblCellMar><w:tblLook w:val="01E0"/></w:tblPr><w:tblGrid><w:gridCol w:w="1846"/><w:gridCol w:w="1843"/><w:gridCol w:w="774"/><w:gridCol w:w="363"/><w:gridCol w:w="363"/><w:gridCol w:w="363"/><w:gridCol w:w="363"/><w:gridCol w:w="363"/><w:gridCol w:w="363"/><w:gridCol w:w="466"/><w:gridCol w:w="491"/><w:gridCol w:w="491"/><w:gridCol w:w="491"/><w:gridCol w:w="491"/></w:tblGrid><w:tr wsp:rsidR="00FB0822" wsp:rsidTr="002368F3"><w:tblPrEx><w:tblCellMar><w:top w:w="0" w:type="dxa"/><w:left w:w="0" w:type="dxa"/><w:bottom w:w="0" w:type="dxa"/><w:right w:w="0" w:type="dxa"/></w:tblCellMar></w:tblPrEx><w:trPr><w:gridAfter w:val="11"/><w:wAfter w:w="4608" w:type="dxa"/><w:tblHeader/></w:trPr><w:tc><w:tcPr><w:tcW w:w="1846" w:type="dxa"/><w:shd w:val="clear" w:color="auto" w:fill="auto"/><w:tcMar><w:top w:w="57" w:type="dxa"/><w:bottom w:w="57" w:type="dxa"/></w:tcMar><w:vAlign w:val="center"/></w:tcPr><w:p wsp:rsidR="00FB0822" wsp:rsidRPr="002368F3" wsp:rsidRDefault="00FB0822"><w:pPr><w:rPr><w:lang w:val="EN-US"/></w:rPr></w:pPr></w:p></w:tc><w:tc><w:tcPr><w:tcW w:w="1843" w:type="dxa"/><w:shd w:val="clear" w:color="auto" w:fill="auto"/><w:tcMar><w:top w:w="57" w:type="dxa"/><w:bottom w:w="57" w:type="dxa"/></w:tcMar><w:vAlign w:val="center"/></w:tcPr><w:p wsp:rsidR="00FB0822" wsp:rsidRPr="002368F3" wsp:rsidRDefault="002B4B45"><w:pPr><w:pStyle w:val="SurveyXactBatteryColumnHeading"/><w:rPr><w:lang w:val="EN-US"/></w:rPr></w:pPr><w:r wsp:rsidRPr="002368F3"><w:rPr><w:b/><w:lang w:val="EN-US"/></w:rPr><w:t>Same frequencies and amounts as previous</w:t></w:r></w:p></w:tc><w:tc><w:tcPr><w:tcW w:w="774" w:type="dxa"/><w:shd w:val="clear" w:color="auto" w:fill="auto"/><w:tcMar><w:top w:w="57" w:type="dxa"/><w:bottom w:w="57" w:type="dxa"/></w:tcMar><w:vAlign w:val="center"/></w:tcPr><w:p wsp:rsidR="00FB0822" wsp:rsidRDefault="002B4B45"><w:pPr><w:pStyle w:val="SurveyXactBatteryColumnHeading"/></w:pPr><w:r wsp:rsidRPr="002368F3"><w:rPr><w:b/></w:rPr><w:t> </w:t></w:r></w:p></w:tc></w:tr><w:tr wsp:rsidR="002368F3" wsp:rsidTr="002368F3"><w:tblPrEx><w:tblCellMar><w:top w:w="0" w:type="dxa"/><w:left w:w="0" w:type="dxa"/><w:bottom w:w="0" w:type="dxa"/><w:right w:w="0" w:type="dxa"/></w:tblCellMar></w:tblPrEx><w:trPr><w:tblHeader/></w:trPr><w:tc><w:tcPr><w:tcW w:w="1846" w:type="dxa"/><w:shd w:val="clear" w:color="auto" w:fill="auto"/><w:tcMar><w:top w:w="57" w:type="dxa"/><w:bottom w:w="57" w:type="dxa"/></w:tcMar><w:vAlign w:val="center"/></w:tcPr><w:p wsp:rsidR="00FB0822" wsp:rsidRDefault="00FB0822"/></w:tc><w:tc><w:tcPr><w:tcW w:w="1843" w:type="dxa"/><w:shd w:val="clear" w:color="auto" w:fill="auto"/><w:tcMar><w:top w:w="57" w:type="dxa"/><w:bottom w:w="57" w:type="dxa"/></w:tcMar><w:vAlign w:val="center"/></w:tcPr><w:p wsp:rsidR="00FB0822" wsp:rsidRDefault="0000154C"><w:pPr><w:pStyle w:val="SurveyXactHorizontalChoiceHeading"/></w:pPr><w:r><w:t>Aldri/sjeldnere enn hver uke</w:t></w:r></w:p></w:tc><w:tc><w:tcPr><w:tcW w:w="774" w:type="dxa"/><w:shd w:val="clear" w:color="auto" w:fill="auto"/><w:tcMar><w:top w:w="57" w:type="dxa"/><w:bottom w:w="57" w:type="dxa"/></w:tcMar><w:vAlign w:val="center"/></w:tcPr><w:p wsp:rsidR="00FB0822" wsp:rsidRDefault="0000154C"><w:pPr><w:pStyle w:val="SurveyXactHorizontalChoiceHeading"/></w:pPr><w:r><w:t>1-3 g. pr. uke</w:t></w:r></w:p></w:tc><w:tc><w:tcPr><w:tcW w:w="363" w:type="dxa"/><w:shd w:val="clear" w:color="auto" w:fill="auto"/><w:tcMar><w:top w:w="57" w:type="dxa"/><w:bottom w:w="57" w:type="dxa"/></w:tcMar><w:vAlign w:val="center"/></w:tcPr><w:p wsp:rsidR="00FB0822" wsp:rsidRDefault="0000154C"><w:pPr><w:pStyle w:val="SurveyXactHorizontalChoiceHeading"/></w:pPr><w:r><w:t>4-6 g. pr. uke</w:t></w:r></w:p></w:tc><w:tc><w:tcPr><w:tcW w:w="363" w:type="dxa"/><w:shd w:val="clear" w:color="auto" w:fill="auto"/><w:tcMar><w:top w:w="57" w:type="dxa"/><w:bottom w:w="57" w:type="dxa"/></w:tcMar><w:vAlign w:val="center"/></w:tcPr><w:p wsp:rsidR="00FB0822" wsp:rsidRDefault="0000154C"><w:pPr><w:pStyle w:val="SurveyXactHorizontalChoiceHeading"/></w:pPr><w:r><w:t>1 g. pr. døgn</w:t></w:r></w:p></w:tc><w:tc><w:tcPr><w:tcW w:w="363" w:type="dxa"/><w:shd w:val="clear" w:color="auto" w:fill="auto"/><w:tcMar><w:top w:w="57" w:type="dxa"/><w:bottom w:w="57" w:type="dxa"/></w:tcMar><w:vAlign w:val="center"/></w:tcPr><w:p wsp:rsidR="00FB0822" wsp:rsidRDefault="0000154C"><w:pPr><w:pStyle w:val="SurveyXactHorizontalChoiceHeading"/></w:pPr><w:r><w:t>2 g. pr. døgn</w:t></w:r></w:p></w:tc><w:tc><w:tcPr><w:tcW w:w="363" w:type="dxa"/><w:shd w:val="clear" w:color="auto" w:fill="auto"/><w:tcMar><w:top w:w="57" w:type="dxa"/><w:bottom w:w="57" w:type="dxa"/></w:tcMar><w:vAlign w:val="center"/></w:tcPr><w:p wsp:rsidR="00FB0822" wsp:rsidRDefault="0000154C"><w:pPr><w:pStyle w:val="SurveyXactHorizontalChoiceHeading"/></w:pPr><w:r><w:t>3 g. pr. døgn</w:t></w:r></w:p></w:tc><w:tc><w:tcPr><w:tcW w:w="363" w:type="dxa"/><w:shd w:val="clear" w:color="auto" w:fill="auto"/><w:tcMar><w:top w:w="57" w:type="dxa"/><w:bottom w:w="57" w:type="dxa"/></w:tcMar><w:vAlign w:val="center"/></w:tcPr><w:p wsp:rsidR="00FB0822" wsp:rsidRDefault="0000154C"><w:pPr><w:pStyle w:val="SurveyXactHorizontalChoiceHeading"/></w:pPr><w:r><w:t>4 g. pr. døgn</w:t></w:r></w:p></w:tc><w:tc><w:tcPr><w:tcW w:w="363" w:type="dxa"/><w:shd w:val="clear" w:color="auto" w:fill="auto"/><w:tcMar><w:top w:w="57" w:type="dxa"/><w:bottom w:w="57" w:type="dxa"/></w:tcMar><w:vAlign w:val="center"/></w:tcPr><w:p wsp:rsidR="00FB0822" wsp:rsidRDefault="0000154C"><w:pPr><w:pStyle w:val="SurveyXactHorizontalChoiceHeading"/></w:pPr><w:r><w:t>5 eller flere g. pr. døgn</w:t></w:r></w:p></w:tc><w:tc><w:tcPr><w:tcW w:w="466" w:type="dxa"/><w:shd w:val="clear" w:color="auto" w:fill="auto"/><w:tcMar><w:top w:w="57" w:type="dxa"/><w:bottom w:w="57" w:type="dxa"/></w:tcMar><w:vAlign w:val="center"/></w:tcPr><w:p wsp:rsidR="00FB0822" wsp:rsidRDefault="0000154C"><w:pPr><w:pStyle w:val="SurveyXactHorizontalChoiceHeading"/></w:pPr><w:r><w:t>60 ml</w:t></w:r></w:p></w:tc><w:tc><w:tcPr><w:tcW w:w="491" w:type="dxa"/><w:shd w:val="clear" w:color="auto" w:fill="auto"/><w:tcMar><w:top w:w="57" w:type="dxa"/><w:bottom w:w="57" w:type="dxa"/></w:tcMar><w:vAlign w:val="center"/></w:tcPr><w:p wsp:rsidR="00FB0822" wsp:rsidRDefault="0000154C"><w:pPr><w:pStyle w:val="SurveyXactHorizontalChoiceHeading"/></w:pPr><w:r><w:t>120 ml</w:t></w:r></w:p></w:tc><w:tc><w:tcPr><w:tcW w:w="491" w:type="dxa"/><w:shd w:val="clear" w:color="auto" w:fill="auto"/><w:tcMar><w:top w:w="57" w:type="dxa"/><w:bottom w:w="57" w:type="dxa"/></w:tcMar><w:vAlign w:val="center"/></w:tcPr><w:p wsp:rsidR="00FB0822" wsp:rsidRDefault="0000154C"><w:pPr><w:pStyle w:val="SurveyXactHorizontalChoiceHeading"/></w:pPr><w:r><w:t>180 ml</w:t></w:r></w:p></w:tc><w:tc><w:tcPr><w:tcW w:w="491" w:type="dxa"/><w:shd w:val="clear" w:color="auto" w:fill="auto"/><w:tcMar><w:top w:w="57" w:type="dxa"/><w:bottom w:w="57" w:type="dxa"/></w:tcMar><w:vAlign w:val="center"/></w:tcPr><w:p wsp:rsidR="00FB0822" wsp:rsidRDefault="0000154C"><w:pPr><w:pStyle w:val="SurveyXactHorizontalChoiceHeading"/></w:pPr><w:r><w:t>240 ml</w:t></w:r></w:p></w:tc><w:tc><w:tcPr><w:tcW w:w="491" w:type="dxa"/><w:shd w:val="clear" w:color="auto" w:fill="auto"/><w:tcMar><w:top w:w="57" w:type="dxa"/><w:bottom w:w="57" w:type="dxa"/></w:tcMar><w:vAlign w:val="center"/></w:tcPr><w:p wsp:rsidR="00FB0822" wsp:rsidRDefault="0000154C"><w:pPr><w:pStyle w:val="SurveyXactHorizontalChoiceHeading"/></w:pPr><w:r><w:t>240 ml eller mer</w:t></w:r></w:p></w:tc></w:tr><w:tr wsp:rsidR="002368F3" wsp:rsidTr="002368F3"><w:tblPrEx><w:tblCellMar><w:top w:w="0" w:type="dxa"/><w:left w:w="0" w:type="dxa"/><w:bottom w:w="0" w:type="dxa"/><w:right w:w="0" w:type="dxa"/></w:tblCellMar></w:tblPrEx><w:tc><w:tcPr><w:tcW w:w="1846" w:type="dxa"/><w:shd w:val="clear" w:color="auto" w:fill="auto"/><w:tcMar><w:top w:w="57" w:type="dxa"/><w:bottom w:w="57" w:type="dxa"/></w:tcMar><w:vAlign w:val="center"/></w:tcPr><w:p wsp:rsidR="00FB0822" wsp:rsidRDefault="002B4B45"><w:pPr><w:pStyle w:val="SurveyXactBatteryQuestionLine"/></w:pPr><w:r><w:t>Whole </w:t></w:r><w:proofErr w:type="spellStart"/><w:r><w:t>meal</w:t></w:r><w:proofErr w:type="spellEnd"/><w:r><w:t>/</w:t></w:r><w:proofErr w:type="spellStart"/><w:r><w:t>oatmeal</w:t></w:r><w:proofErr w:type="spellEnd"/><w:r><w:t> </w:t></w:r><w:proofErr w:type="spellStart"/><w:r><w:t>porridge</w:t></w:r><w:proofErr w:type="spellEnd"/></w:p></w:tc><w:tc><w:tcPr><w:tcW w:w="1843" w:type="dxa"/><w:shd w:val="clear" w:color="auto" w:fill="auto"/><w:tcMar><w:top w:w="57" w:type="dxa"/><w:bottom w:w="57" w:type="dxa"/></w:tcMar><w:vAlign w:val="center"/></w:tcPr><w:p wsp:rsidR="00FB0822" wsp:rsidRDefault="0000154C"><w:pPr><w:pStyle w:val="SurveyXactClosedHorizontalChoice"/></w:pPr><w:r><w:t>(1) </w:t></w:r><w:r wsp:rsidRPr="002368F3"><w:rPr><w:rStyle w:val="SurveyXactClosedCheckbox"/></w:rPr><w:sym w:font="Wingdings" w:char="F071"/></w:r></w:p></w:tc><w:tc><w:tcPr><w:tcW w:w="774" w:type="dxa"/><w:shd w:val="clear" w:color="auto" w:fill="auto"/><w:tcMar><w:top w:w="57" w:type="dxa"/><w:bottom w:w="57" w:type="dxa"/></w:tcMar><w:vAlign w:val="center"/></w:tcPr><w:p wsp:rsidR="00FB0822" wsp:rsidRDefault="0000154C"><w:pPr><w:pStyle w:val="SurveyXactClosedHorizontalChoice"/></w:pPr><w:r><w:t>(2) </w:t></w:r><w:r wsp:rsidRPr="002368F3"><w:rPr><w:rStyle w:val="SurveyXactClosedCheckbox"/></w:rPr><w:sym w:font="Wingdings" w:char="F071"/></w:r></w:p></w:tc><w:tc><w:tcPr><w:tcW w:w="363" w:type="dxa"/><w:shd w:val="clear" w:color="auto" w:fill="auto"/><w:tcMar><w:top w:w="57" w:type="dxa"/><w:bottom w:w="57" w:type="dxa"/></w:tcMar><w:vAlign w:val="center"/></w:tcPr><w:p wsp:rsidR="00FB0822" wsp:rsidRDefault="0000154C"><w:pPr><w:pStyle w:val="SurveyXactClosedHorizontalChoice"/></w:pPr><w:r><w:t>(3) </w:t></w:r><w:r wsp:rsidRPr="002368F3"><w:rPr><w:rStyle w:val="SurveyXactClosedCheckbox"/></w:rPr><w:sym w:font="Wingdings" w:char="F071"/></w:r></w:p></w:tc><w:tc><w:tcPr><w:tcW w:w="363" w:type="dxa"/><w:shd w:val="clear" w:color="auto" w:fill="auto"/><w:tcMar><w:top w:w="57" w:type="dxa"/><w:bottom w:w="57" w:type="dxa"/></w:tcMar><w:vAlign w:val="center"/></w:tcPr><w:p wsp:rsidR="00FB0822" wsp:rsidRDefault="0000154C"><w:pPr><w:pStyle w:val="SurveyXactClosedHorizontalChoice"/></w:pPr><w:r><w:t>(4) </w:t></w:r><w:r wsp:rsidRPr="002368F3"><w:rPr><w:rStyle w:val="SurveyXactClosedCheckbox"/></w:rPr><w:sym w:font="Wingdings" w:char="F071"/></w:r></w:p></w:tc><w:tc><w:tcPr><w:tcW w:w="363" w:type="dxa"/><w:shd w:val="clear" w:color="auto" w:fill="auto"/><w:tcMar><w:top w:w="57" w:type="dxa"/><w:bottom w:w="57" w:type="dxa"/></w:tcMar><w:vAlign w:val="center"/></w:tcPr><w:p wsp:rsidR="00FB0822" wsp:rsidRDefault="0000154C"><w:pPr><w:pStyle w:val="SurveyXactClosedHorizontalChoice"/></w:pPr><w:r><w:t>(5) </w:t></w:r><w:r wsp:rsidRPr="002368F3"><w:rPr><w:rStyle w:val="SurveyXactClosedCheckbox"/></w:rPr><w:sym w:font="Wingdings" w:char="F071"/></w:r></w:p></w:tc><w:tc><w:tcPr><w:tcW w:w="363" w:type="dxa"/><w:shd w:val="clear" w:color="auto" w:fill="auto"/><w:tcMar><w:top w:w="57" w:type="dxa"/><w:bottom w:w="57" w:type="dxa"/></w:tcMar><w:vAlign w:val="center"/></w:tcPr><w:p wsp:rsidR="00FB0822" wsp:rsidRDefault="0000154C"><w:pPr><w:pStyle w:val="SurveyXactClosedHorizontalChoice"/></w:pPr><w:r><w:t>(6) </w:t></w:r><w:r wsp:rsidRPr="002368F3"><w:rPr><w:rStyle w:val="SurveyXactClosedCheckbox"/></w:rPr><w:sym w:font="Wingdings" w:char="F071"/></w:r></w:p></w:tc><w:tc><w:tcPr><w:tcW w:w="363" w:type="dxa"/><w:shd w:val="clear" w:color="auto" w:fill="auto"/><w:tcMar><w:top w:w="57" w:type="dxa"/><w:bottom w:w="57" w:type="dxa"/></w:tcMar><w:vAlign w:val="center"/></w:tcPr><w:p wsp:rsidR="00FB0822" wsp:rsidRDefault="0000154C"><w:pPr><w:pStyle w:val="SurveyXactClosedHorizontalChoice"/></w:pPr><w:r><w:t>(7) </w:t></w:r><w:r wsp:rsidRPr="002368F3"><w:rPr><w:rStyle w:val="SurveyXactClosedCheckbox"/></w:rPr><w:sym w:font="Wingdings" w:char="F071"/></w:r></w:p></w:tc><w:tc><w:tcPr><w:tcW w:w="363" w:type="dxa"/><w:shd w:val="clear" w:color="auto" w:fill="auto"/><w:tcMar><w:top w:w="57" w:type="dxa"/><w:bottom w:w="57" w:type="dxa"/></w:tcMar><w:vAlign w:val="center"/></w:tcPr><w:p wsp:rsidR="00FB0822" wsp:rsidRDefault="0000154C"><w:pPr><w:pStyle w:val="SurveyXactClosedHorizontalChoice"/></w:pPr><w:r><w:t>(8) </w:t></w:r><w:r wsp:rsidRPr="002368F3"><w:rPr><w:rStyle w:val="SurveyXactClosedCheckbox"/></w:rPr><w:sym w:font="Wingdings" w:char="F071"/></w:r></w:p></w:tc><w:tc><w:tcPr><w:tcW w:w="466" w:type="dxa"/><w:shd w:val="clear" w:color="auto" w:fill="auto"/><w:tcMar><w:top w:w="57" w:type="dxa"/><w:bottom w:w="57" w:type="dxa"/></w:tcMar><w:vAlign w:val="center"/></w:tcPr><w:p wsp:rsidR="00FB0822" wsp:rsidRDefault="0000154C"><w:pPr><w:pStyle w:val="SurveyXactClosedHorizontalChoice"/></w:pPr><w:r><w:t>(1) </w:t></w:r><w:r wsp:rsidRPr="002368F3"><w:rPr><w:rStyle w:val="SurveyXactClosedCheckbox"/></w:rPr><w:sym w:font="Wingdings" w:char="F071"/></w:r></w:p></w:tc><w:tc><w:tcPr><w:tcW w:w="491" w:type="dxa"/><w:shd w:val="clear" w:color="auto" w:fill="auto"/><w:tcMar><w:top w:w="57" w:type="dxa"/><w:bottom w:w="57" w:type="dxa"/></w:tcMar><w:vAlign w:val="center"/></w:tcPr><w:p wsp:rsidR="00FB0822" wsp:rsidRDefault="0000154C"><w:pPr><w:pStyle w:val="SurveyXactClosedHorizontalChoice"/></w:pPr><w:r><w:t>(2) </w:t></w:r><w:r wsp:rsidRPr="002368F3"><w:rPr><w:rStyle w:val="SurveyXactClosedCheckbox"/></w:rPr><w:sym w:font="Wingdings" w:char="F071"/></w:r></w:p></w:tc><w:tc><w:tcPr><w:tcW w:w="491" w:type="dxa"/><w:shd w:val="clear" w:color="auto" w:fill="auto"/><w:tcMar><w:top w:w="57" w:type="dxa"/><w:bottom w:w="57" w:type="dxa"/></w:tcMar><w:vAlign w:val="center"/></w:tcPr><w:p wsp:rsidR="00FB0822" wsp:rsidRDefault="0000154C"><w:pPr><w:pStyle w:val="SurveyXactClosedHorizontalChoice"/></w:pPr><w:r><w:t>(3) </w:t></w:r><w:r wsp:rsidRPr="002368F3"><w:rPr><w:rStyle w:val="SurveyXactClosedCheckbox"/></w:rPr><w:sym w:font="Wingdings" w:char="F071"/></w:r></w:p></w:tc><w:tc><w:tcPr><w:tcW w:w="491" w:type="dxa"/><w:shd w:val="clear" w:color="auto" w:fill="auto"/><w:tcMar><w:top w:w="57" w:type="dxa"/><w:bottom w:w="57" w:type="dxa"/></w:tcMar><w:vAlign w:val="center"/></w:tcPr><w:p wsp:rsidR="00FB0822" wsp:rsidRDefault="0000154C"><w:pPr><w:pStyle w:val="SurveyXactClosedHorizontalChoice"/></w:pPr><w:r><w:t>(4) </w:t></w:r><w:r wsp:rsidRPr="002368F3"><w:rPr><w:rStyle w:val="SurveyXactClosedCheckbox"/></w:rPr><w:sym w:font="Wingdings" w:char="F071"/></w:r></w:p></w:tc><w:tc><w:tcPr><w:tcW w:w="491" w:type="dxa"/><w:shd w:val="clear" w:color="auto" w:fill="auto"/><w:tcMar><w:top w:w="57" w:type="dxa"/><w:bottom w:w="57" w:type="dxa"/></w:tcMar><w:vAlign w:val="center"/></w:tcPr><w:p wsp:rsidR="00FB0822" wsp:rsidRDefault="0000154C"><w:pPr><w:pStyle w:val="SurveyXactClosedHorizontalChoice"/></w:pPr><w:r><w:t>(5) </w:t></w:r><w:r wsp:rsidRPr="002368F3"><w:rPr><w:rStyle w:val="SurveyXactClosedCheckbox"/></w:rPr><w:sym w:font="Wingdings" w:char="F071"/></w:r></w:p></w:tc></w:tr><w:tr wsp:rsidR="002368F3" wsp:rsidTr="002368F3"><w:tblPrEx><w:tblCellMar><w:top w:w="0" w:type="dxa"/><w:left w:w="0" w:type="dxa"/><w:bottom w:w="0" w:type="dxa"/><w:right w:w="0" w:type="dxa"/></w:tblCellMar></w:tblPrEx><w:tc><w:tcPr><w:tcW w:w="1846" w:type="dxa"/><w:shd w:val="clear" w:color="auto" w:fill="auto"/><w:tcMar><w:top w:w="57" w:type="dxa"/><w:bottom w:w="57" w:type="dxa"/></w:tcMar><w:vAlign w:val="center"/></w:tcPr><w:p wsp:rsidR="00FB0822" wsp:rsidRDefault="002B4B45"><w:pPr><w:pStyle w:val="SurveyXactBatteryQuestionLine"/></w:pPr><w:proofErr w:type="spellStart"/><w:r><w:t>Millet</w:t></w:r><w:proofErr w:type="spellEnd"/></w:p></w:tc><w:tc><w:tcPr><w:tcW w:w="1843" w:type="dxa"/><w:shd w:val="clear" w:color="auto" w:fill="auto"/><w:tcMar><w:top w:w="57" w:type="dxa"/><w:bottom w:w="57" w:type="dxa"/></w:tcMar><w:vAlign w:val="center"/></w:tcPr><w:p wsp:rsidR="00FB0822" wsp:rsidRDefault="0000154C"><w:pPr><w:pStyle w:val="SurveyXactClosedHorizontalChoice"/></w:pPr><w:r><w:t>(1) </w:t></w:r><w:r wsp:rsidRPr="002368F3"><w:rPr><w:rStyle w:val="SurveyXactClosedCheckbox"/></w:rPr><w:sym w:font="Wingdings" w:char="F071"/></w:r></w:p></w:tc><w:tc><w:tcPr><w:tcW w:w="774" w:type="dxa"/><w:shd w:val="clear" w:color="auto" w:fill="auto"/><w:tcMar><w:top w:w="57" w:type="dxa"/><w:bottom w:w="57" w:type="dxa"/></w:tcMar><w:vAlign w:val="center"/></w:tcPr><w:p wsp:rsidR="00FB0822" wsp:rsidRDefault="0000154C"><w:pPr><w:pStyle w:val="SurveyXactClosedHorizontalChoice"/></w:pPr><w:r><w:t>(2) </w:t></w:r><w:r wsp:rsidRPr="002368F3"><w:rPr><w:rStyle w:val="SurveyXactClosedCheckbox"/></w:rPr><w:sym w:font="Wingdings" w:char="F071"/></w:r></w:p></w:tc><w:tc><w:tcPr><w:tcW w:w="363" w:type="dxa"/><w:shd w:val="clear" w:color="auto" w:fill="auto"/><w:tcMar><w:top w:w="57" w:type="dxa"/><w:bottom w:w="57" w:type="dxa"/></w:tcMar><w:vAlign w:val="center"/></w:tcPr><w:p wsp:rsidR="00FB0822" wsp:rsidRDefault="0000154C"><w:pPr><w:pStyle w:val="SurveyXactClosedHorizontalChoice"/></w:pPr><w:r><w:t>(3) </w:t></w:r><w:r wsp:rsidRPr="002368F3"><w:rPr><w:rStyle w:val="SurveyXactClosedCheckbox"/></w:rPr><w:sym w:font="Wingdings" w:char="F071"/></w:r></w:p></w:tc><w:tc><w:tcPr><w:tcW w:w="363" w:type="dxa"/><w:shd w:val="clear" w:color="auto" w:fill="auto"/><w:tcMar><w:top w:w="57" w:type="dxa"/><w:bottom w:w="57" w:type="dxa"/></w:tcMar><w:vAlign w:val="center"/></w:tcPr><w:p wsp:rsidR="00FB0822" wsp:rsidRDefault="0000154C"><w:pPr><w:pStyle w:val="SurveyXactClosedHorizontalChoice"/></w:pPr><w:r><w:t>(4) </w:t></w:r><w:r wsp:rsidRPr="002368F3"><w:rPr><w:rStyle w:val="SurveyXactClosedCheckbox"/></w:rPr><w:sym w:font="Wingdings" w:char="F071"/></w:r></w:p></w:tc><w:tc><w:tcPr><w:tcW w:w="363" w:type="dxa"/><w:shd w:val="clear" w:color="auto" w:fill="auto"/><w:tcMar><w:top w:w="57" w:type="dxa"/><w:bottom w:w="57" w:type="dxa"/></w:tcMar><w:vAlign w:val="center"/></w:tcPr><w:p wsp:rsidR="00FB0822" wsp:rsidRDefault="0000154C"><w:pPr><w:pStyle w:val="SurveyXactClosedHorizontalChoice"/></w:pPr><w:r><w:t>(5) </w:t></w:r><w:r wsp:rsidRPr="002368F3"><w:rPr><w:rStyle w:val="SurveyXactClosedCheckbox"/></w:rPr><w:sym w:font="Wingdings" w:char="F071"/></w:r></w:p></w:tc><w:tc><w:tcPr><w:tcW w:w="363" w:type="dxa"/><w:shd w:val="clear" w:color="auto" w:fill="auto"/><w:tcMar><w:top w:w="57" w:type="dxa"/><w:bottom w:w="57" w:type="dxa"/></w:tcMar><w:vAlign w:val="center"/></w:tcPr><w:p wsp:rsidR="00FB0822" wsp:rsidRDefault="0000154C"><w:pPr><w:pStyle w:val="SurveyXactClosedHorizontalChoice"/></w:pPr><w:r><w:t>(6) </w:t></w:r><w:r wsp:rsidRPr="002368F3"><w:rPr><w:rStyle w:val="SurveyXactClosedCheckbox"/></w:rPr><w:sym w:font="Wingdings" w:char="F071"/></w:r></w:p></w:tc><w:tc><w:tcPr><w:tcW w:w="363" w:type="dxa"/><w:shd w:val="clear" w:color="auto" w:fill="auto"/><w:tcMar><w:top w:w="57" w:type="dxa"/><w:bottom w:w="57" w:type="dxa"/></w:tcMar><w:vAlign w:val="center"/></w:tcPr><w:p wsp:rsidR="00FB0822" wsp:rsidRDefault="0000154C"><w:pPr><w:pStyle w:val="SurveyXactClosedHorizontalChoice"/></w:pPr><w:r><w:t>(7) </w:t></w:r><w:r wsp:rsidRPr="002368F3"><w:rPr><w:rStyle w:val="SurveyXactClosedCheckbox"/></w:rPr><w:sym w:font="Wingdings" w:char="F071"/></w:r></w:p></w:tc><w:tc><w:tcPr><w:tcW w:w="363" w:type="dxa"/><w:shd w:val="clear" w:color="auto" w:fill="auto"/><w:tcMar><w:top w:w="57" w:type="dxa"/><w:bottom w:w="57" w:type="dxa"/></w:tcMar><w:vAlign w:val="center"/></w:tcPr><w:p wsp:rsidR="00FB0822" wsp:rsidRDefault="0000154C"><w:pPr><w:pStyle w:val="SurveyXactClosedHorizontalChoice"/></w:pPr><w:r><w:t>(8) </w:t></w:r><w:r wsp:rsidRPr="002368F3"><w:rPr><w:rStyle w:val="SurveyXactClosedCheckbox"/></w:rPr><w:sym w:font="Wingdings" w:char="F071"/></w:r></w:p></w:tc><w:tc><w:tcPr><w:tcW w:w="466" w:type="dxa"/><w:shd w:val="clear" w:color="auto" w:fill="auto"/><w:tcMar><w:top w:w="57" w:type="dxa"/><w:bottom w:w="57" w:type="dxa"/></w:tcMar><w:vAlign w:val="center"/></w:tcPr><w:p wsp:rsidR="00FB0822" wsp:rsidRDefault="0000154C"><w:pPr><w:pStyle w:val="SurveyXactClosedHorizontalChoice"/></w:pPr><w:r><w:t>(1) </w:t></w:r><w:r wsp:rsidRPr="002368F3"><w:rPr><w:rStyle w:val="SurveyXactClosedCheckbox"/></w:rPr><w:sym w:font="Wingdings" w:char="F071"/></w:r></w:p></w:tc><w:tc><w:tcPr><w:tcW w:w="491" w:type="dxa"/><w:shd w:val="clear" w:color="auto" w:fill="auto"/><w:tcMar><w:top w:w="57" w:type="dxa"/><w:bottom w:w="57" w:type="dxa"/></w:tcMar><w:vAlign w:val="center"/></w:tcPr><w:p wsp:rsidR="00FB0822" wsp:rsidRDefault="0000154C"><w:pPr><w:pStyle w:val="SurveyXactClosedHorizontalChoice"/></w:pPr><w:r><w:t>(2) </w:t></w:r><w:r wsp:rsidRPr="002368F3"><w:rPr><w:rStyle w:val="SurveyXactClosedCheckbox"/></w:rPr><w:sym w:font="Wingdings" w:char="F071"/></w:r></w:p></w:tc><w:tc><w:tcPr><w:tcW w:w="491" w:type="dxa"/><w:shd w:val="clear" w:color="auto" w:fill="auto"/><w:tcMar><w:top w:w="57" w:type="dxa"/><w:bottom w:w="57" w:type="dxa"/></w:tcMar><w:vAlign w:val="center"/></w:tcPr><w:p wsp:rsidR="00FB0822" wsp:rsidRDefault="0000154C"><w:pPr><w:pStyle w:val="SurveyXactClosedHorizontalChoice"/></w:pPr><w:r><w:t>(3) </w:t></w:r><w:r wsp:rsidRPr="002368F3"><w:rPr><w:rStyle w:val="SurveyXactClosedCheckbox"/></w:rPr><w:sym w:font="Wingdings" w:char="F071"/></w:r></w:p></w:tc><w:tc><w:tcPr><w:tcW w:w="491" w:type="dxa"/><w:shd w:val="clear" w:color="auto" w:fill="auto"/><w:tcMar><w:top w:w="57" w:type="dxa"/><w:bottom w:w="57" w:type="dxa"/></w:tcMar><w:vAlign w:val="center"/></w:tcPr><w:p wsp:rsidR="00FB0822" wsp:rsidRDefault="0000154C"><w:pPr><w:pStyle w:val="SurveyXactClosedHorizontalChoice"/></w:pPr><w:r><w:t>(4) </w:t></w:r><w:r wsp:rsidRPr="002368F3"><w:rPr><w:rStyle w:val="SurveyXactClosedCheckbox"/></w:rPr><w:sym w:font="Wingdings" w:char="F071"/></w:r></w:p></w:tc><w:tc><w:tcPr><w:tcW w:w="491" w:type="dxa"/><w:shd w:val="clear" w:color="auto" w:fill="auto"/><w:tcMar><w:top w:w="57" w:type="dxa"/><w:bottom w:w="57" w:type="dxa"/></w:tcMar><w:vAlign w:val="center"/></w:tcPr><w:p wsp:rsidR="00FB0822" wsp:rsidRDefault="0000154C"><w:pPr><w:pStyle w:val="SurveyXactClosedHorizontalChoice"/></w:pPr><w:r><w:t>(5) </w:t></w:r><w:r wsp:rsidRPr="002368F3"><w:rPr><w:rStyle w:val="SurveyXactClosedCheckbox"/></w:rPr><w:sym w:font="Wingdings" w:char="F071"/></w:r></w:p></w:tc></w:tr><w:tr wsp:rsidR="002368F3" wsp:rsidTr="002368F3"><w:tblPrEx><w:tblCellMar><w:top w:w="0" w:type="dxa"/><w:left w:w="0" w:type="dxa"/><w:bottom w:w="0" w:type="dxa"/><w:right w:w="0" w:type="dxa"/></w:tblCellMar></w:tblPrEx><w:tc><w:tcPr><w:tcW w:w="1846" w:type="dxa"/><w:shd w:val="clear" w:color="auto" w:fill="auto"/><w:tcMar><w:top w:w="57" w:type="dxa"/><w:bottom w:w="57" w:type="dxa"/></w:tcMar><w:vAlign w:val="center"/></w:tcPr><w:p wsp:rsidR="00FB0822" wsp:rsidRDefault="002B4B45"><w:pPr><w:pStyle w:val="SurveyXactBatteryQuestionLine"/></w:pPr><w:proofErr w:type="spellStart"/><w:r><w:t>Wheat</w:t></w:r><w:proofErr w:type="spellEnd"/><w:r><w:t> </w:t></w:r><w:proofErr w:type="spellStart"/><w:r><w:t>porridge</w:t></w:r><w:proofErr w:type="spellEnd"/></w:p></w:tc><w:tc><w:tcPr><w:tcW w:w="1843" w:type="dxa"/><w:shd w:val="clear" w:color="auto" w:fill="auto"/><w:tcMar><w:top w:w="57" w:type="dxa"/><w:bottom w:w="57" w:type="dxa"/></w:tcMar><w:vAlign w:val="center"/></w:tcPr><w:p wsp:rsidR="00FB0822" wsp:rsidRDefault="0000154C"><w:pPr><w:pStyle w:val="SurveyXactClosedHorizontalChoice"/></w:pPr><w:r><w:t>(1) </w:t></w:r><w:r wsp:rsidRPr="002368F3"><w:rPr><w:rStyle w:val="SurveyXactClosedCheckbox"/></w:rPr><w:sym w:font="Wingdings" w:char="F071"/></w:r></w:p></w:tc><w:tc><w:tcPr><w:tcW w:w="774" w:type="dxa"/><w:shd w:val="clear" w:color="auto" w:fill="auto"/><w:tcMar><w:top w:w="57" w:type="dxa"/><w:bottom w:w="57" w:type="dxa"/></w:tcMar><w:vAlign w:val="center"/></w:tcPr><w:p wsp:rsidR="00FB0822" wsp:rsidRDefault="0000154C"><w:pPr><w:pStyle w:val="SurveyXactClosedHorizontalChoice"/></w:pPr><w:r><w:t>(2) </w:t></w:r><w:r wsp:rsidRPr="002368F3"><w:rPr><w:rStyle w:val="SurveyXactClosedCheckbox"/></w:rPr><w:sym w:font="Wingdings" w:char="F071"/></w:r></w:p></w:tc><w:tc><w:tcPr><w:tcW w:w="363" w:type="dxa"/><w:shd w:val="clear" w:color="auto" w:fill="auto"/><w:tcMar><w:top w:w="57" w:type="dxa"/><w:bottom w:w="57" w:type="dxa"/></w:tcMar><w:vAlign w:val="center"/></w:tcPr><w:p wsp:rsidR="00FB0822" wsp:rsidRDefault="0000154C"><w:pPr><w:pStyle w:val="SurveyXactClosedHorizontalChoice"/></w:pPr><w:r><w:t>(3) </w:t></w:r><w:r wsp:rsidRPr="002368F3"><w:rPr><w:rStyle w:val="SurveyXactClosedCheckbox"/></w:rPr><w:sym w:font="Wingdings" w:char="F071"/></w:r></w:p></w:tc><w:tc><w:tcPr><w:tcW w:w="363" w:type="dxa"/><w:shd w:val="clear" w:color="auto" w:fill="auto"/><w:tcMar><w:top w:w="57" w:type="dxa"/><w:bottom w:w="57" w:type="dxa"/></w:tcMar><w:vAlign w:val="center"/></w:tcPr><w:p wsp:rsidR="00FB0822" wsp:rsidRDefault="0000154C"><w:pPr><w:pStyle w:val="SurveyXactClosedHorizontalChoice"/></w:pPr><w:r><w:t>(4) </w:t></w:r><w:r wsp:rsidRPr="002368F3"><w:rPr><w:rStyle w:val="SurveyXactClosedCheckbox"/></w:rPr><w:sym w:font="Wingdings" w:char="F071"/></w:r></w:p></w:tc><w:tc><w:tcPr><w:tcW w:w="363" w:type="dxa"/><w:shd w:val="clear" w:color="auto" w:fill="auto"/><w:tcMar><w:top w:w="57" w:type="dxa"/><w:bottom w:w="57" w:type="dxa"/></w:tcMar><w:vAlign w:val="center"/></w:tcPr><w:p wsp:rsidR="00FB0822" wsp:rsidRDefault="0000154C"><w:pPr><w:pStyle w:val="SurveyXactClosedHorizontalChoice"/></w:pPr><w:r><w:t>(5) </w:t></w:r><w:r wsp:rsidRPr="002368F3"><w:rPr><w:rStyle w:val="SurveyXactClosedCheckbox"/></w:rPr><w:sym w:font="Wingdings" w:char="F071"/></w:r></w:p></w:tc><w:tc><w:tcPr><w:tcW w:w="363" w:type="dxa"/><w:shd w:val="clear" w:color="auto" w:fill="auto"/><w:tcMar><w:top w:w="57" w:type="dxa"/><w:bottom w:w="57" w:type="dxa"/></w:tcMar><w:vAlign w:val="center"/></w:tcPr><w:p wsp:rsidR="00FB0822" wsp:rsidRDefault="0000154C"><w:pPr><w:pStyle w:val="SurveyXactClosedHorizontalChoice"/></w:pPr><w:r><w:t>(6) </w:t></w:r><w:r wsp:rsidRPr="002368F3"><w:rPr><w:rStyle w:val="SurveyXactClosedCheckbox"/></w:rPr><w:sym w:font="Wingdings" w:char="F071"/></w:r></w:p></w:tc><w:tc><w:tcPr><w:tcW w:w="363" w:type="dxa"/><w:shd w:val="clear" w:color="auto" w:fill="auto"/><w:tcMar><w:top w:w="57" w:type="dxa"/><w:bottom w:w="57" w:type="dxa"/></w:tcMar><w:vAlign w:val="center"/></w:tcPr><w:p wsp:rsidR="00FB0822" wsp:rsidRDefault="0000154C"><w:pPr><w:pStyle w:val="SurveyXactClosedHorizontalChoice"/></w:pPr><w:r><w:t>(7) </w:t></w:r><w:r wsp:rsidRPr="002368F3"><w:rPr><w:rStyle w:val="SurveyXactClosedCheckbox"/></w:rPr><w:sym w:font="Wingdings" w:char="F071"/></w:r></w:p></w:tc><w:tc><w:tcPr><w:tcW w:w="363" w:type="dxa"/><w:shd w:val="clear" w:color="auto" w:fill="auto"/><w:tcMar><w:top w:w="57" w:type="dxa"/><w:bottom w:w="57" w:type="dxa"/></w:tcMar><w:vAlign w:val="center"/></w:tcPr><w:p wsp:rsidR="00FB0822" wsp:rsidRDefault="0000154C"><w:pPr><w:pStyle w:val="SurveyXactClosedHorizontalChoice"/></w:pPr><w:r><w:t>(8) </w:t></w:r><w:r wsp:rsidRPr="002368F3"><w:rPr><w:rStyle w:val="SurveyXactClosedCheckbox"/></w:rPr><w:sym w:font="Wingdings" w:char="F071"/></w:r></w:p></w:tc><w:tc><w:tcPr><w:tcW w:w="466" w:type="dxa"/><w:shd w:val="clear" w:color="auto" w:fill="auto"/><w:tcMar><w:top w:w="57" w:type="dxa"/><w:bottom w:w="57" w:type="dxa"/></w:tcMar><w:vAlign w:val="center"/></w:tcPr><w:p wsp:rsidR="00FB0822" wsp:rsidRDefault="0000154C"><w:pPr><w:pStyle w:val="SurveyXactClosedHorizontalChoice"/></w:pPr><w:r><w:t>(1) </w:t></w:r><w:r wsp:rsidRPr="002368F3"><w:rPr><w:rStyle w:val="SurveyXactClosedCheckbox"/></w:rPr><w:sym w:font="Wingdings" w:char="F071"/></w:r></w:p></w:tc><w:tc><w:tcPr><w:tcW w:w="491" w:type="dxa"/><w:shd w:val="clear" w:color="auto" w:fill="auto"/><w:tcMar><w:top w:w="57" w:type="dxa"/><w:bottom w:w="57" w:type="dxa"/></w:tcMar><w:vAlign w:val="center"/></w:tcPr><w:p wsp:rsidR="00FB0822" wsp:rsidRDefault="0000154C"><w:pPr><w:pStyle w:val="SurveyXactClosedHorizontalChoice"/></w:pPr><w:r><w:t>(2) </w:t></w:r><w:r wsp:rsidRPr="002368F3"><w:rPr><w:rStyle w:val="SurveyXactClosedCheckbox"/></w:rPr><w:sym w:font="Wingdings" w:char="F071"/></w:r></w:p></w:tc><w:tc><w:tcPr><w:tcW w:w="491" w:type="dxa"/><w:shd w:val="clear" w:color="auto" w:fill="auto"/><w:tcMar><w:top w:w="57" w:type="dxa"/><w:bottom w:w="57" w:type="dxa"/></w:tcMar><w:vAlign w:val="center"/></w:tcPr><w:p wsp:rsidR="00FB0822" wsp:rsidRDefault="0000154C"><w:pPr><w:pStyle w:val="SurveyXactClosedHorizontalChoice"/></w:pPr><w:r><w:t>(3) </w:t></w:r><w:r wsp:rsidRPr="002368F3"><w:rPr><w:rStyle w:val="SurveyXactClosedCheckbox"/></w:rPr><w:sym w:font="Wingdings" w:char="F071"/></w:r></w:p></w:tc><w:tc><w:tcPr><w:tcW w:w="491" w:type="dxa"/><w:shd w:val="clear" w:color="auto" w:fill="auto"/><w:tcMar><w:top w:w="57" w:type="dxa"/><w:bottom w:w="57" w:type="dxa"/></w:tcMar><w:vAlign w:val="center"/></w:tcPr><w:p wsp:rsidR="00FB0822" wsp:rsidRDefault="0000154C"><w:pPr><w:pStyle w:val="SurveyXactClosedHorizontalChoice"/></w:pPr><w:r><w:t>(4) </w:t></w:r><w:r wsp:rsidRPr="002368F3"><w:rPr><w:rStyle w:val="SurveyXactClosedCheckbox"/></w:rPr><w:sym w:font="Wingdings" w:char="F071"/></w:r></w:p></w:tc><w:tc><w:tcPr><w:tcW w:w="491" w:type="dxa"/><w:shd w:val="clear" w:color="auto" w:fill="auto"/><w:tcMar><w:top w:w="57" w:type="dxa"/><w:bottom w:w="57" w:type="dxa"/></w:tcMar><w:vAlign w:val="center"/></w:tcPr><w:p wsp:rsidR="00FB0822" wsp:rsidRDefault="0000154C"><w:pPr><w:pStyle w:val="SurveyXactClosedHorizontalChoice"/></w:pPr><w:r><w:t>(5) </w:t></w:r><w:r wsp:rsidRPr="002368F3"><w:rPr><w:rStyle w:val="SurveyXactClosedCheckbox"/></w:rPr><w:sym w:font="Wingdings" w:char="F071"/></w:r></w:p></w:tc></w:tr></w:tbl><w:p wsp:rsidR="00FB0822" wsp:rsidRDefault="0000154C"><w:r><w:br/></w:r></w:p></wx:sub-section><wx:sub-section><w:p wsp:rsidR="00FB0822" wsp:rsidRPr="002B4B45" wsp:rsidRDefault="002B4B45"><w:pPr><w:pStyle w:val="SurveyXactQuestionTitle"/><w:rPr><w:lang w:val="EN-US"/></w:rPr></w:pPr><w:r wsp:rsidRPr="002B4B45"><w:rPr><w:lang w:val="EN-US"/></w:rPr><w:t>Industrialized produced dinners (glasses) (Include frequency and amount) </w:t></w:r></w:p><w:tbl><w:tblPr><w:tblW w:w="0" w:type="auto"/><w:tblLayout w:type="Fixed"/><w:tblCellMar><w:left w:w="0" w:type="dxa"/><w:right w:w="0" w:type="dxa"/></w:tblCellMar><w:tblLook w:val="01E0"/></w:tblPr><w:tblGrid><w:gridCol w:w="2933"/><w:gridCol w:w="366"/><w:gridCol w:w="366"/><w:gridCol w:w="366"/><w:gridCol w:w="366"/><w:gridCol w:w="366"/><w:gridCol w:w="366"/><w:gridCol w:w="366"/><w:gridCol w:w="366"/><w:gridCol w:w="586"/><w:gridCol w:w="586"/><w:gridCol w:w="586"/><w:gridCol w:w="586"/><w:gridCol w:w="586"/></w:tblGrid><w:tr wsp:rsidR="00FB0822" wsp:rsidTr="002368F3"><w:tblPrEx><w:tblCellMar><w:top w:w="0" w:type="dxa"/><w:left w:w="0" w:type="dxa"/><w:bottom w:w="0" w:type="dxa"/><w:right w:w="0" w:type="dxa"/></w:tblCellMar></w:tblPrEx><w:trPr><w:tblHeader/></w:trPr><w:tc><w:tcPr><w:tcW w:w="2933" w:type="dxa"/><w:shd w:val="clear" w:color="auto" w:fill="auto"/><w:tcMar><w:top w:w="57" w:type="dxa"/><w:bottom w:w="57" w:type="dxa"/></w:tcMar><w:vAlign w:val="center"/></w:tcPr><w:p wsp:rsidR="00FB0822" wsp:rsidRPr="002368F3" wsp:rsidRDefault="00FB0822"><w:pPr><w:rPr><w:lang w:val="EN-US"/></w:rPr></w:pPr></w:p></w:tc><w:tc><w:tcPr><w:tcW w:w="2928" w:type="dxa"/><w:gridSpan w:val="8"/><w:shd w:val="clear" w:color="auto" w:fill="auto"/><w:tcMar><w:top w:w="57" w:type="dxa"/><w:bottom w:w="57" w:type="dxa"/></w:tcMar><w:vAlign w:val="center"/></w:tcPr><w:p wsp:rsidR="00FB0822" wsp:rsidRDefault="0000154C"><w:pPr><w:pStyle w:val="SurveyXactBatteryColumnHeading"/></w:pPr><w:r wsp:rsidRPr="002368F3"><w:rPr><w:b/></w:rPr><w:t>Hvor mange ganger per uke eller ganger per døgn</w:t></w:r></w:p></w:tc><w:tc><w:tcPr><w:tcW w:w="2930" w:type="dxa"/><w:gridSpan w:val="5"/><w:shd w:val="clear" w:color="auto" w:fill="auto"/><w:tcMar><w:top w:w="57" w:type="dxa"/><w:bottom w:w="57" w:type="dxa"/></w:tcMar><w:vAlign w:val="center"/></w:tcPr><w:p wsp:rsidR="00FB0822" wsp:rsidRDefault="0000154C"><w:pPr><w:pStyle w:val="SurveyXactBatteryColumnHeading"/></w:pPr><w:r wsp:rsidRPr="002368F3"><w:rPr><w:b/></w:rPr><w:t>Mengde (ml) per gang</w:t></w:r></w:p></w:tc></w:tr><w:tr wsp:rsidR="002368F3" wsp:rsidTr="002368F3"><w:tblPrEx><w:tblCellMar><w:top w:w="0" w:type="dxa"/><w:left w:w="0" w:type="dxa"/><w:bottom w:w="0" w:type="dxa"/><w:right w:w="0" w:type="dxa"/></w:tblCellMar></w:tblPrEx><w:trPr><w:tblHeader/></w:trPr><w:tc><w:tcPr><w:tcW w:w="2933" w:type="dxa"/><w:shd w:val="clear" w:color="auto" w:fill="auto"/><w:tcMar><w:top w:w="57" w:type="dxa"/><w:bottom w:w="57" w:type="dxa"/></w:tcMar><w:vAlign w:val="center"/></w:tcPr><w:p wsp:rsidR="00FB0822" wsp:rsidRDefault="00FB0822"/></w:tc><w:tc><w:tcPr><w:tcW w:w="366" w:type="dxa"/><w:shd w:val="clear" w:color="auto" w:fill="auto"/><w:tcMar><w:top w:w="57" w:type="dxa"/><w:bottom w:w="57" w:type="dxa"/></w:tcMar><w:vAlign w:val="center"/></w:tcPr><w:p wsp:rsidR="00FB0822" wsp:rsidRDefault="0000154C"><w:pPr><w:pStyle w:val="SurveyXactHorizontalChoiceHeading"/></w:pPr><w:r><w:t>Aldri/sjeldnere enn hver uke</w:t></w:r></w:p></w:tc><w:tc><w:tcPr><w:tcW w:w="366" w:type="dxa"/><w:shd w:val="clear" w:color="auto" w:fill="auto"/><w:tcMar><w:top w:w="57" w:type="dxa"/><w:bottom w:w="57" w:type="dxa"/></w:tcMar><w:vAlign w:val="center"/></w:tcPr><w:p wsp:rsidR="00FB0822" wsp:rsidRDefault="0000154C"><w:pPr><w:pStyle w:val="SurveyXactHorizontalChoiceHeading"/></w:pPr><w:r><w:t>1-3 g. pr. uke</w:t></w:r></w:p></w:tc><w:tc><w:tcPr><w:tcW w:w="366" w:type="dxa"/><w:shd w:val="clear" w:color="auto" w:fill="auto"/><w:tcMar><w:top w:w="57" w:type="dxa"/><w:bottom w:w="57" w:type="dxa"/></w:tcMar><w:vAlign w:val="center"/></w:tcPr><w:p wsp:rsidR="00FB0822" wsp:rsidRDefault="0000154C"><w:pPr><w:pStyle w:val="SurveyXactHorizontalChoiceHeading"/></w:pPr><w:r><w:t>4-6 g. pr. uke</w:t></w:r></w:p></w:tc><w:tc><w:tcPr><w:tcW w:w="366" w:type="dxa"/><w:shd w:val="clear" w:color="auto" w:fill="auto"/><w:tcMar><w:top w:w="57" w:type="dxa"/><w:bottom w:w="57" w:type="dxa"/></w:tcMar><w:vAlign w:val="center"/></w:tcPr><w:p wsp:rsidR="00FB0822" wsp:rsidRDefault="0000154C"><w:pPr><w:pStyle w:val="SurveyXactHorizontalChoiceHeading"/></w:pPr><w:r><w:t>1 g. pr. døgn</w:t></w:r></w:p></w:tc><w:tc><w:tcPr><w:tcW w:w="366" w:type="dxa"/><w:shd w:val="clear" w:color="auto" w:fill="auto"/><w:tcMar><w:top w:w="57" w:type="dxa"/><w:bottom w:w="57" w:type="dxa"/></w:tcMar><w:vAlign w:val="center"/></w:tcPr><w:p wsp:rsidR="00FB0822" wsp:rsidRDefault="0000154C"><w:pPr><w:pStyle w:val="SurveyXactHorizontalChoiceHeading"/></w:pPr><w:r><w:t>2 g. pr. døgn</w:t></w:r></w:p></w:tc><w:tc><w:tcPr><w:tcW w:w="366" w:type="dxa"/><w:shd w:val="clear" w:color="auto" w:fill="auto"/><w:tcMar><w:top w:w="57" w:type="dxa"/><w:bottom w:w="57" w:type="dxa"/></w:tcMar><w:vAlign w:val="center"/></w:tcPr><w:p wsp:rsidR="00FB0822" wsp:rsidRDefault="0000154C"><w:pPr><w:pStyle w:val="SurveyXactHorizontalChoiceHeading"/></w:pPr><w:r><w:t>3 g. pr. døgn</w:t></w:r></w:p></w:tc><w:tc><w:tcPr><w:tcW w:w="366" w:type="dxa"/><w:shd w:val="clear" w:color="auto" w:fill="auto"/><w:tcMar><w:top w:w="57" w:type="dxa"/><w:bottom w:w="57" w:type="dxa"/></w:tcMar><w:vAlign w:val="center"/></w:tcPr><w:p wsp:rsidR="00FB0822" wsp:rsidRDefault="0000154C"><w:pPr><w:pStyle w:val="SurveyXactHorizontalChoiceHeading"/></w:pPr><w:r><w:t>4 g. pr. døgn</w:t></w:r></w:p></w:tc><w:tc><w:tcPr><w:tcW w:w="366" w:type="dxa"/><w:shd w:val="clear" w:color="auto" w:fill="auto"/><w:tcMar><w:top w:w="57" w:type="dxa"/><w:bottom w:w="57" w:type="dxa"/></w:tcMar><w:vAlign w:val="center"/></w:tcPr><w:p wsp:rsidR="00FB0822" wsp:rsidRDefault="0000154C"><w:pPr><w:pStyle w:val="SurveyXactHorizontalChoiceHeading"/></w:pPr><w:r><w:t>5 eller flere g. pr. døgn</w:t></w:r></w:p></w:tc><w:tc><w:tcPr><w:tcW w:w="586" w:type="dxa"/><w:shd w:val="clear" w:color="auto" w:fill="auto"/><w:tcMar><w:top w:w="57" w:type="dxa"/><w:bottom w:w="57" w:type="dxa"/></w:tcMar><w:vAlign w:val="center"/></w:tcPr><w:p wsp:rsidR="00FB0822" wsp:rsidRDefault="0000154C"><w:pPr><w:pStyle w:val="SurveyXactHorizontalChoiceHeading"/></w:pPr><w:r><w:t>60 ml</w:t></w:r></w:p></w:tc><w:tc><w:tcPr><w:tcW w:w="586" w:type="dxa"/><w:shd w:val="clear" w:color="auto" w:fill="auto"/><w:tcMar><w:top w:w="57" w:type="dxa"/><w:bottom w:w="57" w:type="dxa"/></w:tcMar><w:vAlign w:val="center"/></w:tcPr><w:p wsp:rsidR="00FB0822" wsp:rsidRDefault="0000154C"><w:pPr><w:pStyle w:val="SurveyXactHorizontalChoiceHeading"/></w:pPr><w:r><w:t>120 ml</w:t></w:r></w:p></w:tc><w:tc><w:tcPr><w:tcW w:w="586" w:type="dxa"/><w:shd w:val="clear" w:color="auto" w:fill="auto"/><w:tcMar><w:top w:w="57" w:type="dxa"/><w:bottom w:w="57" w:type="dxa"/></w:tcMar><w:vAlign w:val="center"/></w:tcPr><w:p wsp:rsidR="00FB0822" wsp:rsidRDefault="0000154C"><w:pPr><w:pStyle w:val="SurveyXactHorizontalChoiceHeading"/></w:pPr><w:r><w:t>180 ml</w:t></w:r></w:p></w:tc><w:tc><w:tcPr><w:tcW w:w="586" w:type="dxa"/><w:shd w:val="clear" w:color="auto" w:fill="auto"/><w:tcMar><w:top w:w="57" w:type="dxa"/><w:bottom w:w="57" w:type="dxa"/></w:tcMar><w:vAlign w:val="center"/></w:tcPr><w:p wsp:rsidR="00FB0822" wsp:rsidRDefault="0000154C"><w:pPr><w:pStyle w:val="SurveyXactHorizontalChoiceHeading"/></w:pPr><w:r><w:t>240 ml</w:t></w:r></w:p></w:tc><w:tc><w:tcPr><w:tcW w:w="586" w:type="dxa"/><w:shd w:val="clear" w:color="auto" w:fill="auto"/><w:tcMar><w:top w:w="57" w:type="dxa"/><w:bottom w:w="57" w:type="dxa"/></w:tcMar><w:vAlign w:val="center"/></w:tcPr><w:p wsp:rsidR="00FB0822" wsp:rsidRDefault="0000154C"><w:pPr><w:pStyle w:val="SurveyXactHorizontalChoiceHeading"/></w:pPr><w:r><w:t>240 ml eller mer</w:t></w:r></w:p></w:tc></w:tr><w:tr wsp:rsidR="002368F3" wsp:rsidTr="002368F3"><w:tblPrEx><w:tblCellMar><w:top w:w="0" w:type="dxa"/><w:left w:w="0" w:type="dxa"/><w:bottom w:w="0" w:type="dxa"/><w:right w:w="0" w:type="dxa"/></w:tblCellMar></w:tblPrEx><w:tc><w:tcPr><w:tcW w:w="2933" w:type="dxa"/><w:shd w:val="clear" w:color="auto" w:fill="auto"/><w:tcMar><w:top w:w="57" w:type="dxa"/><w:bottom w:w="57" w:type="dxa"/></w:tcMar><w:vAlign w:val="center"/></w:tcPr><w:p wsp:rsidR="00FB0822" wsp:rsidRDefault="002B4B45"><w:pPr><w:pStyle w:val="SurveyXactBatteryQuestionLine"/></w:pPr><w:proofErr w:type="spellStart"/><w:r><w:t>Only</w:t></w:r><w:proofErr w:type="spellEnd"/><w:r><w:t> </w:t></w:r><w:proofErr w:type="spellStart"/><w:r><w:t>vegetables</w:t></w:r><w:proofErr w:type="spellEnd"/></w:p></w:tc><w:tc><w:tcPr><w:tcW w:w="366" w:type="dxa"/><w:shd w:val="clear" w:color="auto" w:fill="auto"/><w:tcMar><w:top w:w="57" w:type="dxa"/><w:bottom w:w="57" w:type="dxa"/></w:tcMar><w:vAlign w:val="center"/></w:tcPr><w:p wsp:rsidR="00FB0822" wsp:rsidRDefault="0000154C"><w:pPr><w:pStyle w:val="SurveyXactClosedHorizontalChoice"/></w:pPr><w:r><w:t>(1) </w:t></w:r><w:r wsp:rsidRPr="002368F3"><w:rPr><w:rStyle w:val="SurveyXactClosedCheckbox"/></w:rPr><w:sym w:font="Wingdings" w:char="F071"/></w:r></w:p></w:tc><w:tc><w:tcPr><w:tcW w:w="366" w:type="dxa"/><w:shd w:val="clear" w:color="auto" w:fill="auto"/><w:tcMar><w:top w:w="57" w:type="dxa"/><w:bottom w:w="57" w:type="dxa"/></w:tcMar><w:vAlign w:val="center"/></w:tcPr><w:p wsp:rsidR="00FB0822" wsp:rsidRDefault="0000154C"><w:pPr><w:pStyle w:val="SurveyXactClosedHorizontalChoice"/></w:pPr><w:r><w:t>(2) </w:t></w:r><w:r wsp:rsidRPr="002368F3"><w:rPr><w:rStyle w:val="SurveyXactClosedCheckbox"/></w:rPr><w:sym w:font="Wingdings" w:char="F071"/></w:r></w:p></w:tc><w:tc><w:tcPr><w:tcW w:w="366" w:type="dxa"/><w:shd w:val="clear" w:color="auto" w:fill="auto"/><w:tcMar><w:top w:w="57" w:type="dxa"/><w:bottom w:w="57" w:type="dxa"/></w:tcMar><w:vAlign w:val="center"/></w:tcPr><w:p wsp:rsidR="00FB0822" wsp:rsidRDefault="0000154C"><w:pPr><w:pStyle w:val="SurveyXactClosedHorizontalChoice"/></w:pPr><w:r><w:t>(3) </w:t></w:r><w:r wsp:rsidRPr="002368F3"><w:rPr><w:rStyle w:val="SurveyXactClosedCheckbox"/></w:rPr><w:sym w:font="Wingdings" w:char="F071"/></w:r></w:p></w:tc><w:tc><w:tcPr><w:tcW w:w="366" w:type="dxa"/><w:shd w:val="clear" w:color="auto" w:fill="auto"/><w:tcMar><w:top w:w="57" w:type="dxa"/><w:bottom w:w="57" w:type="dxa"/></w:tcMar><w:vAlign w:val="center"/></w:tcPr><w:p wsp:rsidR="00FB0822" wsp:rsidRDefault="0000154C"><w:pPr><w:pStyle w:val="SurveyXactClosedHorizontalChoice"/></w:pPr><w:r><w:t>(4) </w:t></w:r><w:r wsp:rsidRPr="002368F3"><w:rPr><w:rStyle w:val="SurveyXactClosedCheckbox"/></w:rPr><w:sym w:font="Wingdings" w:char="F071"/></w:r></w:p></w:tc><w:tc><w:tcPr><w:tcW w:w="366" w:type="dxa"/><w:shd w:val="clear" w:color="auto" w:fill="auto"/><w:tcMar><w:top w:w="57" w:type="dxa"/><w:bottom w:w="57" w:type="dxa"/></w:tcMar><w:vAlign w:val="center"/></w:tcPr><w:p wsp:rsidR="00FB0822" wsp:rsidRDefault="0000154C"><w:pPr><w:pStyle w:val="SurveyXactClosedHorizontalChoice"/></w:pPr><w:r><w:t>(5) </w:t></w:r><w:r wsp:rsidRPr="002368F3"><w:rPr><w:rStyle w:val="SurveyXactClosedCheckbox"/></w:rPr><w:sym w:font="Wingdings" w:char="F071"/></w:r></w:p></w:tc><w:tc><w:tcPr><w:tcW w:w="366" w:type="dxa"/><w:shd w:val="clear" w:color="auto" w:fill="auto"/><w:tcMar><w:top w:w="57" w:type="dxa"/><w:bottom w:w="57" w:type="dxa"/></w:tcMar><w:vAlign w:val="center"/></w:tcPr><w:p wsp:rsidR="00FB0822" wsp:rsidRDefault="0000154C"><w:pPr><w:pStyle w:val="SurveyXactClosedHorizontalChoice"/></w:pPr><w:r><w:t>(6) </w:t></w:r><w:r wsp:rsidRPr="002368F3"><w:rPr><w:rStyle w:val="SurveyXactClosedCheckbox"/></w:rPr><w:sym w:font="Wingdings" w:char="F071"/></w:r></w:p></w:tc><w:tc><w:tcPr><w:tcW w:w="366" w:type="dxa"/><w:shd w:val="clear" w:color="auto" w:fill="auto"/><w:tcMar><w:top w:w="57" w:type="dxa"/><w:bottom w:w="57" w:type="dxa"/></w:tcMar><w:vAlign w:val="center"/></w:tcPr><w:p wsp:rsidR="00FB0822" wsp:rsidRDefault="0000154C"><w:pPr><w:pStyle w:val="SurveyXactClosedHorizontalChoice"/></w:pPr><w:r><w:t>(7) </w:t></w:r><w:r wsp:rsidRPr="002368F3"><w:rPr><w:rStyle w:val="SurveyXactClosedCheckbox"/></w:rPr><w:sym w:font="Wingdings" w:char="F071"/></w:r></w:p></w:tc><w:tc><w:tcPr><w:tcW w:w="366" w:type="dxa"/><w:shd w:val="clear" w:color="auto" w:fill="auto"/><w:tcMar><w:top w:w="57" w:type="dxa"/><w:bottom w:w="57" w:type="dxa"/></w:tcMar><w:vAlign w:val="center"/></w:tcPr><w:p wsp:rsidR="00FB0822" wsp:rsidRDefault="0000154C"><w:pPr><w:pStyle w:val="SurveyXactClosedHorizontalChoice"/></w:pPr><w:r><w:t>(8) </w:t></w:r><w:r wsp:rsidRPr="002368F3"><w:rPr><w:rStyle w:val="SurveyXactClosedCheckbox"/></w:rPr><w:sym w:font="Wingdings" w:char="F071"/></w:r></w:p></w:tc><w:tc><w:tcPr><w:tcW w:w="586" w:type="dxa"/><w:shd w:val="clear" w:color="auto" w:fill="auto"/><w:tcMar><w:top w:w="57" w:type="dxa"/><w:bottom w:w="57" w:type="dxa"/></w:tcMar><w:vAlign w:val="center"/></w:tcPr><w:p wsp:rsidR="00FB0822" wsp:rsidRDefault="0000154C"><w:pPr><w:pStyle w:val="SurveyXactClosedHorizontalChoice"/></w:pPr><w:r><w:t>(1) </w:t></w:r><w:r wsp:rsidRPr="002368F3"><w:rPr><w:rStyle w:val="SurveyXactClosedCheckbox"/></w:rPr><w:sym w:font="Wingdings" w:char="F071"/></w:r></w:p></w:tc><w:tc><w:tcPr><w:tcW w:w="586" w:type="dxa"/><w:shd w:val="clear" w:color="auto" w:fill="auto"/><w:tcMar><w:top w:w="57" w:type="dxa"/><w:bottom w:w="57" w:type="dxa"/></w:tcMar><w:vAlign w:val="center"/></w:tcPr><w:p wsp:rsidR="00FB0822" wsp:rsidRDefault="0000154C"><w:pPr><w:pStyle w:val="SurveyXactClosedHorizontalChoice"/></w:pPr><w:r><w:t>(2) </w:t></w:r><w:r wsp:rsidRPr="002368F3"><w:rPr><w:rStyle w:val="SurveyXactClosedCheckbox"/></w:rPr><w:sym w:font="Wingdings" w:char="F071"/></w:r></w:p></w:tc><w:tc><w:tcPr><w:tcW w:w="586" w:type="dxa"/><w:shd w:val="clear" w:color="auto" w:fill="auto"/><w:tcMar><w:top w:w="57" w:type="dxa"/><w:bottom w:w="57" w:type="dxa"/></w:tcMar><w:vAlign w:val="center"/></w:tcPr><w:p wsp:rsidR="00FB0822" wsp:rsidRDefault="0000154C"><w:pPr><w:pStyle w:val="SurveyXactClosedHorizontalChoice"/></w:pPr><w:r><w:t>(3) </w:t></w:r><w:r wsp:rsidRPr="002368F3"><w:rPr><w:rStyle w:val="SurveyXactClosedCheckbox"/></w:rPr><w:sym w:font="Wingdings" w:char="F071"/></w:r></w:p></w:tc><w:tc><w:tcPr><w:tcW w:w="586" w:type="dxa"/><w:shd w:val="clear" w:color="auto" w:fill="auto"/><w:tcMar><w:top w:w="57" w:type="dxa"/><w:bottom w:w="57" w:type="dxa"/></w:tcMar><w:vAlign w:val="center"/></w:tcPr><w:p wsp:rsidR="00FB0822" wsp:rsidRDefault="0000154C"><w:pPr><w:pStyle w:val="SurveyXactClosedHorizontalChoice"/></w:pPr><w:r><w:t>(4) </w:t></w:r><w:r wsp:rsidRPr="002368F3"><w:rPr><w:rStyle w:val="SurveyXactClosedCheckbox"/></w:rPr><w:sym w:font="Wingdings" w:char="F071"/></w:r></w:p></w:tc><w:tc><w:tcPr><w:tcW w:w="586" w:type="dxa"/><w:shd w:val="clear" w:color="auto" w:fill="auto"/><w:tcMar><w:top w:w="57" w:type="dxa"/><w:bottom w:w="57" w:type="dxa"/></w:tcMar><w:vAlign w:val="center"/></w:tcPr><w:p wsp:rsidR="00FB0822" wsp:rsidRDefault="0000154C"><w:pPr><w:pStyle w:val="SurveyXactClosedHorizontalChoice"/></w:pPr><w:r><w:t>(5) </w:t></w:r><w:r wsp:rsidRPr="002368F3"><w:rPr><w:rStyle w:val="SurveyXactClosedCheckbox"/></w:rPr><w:sym w:font="Wingdings" w:char="F071"/></w:r></w:p></w:tc></w:tr><w:tr wsp:rsidR="002368F3" wsp:rsidTr="002368F3"><w:tblPrEx><w:tblCellMar><w:top w:w="0" w:type="dxa"/><w:left w:w="0" w:type="dxa"/><w:bottom w:w="0" w:type="dxa"/><w:right w:w="0" w:type="dxa"/></w:tblCellMar></w:tblPrEx><w:tc><w:tcPr><w:tcW w:w="2933" w:type="dxa"/><w:shd w:val="clear" w:color="auto" w:fill="auto"/><w:tcMar><w:top w:w="57" w:type="dxa"/><w:bottom w:w="57" w:type="dxa"/></w:tcMar><w:vAlign w:val="center"/></w:tcPr><w:p wsp:rsidR="00FB0822" wsp:rsidRDefault="002B4B45"><w:pPr><w:pStyle w:val="SurveyXactBatteryQuestionLine"/></w:pPr><w:proofErr w:type="spellStart"/><w:r><w:t>Meat</w:t></w:r><w:proofErr w:type="spellEnd"/><w:r><w:t> and </w:t></w:r><w:proofErr w:type="spellStart"/><w:r><w:t>vegetables</w:t></w:r><w:proofErr w:type="spellEnd"/></w:p></w:tc><w:tc><w:tcPr><w:tcW w:w="366" w:type="dxa"/><w:shd w:val="clear" w:color="auto" w:fill="auto"/><w:tcMar><w:top w:w="57" w:type="dxa"/><w:bottom w:w="57" w:type="dxa"/></w:tcMar><w:vAlign w:val="center"/></w:tcPr><w:p wsp:rsidR="00FB0822" wsp:rsidRDefault="0000154C"><w:pPr><w:pStyle w:val="SurveyXactClosedHorizontalChoice"/></w:pPr><w:r><w:t>(1) </w:t></w:r><w:r wsp:rsidRPr="002368F3"><w:rPr><w:rStyle w:val="SurveyXactClosedCheckbox"/></w:rPr><w:sym w:font="Wingdings" w:char="F071"/></w:r></w:p></w:tc><w:tc><w:tcPr><w:tcW w:w="366" w:type="dxa"/><w:shd w:val="clear" w:color="auto" w:fill="auto"/><w:tcMar><w:top w:w="57" w:type="dxa"/><w:bottom w:w="57" w:type="dxa"/></w:tcMar><w:vAlign w:val="center"/></w:tcPr><w:p wsp:rsidR="00FB0822" wsp:rsidRDefault="0000154C"><w:pPr><w:pStyle w:val="SurveyXactClosedHorizontalChoice"/></w:pPr><w:r><w:t>(2) </w:t></w:r><w:r wsp:rsidRPr="002368F3"><w:rPr><w:rStyle w:val="SurveyXactClosedCheckbox"/></w:rPr><w:sym w:font="Wingdings" w:char="F071"/></w:r></w:p></w:tc><w:tc><w:tcPr><w:tcW w:w="366" w:type="dxa"/><w:shd w:val="clear" w:color="auto" w:fill="auto"/><w:tcMar><w:top w:w="57" w:type="dxa"/><w:bottom w:w="57" w:type="dxa"/></w:tcMar><w:vAlign w:val="center"/></w:tcPr><w:p wsp:rsidR="00FB0822" wsp:rsidRDefault="0000154C"><w:pPr><w:pStyle w:val="SurveyXactClosedHorizontalChoice"/></w:pPr><w:r><w:t>(3) </w:t></w:r><w:r wsp:rsidRPr="002368F3"><w:rPr><w:rStyle w:val="SurveyXactClosedCheckbox"/></w:rPr><w:sym w:font="Wingdings" w:char="F071"/></w:r></w:p></w:tc><w:tc><w:tcPr><w:tcW w:w="366" w:type="dxa"/><w:shd w:val="clear" w:color="auto" w:fill="auto"/><w:tcMar><w:top w:w="57" w:type="dxa"/><w:bottom w:w="57" w:type="dxa"/></w:tcMar><w:vAlign w:val="center"/></w:tcPr><w:p wsp:rsidR="00FB0822" wsp:rsidRDefault="0000154C"><w:pPr><w:pStyle w:val="SurveyXactClosedHorizontalChoice"/></w:pPr><w:r><w:t>(4) </w:t></w:r><w:r wsp:rsidRPr="002368F3"><w:rPr><w:rStyle w:val="SurveyXactClosedCheckbox"/></w:rPr><w:sym w:font="Wingdings" w:char="F071"/></w:r></w:p></w:tc><w:tc><w:tcPr><w:tcW w:w="366" w:type="dxa"/><w:shd w:val="clear" w:color="auto" w:fill="auto"/><w:tcMar><w:top w:w="57" w:type="dxa"/><w:bottom w:w="57" w:type="dxa"/></w:tcMar><w:vAlign w:val="center"/></w:tcPr><w:p wsp:rsidR="00FB0822" wsp:rsidRDefault="0000154C"><w:pPr><w:pStyle w:val="SurveyXactClosedHorizontalChoice"/></w:pPr><w:r><w:t>(5) </w:t></w:r><w:r wsp:rsidRPr="002368F3"><w:rPr><w:rStyle w:val="SurveyXactClosedCheckbox"/></w:rPr><w:sym w:font="Wingdings" w:char="F071"/></w:r></w:p></w:tc><w:tc><w:tcPr><w:tcW w:w="366" w:type="dxa"/><w:shd w:val="clear" w:color="auto" w:fill="auto"/><w:tcMar><w:top w:w="57" w:type="dxa"/><w:bottom w:w="57" w:type="dxa"/></w:tcMar><w:vAlign w:val="center"/></w:tcPr><w:p wsp:rsidR="00FB0822" wsp:rsidRDefault="0000154C"><w:pPr><w:pStyle w:val="SurveyXactClosedHorizontalChoice"/></w:pPr><w:r><w:t>(6) </w:t></w:r><w:r wsp:rsidRPr="002368F3"><w:rPr><w:rStyle w:val="SurveyXactClosedCheckbox"/></w:rPr><w:sym w:font="Wingdings" w:char="F071"/></w:r></w:p></w:tc><w:tc><w:tcPr><w:tcW w:w="366" w:type="dxa"/><w:shd w:val="clear" w:color="auto" w:fill="auto"/><w:tcMar><w:top w:w="57" w:type="dxa"/><w:bottom w:w="57" w:type="dxa"/></w:tcMar><w:vAlign w:val="center"/></w:tcPr><w:p wsp:rsidR="00FB0822" wsp:rsidRDefault="0000154C"><w:pPr><w:pStyle w:val="SurveyXactClosedHorizontalChoice"/></w:pPr><w:r><w:t>(7) </w:t></w:r><w:r wsp:rsidRPr="002368F3"><w:rPr><w:rStyle w:val="SurveyXactClosedCheckbox"/></w:rPr><w:sym w:font="Wingdings" w:char="F071"/></w:r></w:p></w:tc><w:tc><w:tcPr><w:tcW w:w="366" w:type="dxa"/><w:shd w:val="clear" w:color="auto" w:fill="auto"/><w:tcMar><w:top w:w="57" w:type="dxa"/><w:bottom w:w="57" w:type="dxa"/></w:tcMar><w:vAlign w:val="center"/></w:tcPr><w:p wsp:rsidR="00FB0822" wsp:rsidRDefault="0000154C"><w:pPr><w:pStyle w:val="SurveyXactClosedHorizontalChoice"/></w:pPr><w:r><w:t>(8) </w:t></w:r><w:r wsp:rsidRPr="002368F3"><w:rPr><w:rStyle w:val="SurveyXactClosedCheckbox"/></w:rPr><w:sym w:font="Wingdings" w:char="F071"/></w:r></w:p></w:tc><w:tc><w:tcPr><w:tcW w:w="586" w:type="dxa"/><w:shd w:val="clear" w:color="auto" w:fill="auto"/><w:tcMar><w:top w:w="57" w:type="dxa"/><w:bottom w:w="57" w:type="dxa"/></w:tcMar><w:vAlign w:val="center"/></w:tcPr><w:p wsp:rsidR="00FB0822" wsp:rsidRDefault="0000154C"><w:pPr><w:pStyle w:val="SurveyXactClosedHorizontalChoice"/></w:pPr><w:r><w:t>(1) </w:t></w:r><w:r wsp:rsidRPr="002368F3"><w:rPr><w:rStyle w:val="SurveyXactClosedCheckbox"/></w:rPr><w:sym w:font="Wingdings" w:char="F071"/></w:r></w:p></w:tc><w:tc><w:tcPr><w:tcW w:w="586" w:type="dxa"/><w:shd w:val="clear" w:color="auto" w:fill="auto"/><w:tcMar><w:top w:w="57" w:type="dxa"/><w:bottom w:w="57" w:type="dxa"/></w:tcMar><w:vAlign w:val="center"/></w:tcPr><w:p wsp:rsidR="00FB0822" wsp:rsidRDefault="0000154C"><w:pPr><w:pStyle w:val="SurveyXactClosedHorizontalChoice"/></w:pPr><w:r><w:t>(2) </w:t></w:r><w:r wsp:rsidRPr="002368F3"><w:rPr><w:rStyle w:val="SurveyXactClosedCheckbox"/></w:rPr><w:sym w:font="Wingdings" w:char="F071"/></w:r></w:p></w:tc><w:tc><w:tcPr><w:tcW w:w="586" w:type="dxa"/><w:shd w:val="clear" w:color="auto" w:fill="auto"/><w:tcMar><w:top w:w="57" w:type="dxa"/><w:bottom w:w="57" w:type="dxa"/></w:tcMar><w:vAlign w:val="center"/></w:tcPr><w:p wsp:rsidR="00FB0822" wsp:rsidRDefault="0000154C"><w:pPr><w:pStyle w:val="SurveyXactClosedHorizontalChoice"/></w:pPr><w:r><w:t>(3) </w:t></w:r><w:r wsp:rsidRPr="002368F3"><w:rPr><w:rStyle w:val="SurveyXactClosedCheckbox"/></w:rPr><w:sym w:font="Wingdings" w:char="F071"/></w:r></w:p></w:tc><w:tc><w:tcPr><w:tcW w:w="586" w:type="dxa"/><w:shd w:val="clear" w:color="auto" w:fill="auto"/><w:tcMar><w:top w:w="57" w:type="dxa"/><w:bottom w:w="57" w:type="dxa"/></w:tcMar><w:vAlign w:val="center"/></w:tcPr><w:p wsp:rsidR="00FB0822" wsp:rsidRDefault="0000154C"><w:pPr><w:pStyle w:val="SurveyXactClosedHorizontalChoice"/></w:pPr><w:r><w:t>(4) </w:t></w:r><w:r wsp:rsidRPr="002368F3"><w:rPr><w:rStyle w:val="SurveyXactClosedCheckbox"/></w:rPr><w:sym w:font="Wingdings" w:char="F071"/></w:r></w:p></w:tc><w:tc><w:tcPr><w:tcW w:w="586" w:type="dxa"/><w:shd w:val="clear" w:color="auto" w:fill="auto"/><w:tcMar><w:top w:w="57" w:type="dxa"/><w:bottom w:w="57" w:type="dxa"/></w:tcMar><w:vAlign w:val="center"/></w:tcPr><w:p wsp:rsidR="00FB0822" wsp:rsidRDefault="0000154C"><w:pPr><w:pStyle w:val="SurveyXactClosedHorizontalChoice"/></w:pPr><w:r><w:t>(5) </w:t></w:r><w:r wsp:rsidRPr="002368F3"><w:rPr><w:rStyle w:val="SurveyXactClosedCheckbox"/></w:rPr><w:sym w:font="Wingdings" w:char="F071"/></w:r></w:p></w:tc></w:tr><w:tr wsp:rsidR="002368F3" wsp:rsidTr="002368F3"><w:tblPrEx><w:tblCellMar><w:top w:w="0" w:type="dxa"/><w:left w:w="0" w:type="dxa"/><w:bottom w:w="0" w:type="dxa"/><w:right w:w="0" w:type="dxa"/></w:tblCellMar></w:tblPrEx><w:tc><w:tcPr><w:tcW w:w="2933" w:type="dxa"/><w:shd w:val="clear" w:color="auto" w:fill="auto"/><w:tcMar><w:top w:w="57" w:type="dxa"/><w:bottom w:w="57" w:type="dxa"/></w:tcMar><w:vAlign w:val="center"/></w:tcPr><w:p wsp:rsidR="00FB0822" wsp:rsidRDefault="002B4B45"><w:pPr><w:pStyle w:val="SurveyXactBatteryQuestionLine"/></w:pPr><w:r><w:t>Fish and </w:t></w:r><w:proofErr w:type="spellStart"/><w:r><w:t>vegetables</w:t></w:r><w:proofErr w:type="spellEnd"/></w:p></w:tc><w:tc><w:tcPr><w:tcW w:w="366" w:type="dxa"/><w:shd w:val="clear" w:color="auto" w:fill="auto"/><w:tcMar><w:top w:w="57" w:type="dxa"/><w:bottom w:w="57" w:type="dxa"/></w:tcMar><w:vAlign w:val="center"/></w:tcPr><w:p wsp:rsidR="00FB0822" wsp:rsidRDefault="0000154C"><w:pPr><w:pStyle w:val="SurveyXactClosedHorizontalChoice"/></w:pPr><w:r><w:t>(1) </w:t></w:r><w:r wsp:rsidRPr="002368F3"><w:rPr><w:rStyle w:val="SurveyXactClosedCheckbox"/></w:rPr><w:sym w:font="Wingdings" w:char="F071"/></w:r></w:p></w:tc><w:tc><w:tcPr><w:tcW w:w="366" w:type="dxa"/><w:shd w:val="clear" w:color="auto" w:fill="auto"/><w:tcMar><w:top w:w="57" w:type="dxa"/><w:bottom w:w="57" w:type="dxa"/></w:tcMar><w:vAlign w:val="center"/></w:tcPr><w:p wsp:rsidR="00FB0822" wsp:rsidRDefault="0000154C"><w:pPr><w:pStyle w:val="SurveyXactClosedHorizontalChoice"/></w:pPr><w:r><w:t>(2) </w:t></w:r><w:r wsp:rsidRPr="002368F3"><w:rPr><w:rStyle w:val="SurveyXactClosedCheckbox"/></w:rPr><w:sym w:font="Wingdings" w:char="F071"/></w:r></w:p></w:tc><w:tc><w:tcPr><w:tcW w:w="366" w:type="dxa"/><w:shd w:val="clear" w:color="auto" w:fill="auto"/><w:tcMar><w:top w:w="57" w:type="dxa"/><w:bottom w:w="57" w:type="dxa"/></w:tcMar><w:vAlign w:val="center"/></w:tcPr><w:p wsp:rsidR="00FB0822" wsp:rsidRDefault="0000154C"><w:pPr><w:pStyle w:val="SurveyXactClosedHorizontalChoice"/></w:pPr><w:r><w:t>(3) </w:t></w:r><w:r wsp:rsidRPr="002368F3"><w:rPr><w:rStyle w:val="SurveyXactClosedCheckbox"/></w:rPr><w:sym w:font="Wingdings" w:char="F071"/></w:r></w:p></w:tc><w:tc><w:tcPr><w:tcW w:w="366" w:type="dxa"/><w:shd w:val="clear" w:color="auto" w:fill="auto"/><w:tcMar><w:top w:w="57" w:type="dxa"/><w:bottom w:w="57" w:type="dxa"/></w:tcMar><w:vAlign w:val="center"/></w:tcPr><w:p wsp:rsidR="00FB0822" wsp:rsidRDefault="0000154C"><w:pPr><w:pStyle w:val="SurveyXactClosedHorizontalChoice"/></w:pPr><w:r><w:t>(4) </w:t></w:r><w:r wsp:rsidRPr="002368F3"><w:rPr><w:rStyle w:val="SurveyXactClosedCheckbox"/></w:rPr><w:sym w:font="Wingdings" w:char="F071"/></w:r></w:p></w:tc><w:tc><w:tcPr><w:tcW w:w="366" w:type="dxa"/><w:shd w:val="clear" w:color="auto" w:fill="auto"/><w:tcMar><w:top w:w="57" w:type="dxa"/><w:bottom w:w="57" w:type="dxa"/></w:tcMar><w:vAlign w:val="center"/></w:tcPr><w:p wsp:rsidR="00FB0822" wsp:rsidRDefault="0000154C"><w:pPr><w:pStyle w:val="SurveyXactClosedHorizontalChoice"/></w:pPr><w:r><w:t>(5) </w:t></w:r><w:r wsp:rsidRPr="002368F3"><w:rPr><w:rStyle w:val="SurveyXactClosedCheckbox"/></w:rPr><w:sym w:font="Wingdings" w:char="F071"/></w:r></w:p></w:tc><w:tc><w:tcPr><w:tcW w:w="366" w:type="dxa"/><w:shd w:val="clear" w:color="auto" w:fill="auto"/><w:tcMar><w:top w:w="57" w:type="dxa"/><w:bottom w:w="57" w:type="dxa"/></w:tcMar><w:vAlign w:val="center"/></w:tcPr><w:p wsp:rsidR="00FB0822" wsp:rsidRDefault="0000154C"><w:pPr><w:pStyle w:val="SurveyXactClosedHorizontalChoice"/></w:pPr><w:r><w:t>(6) </w:t></w:r><w:r wsp:rsidRPr="002368F3"><w:rPr><w:rStyle w:val="SurveyXactClosedCheckbox"/></w:rPr><w:sym w:font="Wingdings" w:char="F071"/></w:r></w:p></w:tc><w:tc><w:tcPr><w:tcW w:w="366" w:type="dxa"/><w:shd w:val="clear" w:color="auto" w:fill="auto"/><w:tcMar><w:top w:w="57" w:type="dxa"/><w:bottom w:w="57" w:type="dxa"/></w:tcMar><w:vAlign w:val="center"/></w:tcPr><w:p wsp:rsidR="00FB0822" wsp:rsidRDefault="0000154C"><w:pPr><w:pStyle w:val="SurveyXactClosedHorizontalChoice"/></w:pPr><w:r><w:t>(7) </w:t></w:r><w:r wsp:rsidRPr="002368F3"><w:rPr><w:rStyle w:val="SurveyXactClosedCheckbox"/></w:rPr><w:sym w:font="Wingdings" w:char="F071"/></w:r></w:p></w:tc><w:tc><w:tcPr><w:tcW w:w="366" w:type="dxa"/><w:shd w:val="clear" w:color="auto" w:fill="auto"/><w:tcMar><w:top w:w="57" w:type="dxa"/><w:bottom w:w="57" w:type="dxa"/></w:tcMar><w:vAlign w:val="center"/></w:tcPr><w:p wsp:rsidR="00FB0822" wsp:rsidRDefault="0000154C"><w:pPr><w:pStyle w:val="SurveyXactClosedHorizontalChoice"/></w:pPr><w:r><w:t>(8) </w:t></w:r><w:r wsp:rsidRPr="002368F3"><w:rPr><w:rStyle w:val="SurveyXactClosedCheckbox"/></w:rPr><w:sym w:font="Wingdings" w:char="F071"/></w:r></w:p></w:tc><w:tc><w:tcPr><w:tcW w:w="586" w:type="dxa"/><w:shd w:val="clear" w:color="auto" w:fill="auto"/><w:tcMar><w:top w:w="57" w:type="dxa"/><w:bottom w:w="57" w:type="dxa"/></w:tcMar><w:vAlign w:val="center"/></w:tcPr><w:p wsp:rsidR="00FB0822" wsp:rsidRDefault="0000154C"><w:pPr><w:pStyle w:val="SurveyXactClosedHorizontalChoice"/></w:pPr><w:r><w:t>(1) </w:t></w:r><w:r wsp:rsidRPr="002368F3"><w:rPr><w:rStyle w:val="SurveyXactClosedCheckbox"/></w:rPr><w:sym w:font="Wingdings" w:char="F071"/></w:r></w:p></w:tc><w:tc><w:tcPr><w:tcW w:w="586" w:type="dxa"/><w:shd w:val="clear" w:color="auto" w:fill="auto"/><w:tcMar><w:top w:w="57" w:type="dxa"/><w:bottom w:w="57" w:type="dxa"/></w:tcMar><w:vAlign w:val="center"/></w:tcPr><w:p wsp:rsidR="00FB0822" wsp:rsidRDefault="0000154C"><w:pPr><w:pStyle w:val="SurveyXactClosedHorizontalChoice"/></w:pPr><w:r><w:t>(2) </w:t></w:r><w:r wsp:rsidRPr="002368F3"><w:rPr><w:rStyle w:val="SurveyXactClosedCheckbox"/></w:rPr><w:sym w:font="Wingdings" w:char="F071"/></w:r></w:p></w:tc><w:tc><w:tcPr><w:tcW w:w="586" w:type="dxa"/><w:shd w:val="clear" w:color="auto" w:fill="auto"/><w:tcMar><w:top w:w="57" w:type="dxa"/><w:bottom w:w="57" w:type="dxa"/></w:tcMar><w:vAlign w:val="center"/></w:tcPr><w:p wsp:rsidR="00FB0822" wsp:rsidRDefault="0000154C"><w:pPr><w:pStyle w:val="SurveyXactClosedHorizontalChoice"/></w:pPr><w:r><w:t>(3) </w:t></w:r><w:r wsp:rsidRPr="002368F3"><w:rPr><w:rStyle w:val="SurveyXactClosedCheckbox"/></w:rPr><w:sym w:font="Wingdings" w:char="F071"/></w:r></w:p></w:tc><w:tc><w:tcPr><w:tcW w:w="586" w:type="dxa"/><w:shd w:val="clear" w:color="auto" w:fill="auto"/><w:tcMar><w:top w:w="57" w:type="dxa"/><w:bottom w:w="57" w:type="dxa"/></w:tcMar><w:vAlign w:val="center"/></w:tcPr><w:p wsp:rsidR="00FB0822" wsp:rsidRDefault="0000154C"><w:pPr><w:pStyle w:val="SurveyXactClosedHorizontalChoice"/></w:pPr><w:r><w:t>(4) </w:t></w:r><w:r wsp:rsidRPr="002368F3"><w:rPr><w:rStyle w:val="SurveyXactClosedCheckbox"/></w:rPr><w:sym w:font="Wingdings" w:char="F071"/></w:r></w:p></w:tc><w:tc><w:tcPr><w:tcW w:w="586" w:type="dxa"/><w:shd w:val="clear" w:color="auto" w:fill="auto"/><w:tcMar><w:top w:w="57" w:type="dxa"/><w:bottom w:w="57" w:type="dxa"/></w:tcMar><w:vAlign w:val="center"/></w:tcPr><w:p wsp:rsidR="00FB0822" wsp:rsidRDefault="0000154C"><w:pPr><w:pStyle w:val="SurveyXactClosedHorizontalChoice"/></w:pPr><w:r><w:t>(5) </w:t></w:r><w:r wsp:rsidRPr="002368F3"><w:rPr><w:rStyle w:val="SurveyXactClosedCheckbox"/></w:rPr><w:sym w:font="Wingdings" w:char="F071"/></w:r></w:p></w:tc></w:tr></w:tbl><w:p wsp:rsidR="00FB0822" wsp:rsidRDefault="0000154C"><w:r><w:br/></w:r></w:p></wx:sub-section><wx:sub-section><w:p wsp:rsidR="00FB0822" wsp:rsidRPr="002B4B45" wsp:rsidRDefault="002B4B45"><w:pPr><w:pStyle w:val="SurveyXactQuestionTitle"/><w:rPr><w:lang w:val="EN-US"/></w:rPr></w:pPr><w:r wsp:rsidRPr="002B4B45"><w:rPr><w:lang w:val="EN-US"/></w:rPr><w:t>Homemade dinners </w:t></w:r><w:r wsp:rsidR="0000154C" wsp:rsidRPr="002B4B45"><w:rPr><w:lang w:val="EN-US"/></w:rPr><w:br/><w:t>(</w:t></w:r><w:r wsp:rsidRPr="002B4B45"><w:rPr><w:lang w:val="EN-US"/></w:rPr><w:t>Include frequency and amount) </w:t></w:r></w:p><w:tbl><w:tblPr><w:tblW w:w="0" w:type="auto"/><w:tblLayout w:type="Fixed"/><w:tblCellMar><w:left w:w="0" w:type="dxa"/><w:right w:w="0" w:type="dxa"/></w:tblCellMar><w:tblLook w:val="01E0"/></w:tblPr><w:tblGrid><w:gridCol w:w="2933"/><w:gridCol w:w="366"/><w:gridCol w:w="366"/><w:gridCol w:w="366"/><w:gridCol w:w="366"/><w:gridCol w:w="366"/><w:gridCol w:w="366"/><w:gridCol w:w="366"/><w:gridCol w:w="366"/><w:gridCol w:w="586"/><w:gridCol w:w="586"/><w:gridCol w:w="586"/><w:gridCol w:w="586"/><w:gridCol w:w="586"/></w:tblGrid><w:tr wsp:rsidR="00FB0822" wsp:rsidRPr="002368F3" wsp:rsidTr="002368F3"><w:tblPrEx><w:tblCellMar><w:top w:w="0" w:type="dxa"/><w:left w:w="0" w:type="dxa"/><w:bottom w:w="0" w:type="dxa"/><w:right w:w="0" w:type="dxa"/></w:tblCellMar></w:tblPrEx><w:trPr><w:tblHeader/></w:trPr><w:tc><w:tcPr><w:tcW w:w="2933" w:type="dxa"/><w:shd w:val="clear" w:color="auto" w:fill="auto"/><w:tcMar><w:top w:w="57" w:type="dxa"/><w:bottom w:w="57" w:type="dxa"/></w:tcMar><w:vAlign w:val="center"/></w:tcPr><w:p wsp:rsidR="00FB0822" wsp:rsidRPr="002368F3" wsp:rsidRDefault="00FB0822"><w:pPr><w:rPr><w:lang w:val="EN-US"/></w:rPr></w:pPr></w:p></w:tc><w:tc><w:tcPr><w:tcW w:w="2928" w:type="dxa"/><w:gridSpan w:val="8"/><w:shd w:val="clear" w:color="auto" w:fill="auto"/><w:tcMar><w:top w:w="57" w:type="dxa"/><w:bottom w:w="57" w:type="dxa"/></w:tcMar><w:vAlign w:val="center"/></w:tcPr><w:p wsp:rsidR="00FB0822" wsp:rsidRPr="002368F3" wsp:rsidRDefault="002B4B45"><w:pPr><w:pStyle w:val="SurveyXactBatteryColumnHeading"/><w:rPr><w:lang w:val="EN-US"/></w:rPr></w:pPr><w:r wsp:rsidRPr="002368F3"><w:rPr><w:lang w:val="EN-US"/></w:rPr><w:t>Same frequency as previous question</w:t></w:r></w:p></w:tc><w:tc><w:tcPr><w:tcW w:w="2930" w:type="dxa"/><w:gridSpan w:val="5"/><w:shd w:val="clear" w:color="auto" w:fill="auto"/><w:tcMar><w:top w:w="57" w:type="dxa"/><w:bottom w:w="57" w:type="dxa"/></w:tcMar><w:vAlign w:val="center"/></w:tcPr><w:p wsp:rsidR="00FB0822" wsp:rsidRPr="002368F3" wsp:rsidRDefault="00FB0822"><w:pPr><w:pStyle w:val="SurveyXactBatteryColumnHeading"/><w:rPr><w:lang w:val="EN-US"/></w:rPr></w:pPr></w:p></w:tc></w:tr><w:tr wsp:rsidR="002368F3" wsp:rsidTr="002368F3"><w:tblPrEx><w:tblCellMar><w:top w:w="0" w:type="dxa"/><w:left w:w="0" w:type="dxa"/><w:bottom w:w="0" w:type="dxa"/><w:right w:w="0" w:type="dxa"/></w:tblCellMar></w:tblPrEx><w:trPr><w:tblHeader/></w:trPr><w:tc><w:tcPr><w:tcW w:w="2933" w:type="dxa"/><w:shd w:val="clear" w:color="auto" w:fill="auto"/><w:tcMar><w:top w:w="57" w:type="dxa"/><w:bottom w:w="57" w:type="dxa"/></w:tcMar><w:vAlign w:val="center"/></w:tcPr><w:p wsp:rsidR="00FB0822" wsp:rsidRPr="002368F3" wsp:rsidRDefault="00FB0822"><w:pPr><w:rPr><w:lang w:val="EN-US"/></w:rPr></w:pPr></w:p></w:tc><w:tc><w:tcPr><w:tcW w:w="366" w:type="dxa"/><w:shd w:val="clear" w:color="auto" w:fill="auto"/><w:tcMar><w:top w:w="57" w:type="dxa"/><w:bottom w:w="57" w:type="dxa"/></w:tcMar><w:vAlign w:val="center"/></w:tcPr><w:p wsp:rsidR="00FB0822" wsp:rsidRDefault="0000154C"><w:pPr><w:pStyle w:val="SurveyXactHorizontalChoiceHeading"/></w:pPr><w:r><w:t>Aldri/sjeldnere enn hver uke</w:t></w:r></w:p></w:tc><w:tc><w:tcPr><w:tcW w:w="366" w:type="dxa"/><w:shd w:val="clear" w:color="auto" w:fill="auto"/><w:tcMar><w:top w:w="57" w:type="dxa"/><w:bottom w:w="57" w:type="dxa"/></w:tcMar><w:vAlign w:val="center"/></w:tcPr><w:p wsp:rsidR="00FB0822" wsp:rsidRDefault="0000154C"><w:pPr><w:pStyle w:val="SurveyXactHorizontalChoiceHeading"/></w:pPr><w:r><w:t>1-3 g. pr. uke</w:t></w:r></w:p></w:tc><w:tc><w:tcPr><w:tcW w:w="366" w:type="dxa"/><w:shd w:val="clear" w:color="auto" w:fill="auto"/><w:tcMar><w:top w:w="57" w:type="dxa"/><w:bottom w:w="57" w:type="dxa"/></w:tcMar><w:vAlign w:val="center"/></w:tcPr><w:p wsp:rsidR="00FB0822" wsp:rsidRDefault="0000154C"><w:pPr><w:pStyle w:val="SurveyXactHorizontalChoiceHeading"/></w:pPr><w:r><w:t>4-6 g. pr. uke</w:t></w:r></w:p></w:tc><w:tc><w:tcPr><w:tcW w:w="366" w:type="dxa"/><w:shd w:val="clear" w:color="auto" w:fill="auto"/><w:tcMar><w:top w:w="57" w:type="dxa"/><w:bottom w:w="57" w:type="dxa"/></w:tcMar><w:vAlign w:val="center"/></w:tcPr><w:p wsp:rsidR="00FB0822" wsp:rsidRDefault="0000154C"><w:pPr><w:pStyle w:val="SurveyXactHorizontalChoiceHeading"/></w:pPr><w:r><w:t>1 g. pr. døgn</w:t></w:r></w:p></w:tc><w:tc><w:tcPr><w:tcW w:w="366" w:type="dxa"/><w:shd w:val="clear" w:color="auto" w:fill="auto"/><w:tcMar><w:top w:w="57" w:type="dxa"/><w:bottom w:w="57" w:type="dxa"/></w:tcMar><w:vAlign w:val="center"/></w:tcPr><w:p wsp:rsidR="00FB0822" wsp:rsidRDefault="0000154C"><w:pPr><w:pStyle w:val="SurveyXactHorizontalChoiceHeading"/></w:pPr><w:r><w:t>2 g. pr. døgn</w:t></w:r></w:p></w:tc><w:tc><w:tcPr><w:tcW w:w="366" w:type="dxa"/><w:shd w:val="clear" w:color="auto" w:fill="auto"/><w:tcMar><w:top w:w="57" w:type="dxa"/><w:bottom w:w="57" w:type="dxa"/></w:tcMar><w:vAlign w:val="center"/></w:tcPr><w:p wsp:rsidR="00FB0822" wsp:rsidRDefault="0000154C"><w:pPr><w:pStyle w:val="SurveyXactHorizontalChoiceHeading"/></w:pPr><w:r><w:t>3 g. pr. døgn</w:t></w:r></w:p></w:tc><w:tc><w:tcPr><w:tcW w:w="366" w:type="dxa"/><w:shd w:val="clear" w:color="auto" w:fill="auto"/><w:tcMar><w:top w:w="57" w:type="dxa"/><w:bottom w:w="57" w:type="dxa"/></w:tcMar><w:vAlign w:val="center"/></w:tcPr><w:p wsp:rsidR="00FB0822" wsp:rsidRDefault="0000154C"><w:pPr><w:pStyle w:val="SurveyXactHorizontalChoiceHeading"/></w:pPr><w:r><w:t>4 g. pr. døgn</w:t></w:r></w:p></w:tc><w:tc><w:tcPr><w:tcW w:w="366" w:type="dxa"/><w:shd w:val="clear" w:color="auto" w:fill="auto"/><w:tcMar><w:top w:w="57" w:type="dxa"/><w:bottom w:w="57" w:type="dxa"/></w:tcMar><w:vAlign w:val="center"/></w:tcPr><w:p wsp:rsidR="00FB0822" wsp:rsidRDefault="0000154C"><w:pPr><w:pStyle w:val="SurveyXactHorizontalChoiceHeading"/></w:pPr><w:r><w:t>5 ganger eller flere pr. døgn</w:t></w:r></w:p></w:tc><w:tc><w:tcPr><w:tcW w:w="586" w:type="dxa"/><w:shd w:val="clear" w:color="auto" w:fill="auto"/><w:tcMar><w:top w:w="57" w:type="dxa"/><w:bottom w:w="57" w:type="dxa"/></w:tcMar><w:vAlign w:val="center"/></w:tcPr><w:p wsp:rsidR="00FB0822" wsp:rsidRDefault="0000154C"><w:pPr><w:pStyle w:val="SurveyXactHorizontalChoiceHeading"/></w:pPr><w:r><w:t>60 ml</w:t></w:r></w:p></w:tc><w:tc><w:tcPr><w:tcW w:w="586" w:type="dxa"/><w:shd w:val="clear" w:color="auto" w:fill="auto"/><w:tcMar><w:top w:w="57" w:type="dxa"/><w:bottom w:w="57" w:type="dxa"/></w:tcMar><w:vAlign w:val="center"/></w:tcPr><w:p wsp:rsidR="00FB0822" wsp:rsidRDefault="0000154C"><w:pPr><w:pStyle w:val="SurveyXactHorizontalChoiceHeading"/></w:pPr><w:r><w:t>120 ml</w:t></w:r></w:p></w:tc><w:tc><w:tcPr><w:tcW w:w="586" w:type="dxa"/><w:shd w:val="clear" w:color="auto" w:fill="auto"/><w:tcMar><w:top w:w="57" w:type="dxa"/><w:bottom w:w="57" w:type="dxa"/></w:tcMar><w:vAlign w:val="center"/></w:tcPr><w:p wsp:rsidR="00FB0822" wsp:rsidRDefault="0000154C"><w:pPr><w:pStyle w:val="SurveyXactHorizontalChoiceHeading"/></w:pPr><w:r><w:t>180 ml</w:t></w:r></w:p></w:tc><w:tc><w:tcPr><w:tcW w:w="586" w:type="dxa"/><w:shd w:val="clear" w:color="auto" w:fill="auto"/><w:tcMar><w:top w:w="57" w:type="dxa"/><w:bottom w:w="57" w:type="dxa"/></w:tcMar><w:vAlign w:val="center"/></w:tcPr><w:p wsp:rsidR="00FB0822" wsp:rsidRDefault="0000154C"><w:pPr><w:pStyle w:val="SurveyXactHorizontalChoiceHeading"/></w:pPr><w:r><w:t>240 ml</w:t></w:r></w:p></w:tc><w:tc><w:tcPr><w:tcW w:w="586" w:type="dxa"/><w:shd w:val="clear" w:color="auto" w:fill="auto"/><w:tcMar><w:top w:w="57" w:type="dxa"/><w:bottom w:w="57" w:type="dxa"/></w:tcMar><w:vAlign w:val="center"/></w:tcPr><w:p wsp:rsidR="00FB0822" wsp:rsidRDefault="0000154C"><w:pPr><w:pStyle w:val="SurveyXactHorizontalChoiceHeading"/></w:pPr><w:r><w:t>250 ml eller mer</w:t></w:r></w:p></w:tc></w:tr><w:tr wsp:rsidR="002368F3" wsp:rsidTr="002368F3"><w:tblPrEx><w:tblCellMar><w:top w:w="0" w:type="dxa"/><w:left w:w="0" w:type="dxa"/><w:bottom w:w="0" w:type="dxa"/><w:right w:w="0" w:type="dxa"/></w:tblCellMar></w:tblPrEx><w:tc><w:tcPr><w:tcW w:w="2933" w:type="dxa"/><w:shd w:val="clear" w:color="auto" w:fill="auto"/><w:tcMar><w:top w:w="57" w:type="dxa"/><w:bottom w:w="57" w:type="dxa"/></w:tcMar><w:vAlign w:val="center"/></w:tcPr><w:p wsp:rsidR="00FB0822" wsp:rsidRDefault="002B4B45"><w:pPr><w:pStyle w:val="SurveyXactBatteryQuestionLine"/></w:pPr><w:proofErr w:type="spellStart"/><w:r><w:t>Potatoes</w:t></w:r><w:proofErr w:type="spellEnd"/><w:r><w:t>/</w:t></w:r><w:proofErr w:type="spellStart"/><w:r><w:t>vegetables</w:t></w:r><w:proofErr w:type="spellEnd"/></w:p></w:tc><w:tc><w:tcPr><w:tcW w:w="366" w:type="dxa"/><w:shd w:val="clear" w:color="auto" w:fill="auto"/><w:tcMar><w:top w:w="57" w:type="dxa"/><w:bottom w:w="57" w:type="dxa"/></w:tcMar><w:vAlign w:val="center"/></w:tcPr><w:p wsp:rsidR="00FB0822" wsp:rsidRDefault="0000154C"><w:pPr><w:pStyle w:val="SurveyXactClosedHorizontalChoice"/></w:pPr><w:r><w:t>(1) </w:t></w:r><w:r wsp:rsidRPr="002368F3"><w:rPr><w:rStyle w:val="SurveyXactClosedCheckbox"/></w:rPr><w:sym w:font="Wingdings" w:char="F071"/></w:r></w:p></w:tc><w:tc><w:tcPr><w:tcW w:w="366" w:type="dxa"/><w:shd w:val="clear" w:color="auto" w:fill="auto"/><w:tcMar><w:top w:w="57" w:type="dxa"/><w:bottom w:w="57" w:type="dxa"/></w:tcMar><w:vAlign w:val="center"/></w:tcPr><w:p wsp:rsidR="00FB0822" wsp:rsidRDefault="0000154C"><w:pPr><w:pStyle w:val="SurveyXactClosedHorizontalChoice"/></w:pPr><w:r><w:t>(2) </w:t></w:r><w:r wsp:rsidRPr="002368F3"><w:rPr><w:rStyle w:val="SurveyXactClosedCheckbox"/></w:rPr><w:sym w:font="Wingdings" w:char="F071"/></w:r></w:p></w:tc><w:tc><w:tcPr><w:tcW w:w="366" w:type="dxa"/><w:shd w:val="clear" w:color="auto" w:fill="auto"/><w:tcMar><w:top w:w="57" w:type="dxa"/><w:bottom w:w="57" w:type="dxa"/></w:tcMar><w:vAlign w:val="center"/></w:tcPr><w:p wsp:rsidR="00FB0822" wsp:rsidRDefault="0000154C"><w:pPr><w:pStyle w:val="SurveyXactClosedHorizontalChoice"/></w:pPr><w:r><w:t>(3) </w:t></w:r><w:r wsp:rsidRPr="002368F3"><w:rPr><w:rStyle w:val="SurveyXactClosedCheckbox"/></w:rPr><w:sym w:font="Wingdings" w:char="F071"/></w:r></w:p></w:tc><w:tc><w:tcPr><w:tcW w:w="366" w:type="dxa"/><w:shd w:val="clear" w:color="auto" w:fill="auto"/><w:tcMar><w:top w:w="57" w:type="dxa"/><w:bottom w:w="57" w:type="dxa"/></w:tcMar><w:vAlign w:val="center"/></w:tcPr><w:p wsp:rsidR="00FB0822" wsp:rsidRDefault="0000154C"><w:pPr><w:pStyle w:val="SurveyXactClosedHorizontalChoice"/></w:pPr><w:r><w:t>(4) </w:t></w:r><w:r wsp:rsidRPr="002368F3"><w:rPr><w:rStyle w:val="SurveyXactClosedCheckbox"/></w:rPr><w:sym w:font="Wingdings" w:char="F071"/></w:r></w:p></w:tc><w:tc><w:tcPr><w:tcW w:w="366" w:type="dxa"/><w:shd w:val="clear" w:color="auto" w:fill="auto"/><w:tcMar><w:top w:w="57" w:type="dxa"/><w:bottom w:w="57" w:type="dxa"/></w:tcMar><w:vAlign w:val="center"/></w:tcPr><w:p wsp:rsidR="00FB0822" wsp:rsidRDefault="0000154C"><w:pPr><w:pStyle w:val="SurveyXactClosedHorizontalChoice"/></w:pPr><w:r><w:t>(5) </w:t></w:r><w:r wsp:rsidRPr="002368F3"><w:rPr><w:rStyle w:val="SurveyXactClosedCheckbox"/></w:rPr><w:sym w:font="Wingdings" w:char="F071"/></w:r></w:p></w:tc><w:tc><w:tcPr><w:tcW w:w="366" w:type="dxa"/><w:shd w:val="clear" w:color="auto" w:fill="auto"/><w:tcMar><w:top w:w="57" w:type="dxa"/><w:bottom w:w="57" w:type="dxa"/></w:tcMar><w:vAlign w:val="center"/></w:tcPr><w:p wsp:rsidR="00FB0822" wsp:rsidRDefault="0000154C"><w:pPr><w:pStyle w:val="SurveyXactClosedHorizontalChoice"/></w:pPr><w:r><w:t>(6) </w:t></w:r><w:r wsp:rsidRPr="002368F3"><w:rPr><w:rStyle w:val="SurveyXactClosedCheckbox"/></w:rPr><w:sym w:font="Wingdings" w:char="F071"/></w:r></w:p></w:tc><w:tc><w:tcPr><w:tcW w:w="366" w:type="dxa"/><w:shd w:val="clear" w:color="auto" w:fill="auto"/><w:tcMar><w:top w:w="57" w:type="dxa"/><w:bottom w:w="57" w:type="dxa"/></w:tcMar><w:vAlign w:val="center"/></w:tcPr><w:p wsp:rsidR="00FB0822" wsp:rsidRDefault="0000154C"><w:pPr><w:pStyle w:val="SurveyXactClosedHorizontalChoice"/></w:pPr><w:r><w:t>(7) </w:t></w:r><w:r wsp:rsidRPr="002368F3"><w:rPr><w:rStyle w:val="SurveyXactClosedCheckbox"/></w:rPr><w:sym w:font="Wingdings" w:char="F071"/></w:r></w:p></w:tc><w:tc><w:tcPr><w:tcW w:w="366" w:type="dxa"/><w:shd w:val="clear" w:color="auto" w:fill="auto"/><w:tcMar><w:top w:w="57" w:type="dxa"/><w:bottom w:w="57" w:type="dxa"/></w:tcMar><w:vAlign w:val="center"/></w:tcPr><w:p wsp:rsidR="00FB0822" wsp:rsidRDefault="0000154C"><w:pPr><w:pStyle w:val="SurveyXactClosedHorizontalChoice"/></w:pPr><w:r><w:t>(8) </w:t></w:r><w:r wsp:rsidRPr="002368F3"><w:rPr><w:rStyle w:val="SurveyXactClosedCheckbox"/></w:rPr><w:sym w:font="Wingdings" w:char="F071"/></w:r></w:p></w:tc><w:tc><w:tcPr><w:tcW w:w="586" w:type="dxa"/><w:shd w:val="clear" w:color="auto" w:fill="auto"/><w:tcMar><w:top w:w="57" w:type="dxa"/><w:bottom w:w="57" w:type="dxa"/></w:tcMar><w:vAlign w:val="center"/></w:tcPr><w:p wsp:rsidR="00FB0822" wsp:rsidRDefault="0000154C"><w:pPr><w:pStyle w:val="SurveyXactClosedHorizontalChoice"/></w:pPr><w:r><w:t>(1) </w:t></w:r><w:r wsp:rsidRPr="002368F3"><w:rPr><w:rStyle w:val="SurveyXactClosedCheckbox"/></w:rPr><w:sym w:font="Wingdings" w:char="F071"/></w:r></w:p></w:tc><w:tc><w:tcPr><w:tcW w:w="586" w:type="dxa"/><w:shd w:val="clear" w:color="auto" w:fill="auto"/><w:tcMar><w:top w:w="57" w:type="dxa"/><w:bottom w:w="57" w:type="dxa"/></w:tcMar><w:vAlign w:val="center"/></w:tcPr><w:p wsp:rsidR="00FB0822" wsp:rsidRDefault="0000154C"><w:pPr><w:pStyle w:val="SurveyXactClosedHorizontalChoice"/></w:pPr><w:r><w:t>(2) </w:t></w:r><w:r wsp:rsidRPr="002368F3"><w:rPr><w:rStyle w:val="SurveyXactClosedCheckbox"/></w:rPr><w:sym w:font="Wingdings" w:char="F071"/></w:r></w:p></w:tc><w:tc><w:tcPr><w:tcW w:w="586" w:type="dxa"/><w:shd w:val="clear" w:color="auto" w:fill="auto"/><w:tcMar><w:top w:w="57" w:type="dxa"/><w:bottom w:w="57" w:type="dxa"/></w:tcMar><w:vAlign w:val="center"/></w:tcPr><w:p wsp:rsidR="00FB0822" wsp:rsidRDefault="0000154C"><w:pPr><w:pStyle w:val="SurveyXactClosedHorizontalChoice"/></w:pPr><w:r><w:t>(3) </w:t></w:r><w:r wsp:rsidRPr="002368F3"><w:rPr><w:rStyle w:val="SurveyXactClosedCheckbox"/></w:rPr><w:sym w:font="Wingdings" w:char="F071"/></w:r></w:p></w:tc><w:tc><w:tcPr><w:tcW w:w="586" w:type="dxa"/><w:shd w:val="clear" w:color="auto" w:fill="auto"/><w:tcMar><w:top w:w="57" w:type="dxa"/><w:bottom w:w="57" w:type="dxa"/></w:tcMar><w:vAlign w:val="center"/></w:tcPr><w:p wsp:rsidR="00FB0822" wsp:rsidRDefault="0000154C"><w:pPr><w:pStyle w:val="SurveyXactClosedHorizontalChoice"/></w:pPr><w:r><w:t>(4) </w:t></w:r><w:r wsp:rsidRPr="002368F3"><w:rPr><w:rStyle w:val="SurveyXactClosedCheckbox"/></w:rPr><w:sym w:font="Wingdings" w:char="F071"/></w:r></w:p></w:tc><w:tc><w:tcPr><w:tcW w:w="586" w:type="dxa"/><w:shd w:val="clear" w:color="auto" w:fill="auto"/><w:tcMar><w:top w:w="57" w:type="dxa"/><w:bottom w:w="57" w:type="dxa"/></w:tcMar><w:vAlign w:val="center"/></w:tcPr><w:p wsp:rsidR="00FB0822" wsp:rsidRDefault="0000154C"><w:pPr><w:pStyle w:val="SurveyXactClosedHorizontalChoice"/></w:pPr><w:r><w:t>(5) </w:t></w:r><w:r wsp:rsidRPr="002368F3"><w:rPr><w:rStyle w:val="SurveyXactClosedCheckbox"/></w:rPr><w:sym w:font="Wingdings" w:char="F071"/></w:r></w:p></w:tc></w:tr><w:tr wsp:rsidR="002368F3" wsp:rsidTr="002368F3"><w:tblPrEx><w:tblCellMar><w:top w:w="0" w:type="dxa"/><w:left w:w="0" w:type="dxa"/><w:bottom w:w="0" w:type="dxa"/><w:right w:w="0" w:type="dxa"/></w:tblCellMar></w:tblPrEx><w:tc><w:tcPr><w:tcW w:w="2933" w:type="dxa"/><w:shd w:val="clear" w:color="auto" w:fill="auto"/><w:tcMar><w:top w:w="57" w:type="dxa"/><w:bottom w:w="57" w:type="dxa"/></w:tcMar><w:vAlign w:val="center"/></w:tcPr><w:p wsp:rsidR="00FB0822" wsp:rsidRDefault="002B4B45"><w:pPr><w:pStyle w:val="SurveyXactBatteryQuestionLine"/></w:pPr><w:proofErr w:type="spellStart"/><w:r><w:t>Meat</w:t></w:r><w:proofErr w:type="spellEnd"/><w:r><w:t> and </w:t></w:r><w:proofErr w:type="spellStart"/><w:r><w:t>vegetables</w:t></w:r><w:proofErr w:type="spellEnd"/></w:p></w:tc><w:tc><w:tcPr><w:tcW w:w="366" w:type="dxa"/><w:shd w:val="clear" w:color="auto" w:fill="auto"/><w:tcMar><w:top w:w="57" w:type="dxa"/><w:bottom w:w="57" w:type="dxa"/></w:tcMar><w:vAlign w:val="center"/></w:tcPr><w:p wsp:rsidR="00FB0822" wsp:rsidRDefault="0000154C"><w:pPr><w:pStyle w:val="SurveyXactClosedHorizontalChoice"/></w:pPr><w:r><w:t>(1) </w:t></w:r><w:r wsp:rsidRPr="002368F3"><w:rPr><w:rStyle w:val="SurveyXactClosedCheckbox"/></w:rPr><w:sym w:font="Wingdings" w:char="F071"/></w:r></w:p></w:tc><w:tc><w:tcPr><w:tcW w:w="366" w:type="dxa"/><w:shd w:val="clear" w:color="auto" w:fill="auto"/><w:tcMar><w:top w:w="57" w:type="dxa"/><w:bottom w:w="57" w:type="dxa"/></w:tcMar><w:vAlign w:val="center"/></w:tcPr><w:p wsp:rsidR="00FB0822" wsp:rsidRDefault="0000154C"><w:pPr><w:pStyle w:val="SurveyXactClosedHorizontalChoice"/></w:pPr><w:r><w:t>(2) </w:t></w:r><w:r wsp:rsidRPr="002368F3"><w:rPr><w:rStyle w:val="SurveyXactClosedCheckbox"/></w:rPr><w:sym w:font="Wingdings" w:char="F071"/></w:r></w:p></w:tc><w:tc><w:tcPr><w:tcW w:w="366" w:type="dxa"/><w:shd w:val="clear" w:color="auto" w:fill="auto"/><w:tcMar><w:top w:w="57" w:type="dxa"/><w:bottom w:w="57" w:type="dxa"/></w:tcMar><w:vAlign w:val="center"/></w:tcPr><w:p wsp:rsidR="00FB0822" wsp:rsidRDefault="0000154C"><w:pPr><w:pStyle w:val="SurveyXactClosedHorizontalChoice"/></w:pPr><w:r><w:t>(3) </w:t></w:r><w:r wsp:rsidRPr="002368F3"><w:rPr><w:rStyle w:val="SurveyXactClosedCheckbox"/></w:rPr><w:sym w:font="Wingdings" w:char="F071"/></w:r></w:p></w:tc><w:tc><w:tcPr><w:tcW w:w="366" w:type="dxa"/><w:shd w:val="clear" w:color="auto" w:fill="auto"/><w:tcMar><w:top w:w="57" w:type="dxa"/><w:bottom w:w="57" w:type="dxa"/></w:tcMar><w:vAlign w:val="center"/></w:tcPr><w:p wsp:rsidR="00FB0822" wsp:rsidRDefault="0000154C"><w:pPr><w:pStyle w:val="SurveyXactClosedHorizontalChoice"/></w:pPr><w:r><w:t>(4) </w:t></w:r><w:r wsp:rsidRPr="002368F3"><w:rPr><w:rStyle w:val="SurveyXactClosedCheckbox"/></w:rPr><w:sym w:font="Wingdings" w:char="F071"/></w:r></w:p></w:tc><w:tc><w:tcPr><w:tcW w:w="366" w:type="dxa"/><w:shd w:val="clear" w:color="auto" w:fill="auto"/><w:tcMar><w:top w:w="57" w:type="dxa"/><w:bottom w:w="57" w:type="dxa"/></w:tcMar><w:vAlign w:val="center"/></w:tcPr><w:p wsp:rsidR="00FB0822" wsp:rsidRDefault="0000154C"><w:pPr><w:pStyle w:val="SurveyXactClosedHorizontalChoice"/></w:pPr><w:r><w:t>(5) </w:t></w:r><w:r wsp:rsidRPr="002368F3"><w:rPr><w:rStyle w:val="SurveyXactClosedCheckbox"/></w:rPr><w:sym w:font="Wingdings" w:char="F071"/></w:r></w:p></w:tc><w:tc><w:tcPr><w:tcW w:w="366" w:type="dxa"/><w:shd w:val="clear" w:color="auto" w:fill="auto"/><w:tcMar><w:top w:w="57" w:type="dxa"/><w:bottom w:w="57" w:type="dxa"/></w:tcMar><w:vAlign w:val="center"/></w:tcPr><w:p wsp:rsidR="00FB0822" wsp:rsidRDefault="0000154C"><w:pPr><w:pStyle w:val="SurveyXactClosedHorizontalChoice"/></w:pPr><w:r><w:t>(6) </w:t></w:r><w:r wsp:rsidRPr="002368F3"><w:rPr><w:rStyle w:val="SurveyXactClosedCheckbox"/></w:rPr><w:sym w:font="Wingdings" w:char="F071"/></w:r></w:p></w:tc><w:tc><w:tcPr><w:tcW w:w="366" w:type="dxa"/><w:shd w:val="clear" w:color="auto" w:fill="auto"/><w:tcMar><w:top w:w="57" w:type="dxa"/><w:bottom w:w="57" w:type="dxa"/></w:tcMar><w:vAlign w:val="center"/></w:tcPr><w:p wsp:rsidR="00FB0822" wsp:rsidRDefault="0000154C"><w:pPr><w:pStyle w:val="SurveyXactClosedHorizontalChoice"/></w:pPr><w:r><w:t>(7) </w:t></w:r><w:r wsp:rsidRPr="002368F3"><w:rPr><w:rStyle w:val="SurveyXactClosedCheckbox"/></w:rPr><w:sym w:font="Wingdings" w:char="F071"/></w:r></w:p></w:tc><w:tc><w:tcPr><w:tcW w:w="366" w:type="dxa"/><w:shd w:val="clear" w:color="auto" w:fill="auto"/><w:tcMar><w:top w:w="57" w:type="dxa"/><w:bottom w:w="57" w:type="dxa"/></w:tcMar><w:vAlign w:val="center"/></w:tcPr><w:p wsp:rsidR="00FB0822" wsp:rsidRDefault="0000154C"><w:pPr><w:pStyle w:val="SurveyXactClosedHorizontalChoice"/></w:pPr><w:r><w:t>(8) </w:t></w:r><w:r wsp:rsidRPr="002368F3"><w:rPr><w:rStyle w:val="SurveyXactClosedCheckbox"/></w:rPr><w:sym w:font="Wingdings" w:char="F071"/></w:r></w:p></w:tc><w:tc><w:tcPr><w:tcW w:w="586" w:type="dxa"/><w:shd w:val="clear" w:color="auto" w:fill="auto"/><w:tcMar><w:top w:w="57" w:type="dxa"/><w:bottom w:w="57" w:type="dxa"/></w:tcMar><w:vAlign w:val="center"/></w:tcPr><w:p wsp:rsidR="00FB0822" wsp:rsidRDefault="0000154C"><w:pPr><w:pStyle w:val="SurveyXactClosedHorizontalChoice"/></w:pPr><w:r><w:t>(1) </w:t></w:r><w:r wsp:rsidRPr="002368F3"><w:rPr><w:rStyle w:val="SurveyXactClosedCheckbox"/></w:rPr><w:sym w:font="Wingdings" w:char="F071"/></w:r></w:p></w:tc><w:tc><w:tcPr><w:tcW w:w="586" w:type="dxa"/><w:shd w:val="clear" w:color="auto" w:fill="auto"/><w:tcMar><w:top w:w="57" w:type="dxa"/><w:bottom w:w="57" w:type="dxa"/></w:tcMar><w:vAlign w:val="center"/></w:tcPr><w:p wsp:rsidR="00FB0822" wsp:rsidRDefault="0000154C"><w:pPr><w:pStyle w:val="SurveyXactClosedHorizontalChoice"/></w:pPr><w:r><w:t>(2) </w:t></w:r><w:r wsp:rsidRPr="002368F3"><w:rPr><w:rStyle w:val="SurveyXactClosedCheckbox"/></w:rPr><w:sym w:font="Wingdings" w:char="F071"/></w:r></w:p></w:tc><w:tc><w:tcPr><w:tcW w:w="586" w:type="dxa"/><w:shd w:val="clear" w:color="auto" w:fill="auto"/><w:tcMar><w:top w:w="57" w:type="dxa"/><w:bottom w:w="57" w:type="dxa"/></w:tcMar><w:vAlign w:val="center"/></w:tcPr><w:p wsp:rsidR="00FB0822" wsp:rsidRDefault="0000154C"><w:pPr><w:pStyle w:val="SurveyXactClosedHorizontalChoice"/></w:pPr><w:r><w:t>(3) </w:t></w:r><w:r wsp:rsidRPr="002368F3"><w:rPr><w:rStyle w:val="SurveyXactClosedCheckbox"/></w:rPr><w:sym w:font="Wingdings" w:char="F071"/></w:r></w:p></w:tc><w:tc><w:tcPr><w:tcW w:w="586" w:type="dxa"/><w:shd w:val="clear" w:color="auto" w:fill="auto"/><w:tcMar><w:top w:w="57" w:type="dxa"/><w:bottom w:w="57" w:type="dxa"/></w:tcMar><w:vAlign w:val="center"/></w:tcPr><w:p wsp:rsidR="00FB0822" wsp:rsidRDefault="0000154C"><w:pPr><w:pStyle w:val="SurveyXactClosedHorizontalChoice"/></w:pPr><w:r><w:t>(4) </w:t></w:r><w:r wsp:rsidRPr="002368F3"><w:rPr><w:rStyle w:val="SurveyXactClosedCheckbox"/></w:rPr><w:sym w:font="Wingdings" w:char="F071"/></w:r></w:p></w:tc><w:tc><w:tcPr><w:tcW w:w="586" w:type="dxa"/><w:shd w:val="clear" w:color="auto" w:fill="auto"/><w:tcMar><w:top w:w="57" w:type="dxa"/><w:bottom w:w="57" w:type="dxa"/></w:tcMar><w:vAlign w:val="center"/></w:tcPr><w:p wsp:rsidR="00FB0822" wsp:rsidRDefault="0000154C"><w:pPr><w:pStyle w:val="SurveyXactClosedHorizontalChoice"/></w:pPr><w:r><w:t>(5) </w:t></w:r><w:r wsp:rsidRPr="002368F3"><w:rPr><w:rStyle w:val="SurveyXactClosedCheckbox"/></w:rPr><w:sym w:font="Wingdings" w:char="F071"/></w:r></w:p></w:tc></w:tr><w:tr wsp:rsidR="002368F3" wsp:rsidTr="002368F3"><w:tblPrEx><w:tblCellMar><w:top w:w="0" w:type="dxa"/><w:left w:w="0" w:type="dxa"/><w:bottom w:w="0" w:type="dxa"/><w:right w:w="0" w:type="dxa"/></w:tblCellMar></w:tblPrEx><w:tc><w:tcPr><w:tcW w:w="2933" w:type="dxa"/><w:shd w:val="clear" w:color="auto" w:fill="auto"/><w:tcMar><w:top w:w="57" w:type="dxa"/><w:bottom w:w="57" w:type="dxa"/></w:tcMar><w:vAlign w:val="center"/></w:tcPr><w:p wsp:rsidR="00FB0822" wsp:rsidRDefault="002B4B45"><w:pPr><w:pStyle w:val="SurveyXactBatteryQuestionLine"/></w:pPr><w:r><w:t>Fish and </w:t></w:r><w:proofErr w:type="spellStart"/><w:r><w:t>vegetables</w:t></w:r><w:proofErr w:type="spellEnd"/></w:p></w:tc><w:tc><w:tcPr><w:tcW w:w="366" w:type="dxa"/><w:shd w:val="clear" w:color="auto" w:fill="auto"/><w:tcMar><w:top w:w="57" w:type="dxa"/><w:bottom w:w="57" w:type="dxa"/></w:tcMar><w:vAlign w:val="center"/></w:tcPr><w:p wsp:rsidR="00FB0822" wsp:rsidRDefault="0000154C"><w:pPr><w:pStyle w:val="SurveyXactClosedHorizontalChoice"/></w:pPr><w:r><w:t>(1) </w:t></w:r><w:r wsp:rsidRPr="002368F3"><w:rPr><w:rStyle w:val="SurveyXactClosedCheckbox"/></w:rPr><w:sym w:font="Wingdings" w:char="F071"/></w:r></w:p></w:tc><w:tc><w:tcPr><w:tcW w:w="366" w:type="dxa"/><w:shd w:val="clear" w:color="auto" w:fill="auto"/><w:tcMar><w:top w:w="57" w:type="dxa"/><w:bottom w:w="57" w:type="dxa"/></w:tcMar><w:vAlign w:val="center"/></w:tcPr><w:p wsp:rsidR="00FB0822" wsp:rsidRDefault="0000154C"><w:pPr><w:pStyle w:val="SurveyXactClosedHorizontalChoice"/></w:pPr><w:r><w:t>(2) </w:t></w:r><w:r wsp:rsidRPr="002368F3"><w:rPr><w:rStyle w:val="SurveyXactClosedCheckbox"/></w:rPr><w:sym w:font="Wingdings" w:char="F071"/></w:r></w:p></w:tc><w:tc><w:tcPr><w:tcW w:w="366" w:type="dxa"/><w:shd w:val="clear" w:color="auto" w:fill="auto"/><w:tcMar><w:top w:w="57" w:type="dxa"/><w:bottom w:w="57" w:type="dxa"/></w:tcMar><w:vAlign w:val="center"/></w:tcPr><w:p wsp:rsidR="00FB0822" wsp:rsidRDefault="0000154C"><w:pPr><w:pStyle w:val="SurveyXactClosedHorizontalChoice"/></w:pPr><w:r><w:t>(3) </w:t></w:r><w:r wsp:rsidRPr="002368F3"><w:rPr><w:rStyle w:val="SurveyXactClosedCheckbox"/></w:rPr><w:sym w:font="Wingdings" w:char="F071"/></w:r></w:p></w:tc><w:tc><w:tcPr><w:tcW w:w="366" w:type="dxa"/><w:shd w:val="clear" w:color="auto" w:fill="auto"/><w:tcMar><w:top w:w="57" w:type="dxa"/><w:bottom w:w="57" w:type="dxa"/></w:tcMar><w:vAlign w:val="center"/></w:tcPr><w:p wsp:rsidR="00FB0822" wsp:rsidRDefault="0000154C"><w:pPr><w:pStyle w:val="SurveyXactClosedHorizontalChoice"/></w:pPr><w:r><w:t>(4) </w:t></w:r><w:r wsp:rsidRPr="002368F3"><w:rPr><w:rStyle w:val="SurveyXactClosedCheckbox"/></w:rPr><w:sym w:font="Wingdings" w:char="F071"/></w:r></w:p></w:tc><w:tc><w:tcPr><w:tcW w:w="366" w:type="dxa"/><w:shd w:val="clear" w:color="auto" w:fill="auto"/><w:tcMar><w:top w:w="57" w:type="dxa"/><w:bottom w:w="57" w:type="dxa"/></w:tcMar><w:vAlign w:val="center"/></w:tcPr><w:p wsp:rsidR="00FB0822" wsp:rsidRDefault="0000154C"><w:pPr><w:pStyle w:val="SurveyXactClosedHorizontalChoice"/></w:pPr><w:r><w:t>(5) </w:t></w:r><w:r wsp:rsidRPr="002368F3"><w:rPr><w:rStyle w:val="SurveyXactClosedCheckbox"/></w:rPr><w:sym w:font="Wingdings" w:char="F071"/></w:r></w:p></w:tc><w:tc><w:tcPr><w:tcW w:w="366" w:type="dxa"/><w:shd w:val="clear" w:color="auto" w:fill="auto"/><w:tcMar><w:top w:w="57" w:type="dxa"/><w:bottom w:w="57" w:type="dxa"/></w:tcMar><w:vAlign w:val="center"/></w:tcPr><w:p wsp:rsidR="00FB0822" wsp:rsidRDefault="0000154C"><w:pPr><w:pStyle w:val="SurveyXactClosedHorizontalChoice"/></w:pPr><w:r><w:t>(6) </w:t></w:r><w:r wsp:rsidRPr="002368F3"><w:rPr><w:rStyle w:val="SurveyXactClosedCheckbox"/></w:rPr><w:sym w:font="Wingdings" w:char="F071"/></w:r></w:p></w:tc><w:tc><w:tcPr><w:tcW w:w="366" w:type="dxa"/><w:shd w:val="clear" w:color="auto" w:fill="auto"/><w:tcMar><w:top w:w="57" w:type="dxa"/><w:bottom w:w="57" w:type="dxa"/></w:tcMar><w:vAlign w:val="center"/></w:tcPr><w:p wsp:rsidR="00FB0822" wsp:rsidRDefault="0000154C"><w:pPr><w:pStyle w:val="SurveyXactClosedHorizontalChoice"/></w:pPr><w:r><w:t>(7) </w:t></w:r><w:r wsp:rsidRPr="002368F3"><w:rPr><w:rStyle w:val="SurveyXactClosedCheckbox"/></w:rPr><w:sym w:font="Wingdings" w:char="F071"/></w:r></w:p></w:tc><w:tc><w:tcPr><w:tcW w:w="366" w:type="dxa"/><w:shd w:val="clear" w:color="auto" w:fill="auto"/><w:tcMar><w:top w:w="57" w:type="dxa"/><w:bottom w:w="57" w:type="dxa"/></w:tcMar><w:vAlign w:val="center"/></w:tcPr><w:p wsp:rsidR="00FB0822" wsp:rsidRDefault="0000154C"><w:pPr><w:pStyle w:val="SurveyXactClosedHorizontalChoice"/></w:pPr><w:r><w:t>(8) </w:t></w:r><w:r wsp:rsidRPr="002368F3"><w:rPr><w:rStyle w:val="SurveyXactClosedCheckbox"/></w:rPr><w:sym w:font="Wingdings" w:char="F071"/></w:r></w:p></w:tc><w:tc><w:tcPr><w:tcW w:w="586" w:type="dxa"/><w:shd w:val="clear" w:color="auto" w:fill="auto"/><w:tcMar><w:top w:w="57" w:type="dxa"/><w:bottom w:w="57" w:type="dxa"/></w:tcMar><w:vAlign w:val="center"/></w:tcPr><w:p wsp:rsidR="00FB0822" wsp:rsidRDefault="0000154C"><w:pPr><w:pStyle w:val="SurveyXactClosedHorizontalChoice"/></w:pPr><w:r><w:t>(1) </w:t></w:r><w:r wsp:rsidRPr="002368F3"><w:rPr><w:rStyle w:val="SurveyXactClosedCheckbox"/></w:rPr><w:sym w:font="Wingdings" w:char="F071"/></w:r></w:p></w:tc><w:tc><w:tcPr><w:tcW w:w="586" w:type="dxa"/><w:shd w:val="clear" w:color="auto" w:fill="auto"/><w:tcMar><w:top w:w="57" w:type="dxa"/><w:bottom w:w="57" w:type="dxa"/></w:tcMar><w:vAlign w:val="center"/></w:tcPr><w:p wsp:rsidR="00FB0822" wsp:rsidRDefault="0000154C"><w:pPr><w:pStyle w:val="SurveyXactClosedHorizontalChoice"/></w:pPr><w:r><w:t>(2) </w:t></w:r><w:r wsp:rsidRPr="002368F3"><w:rPr><w:rStyle w:val="SurveyXactClosedCheckbox"/></w:rPr><w:sym w:font="Wingdings" w:char="F071"/></w:r></w:p></w:tc><w:tc><w:tcPr><w:tcW w:w="586" w:type="dxa"/><w:shd w:val="clear" w:color="auto" w:fill="auto"/><w:tcMar><w:top w:w="57" w:type="dxa"/><w:bottom w:w="57" w:type="dxa"/></w:tcMar><w:vAlign w:val="center"/></w:tcPr><w:p wsp:rsidR="00FB0822" wsp:rsidRDefault="0000154C"><w:pPr><w:pStyle w:val="SurveyXactClosedHorizontalChoice"/></w:pPr><w:r><w:t>(3) </w:t></w:r><w:r wsp:rsidRPr="002368F3"><w:rPr><w:rStyle w:val="SurveyXactClosedCheckbox"/></w:rPr><w:sym w:font="Wingdings" w:char="F071"/></w:r></w:p></w:tc><w:tc><w:tcPr><w:tcW w:w="586" w:type="dxa"/><w:shd w:val="clear" w:color="auto" w:fill="auto"/><w:tcMar><w:top w:w="57" w:type="dxa"/><w:bottom w:w="57" w:type="dxa"/></w:tcMar><w:vAlign w:val="center"/></w:tcPr><w:p wsp:rsidR="00FB0822" wsp:rsidRDefault="0000154C"><w:pPr><w:pStyle w:val="SurveyXactClosedHorizontalChoice"/></w:pPr><w:r><w:t>(4) </w:t></w:r><w:r wsp:rsidRPr="002368F3"><w:rPr><w:rStyle w:val="SurveyXactClosedCheckbox"/></w:rPr><w:sym w:font="Wingdings" w:char="F071"/></w:r></w:p></w:tc><w:tc><w:tcPr><w:tcW w:w="586" w:type="dxa"/><w:shd w:val="clear" w:color="auto" w:fill="auto"/><w:tcMar><w:top w:w="57" w:type="dxa"/><w:bottom w:w="57" w:type="dxa"/></w:tcMar><w:vAlign w:val="center"/></w:tcPr><w:p wsp:rsidR="00FB0822" wsp:rsidRDefault="0000154C"><w:pPr><w:pStyle w:val="SurveyXactClosedHorizontalChoice"/></w:pPr><w:r><w:t>(5) </w:t></w:r><w:r wsp:rsidRPr="002368F3"><w:rPr><w:rStyle w:val="SurveyXactClosedCheckbox"/></w:rPr><w:sym w:font="Wingdings" w:char="F071"/></w:r></w:p></w:tc></w:tr><w:tr wsp:rsidR="002368F3" wsp:rsidTr="002368F3"><w:tblPrEx><w:tblCellMar><w:top w:w="0" w:type="dxa"/><w:left w:w="0" w:type="dxa"/><w:bottom w:w="0" w:type="dxa"/><w:right w:w="0" w:type="dxa"/></w:tblCellMar></w:tblPrEx><w:tc><w:tcPr><w:tcW w:w="2933" w:type="dxa"/><w:shd w:val="clear" w:color="auto" w:fill="auto"/><w:tcMar><w:top w:w="57" w:type="dxa"/><w:bottom w:w="57" w:type="dxa"/></w:tcMar><w:vAlign w:val="center"/></w:tcPr><w:p wsp:rsidR="00FB0822" wsp:rsidRDefault="002B4B45"><w:pPr><w:pStyle w:val="SurveyXactBatteryQuestionLine"/></w:pPr><w:proofErr w:type="spellStart"/><w:r><w:t>Other</w:t></w:r><w:proofErr w:type="spellEnd"/><w:r><w:t> </w:t></w:r><w:proofErr w:type="spellStart"/><w:r><w:t>homemade</w:t></w:r><w:proofErr w:type="spellEnd"/><w:r><w:t> </w:t></w:r><w:proofErr w:type="spellStart"/><w:r><w:t>dinners</w:t></w:r><w:proofErr w:type="spellEnd"/></w:p></w:tc><w:tc><w:tcPr><w:tcW w:w="366" w:type="dxa"/><w:shd w:val="clear" w:color="auto" w:fill="auto"/><w:tcMar><w:top w:w="57" w:type="dxa"/><w:bottom w:w="57" w:type="dxa"/></w:tcMar><w:vAlign w:val="center"/></w:tcPr><w:p wsp:rsidR="00FB0822" wsp:rsidRDefault="0000154C"><w:pPr><w:pStyle w:val="SurveyXactClosedHorizontalChoice"/></w:pPr><w:r><w:t>(1) </w:t></w:r><w:r wsp:rsidRPr="002368F3"><w:rPr><w:rStyle w:val="SurveyXactClosedCheckbox"/></w:rPr><w:sym w:font="Wingdings" w:char="F071"/></w:r></w:p></w:tc><w:tc><w:tcPr><w:tcW w:w="366" w:type="dxa"/><w:shd w:val="clear" w:color="auto" w:fill="auto"/><w:tcMar><w:top w:w="57" w:type="dxa"/><w:bottom w:w="57" w:type="dxa"/></w:tcMar><w:vAlign w:val="center"/></w:tcPr><w:p wsp:rsidR="00FB0822" wsp:rsidRDefault="0000154C"><w:pPr><w:pStyle w:val="SurveyXactClosedHorizontalChoice"/></w:pPr><w:r><w:t>(2) </w:t></w:r><w:r wsp:rsidRPr="002368F3"><w:rPr><w:rStyle w:val="SurveyXactClosedCheckbox"/></w:rPr><w:sym w:font="Wingdings" w:char="F071"/></w:r></w:p></w:tc><w:tc><w:tcPr><w:tcW w:w="366" w:type="dxa"/><w:shd w:val="clear" w:color="auto" w:fill="auto"/><w:tcMar><w:top w:w="57" w:type="dxa"/><w:bottom w:w="57" w:type="dxa"/></w:tcMar><w:vAlign w:val="center"/></w:tcPr><w:p wsp:rsidR="00FB0822" wsp:rsidRDefault="0000154C"><w:pPr><w:pStyle w:val="SurveyXactClosedHorizontalChoice"/></w:pPr><w:r><w:t>(3) </w:t></w:r><w:r wsp:rsidRPr="002368F3"><w:rPr><w:rStyle w:val="SurveyXactClosedCheckbox"/></w:rPr><w:sym w:font="Wingdings" w:char="F071"/></w:r></w:p></w:tc><w:tc><w:tcPr><w:tcW w:w="366" w:type="dxa"/><w:shd w:val="clear" w:color="auto" w:fill="auto"/><w:tcMar><w:top w:w="57" w:type="dxa"/><w:bottom w:w="57" w:type="dxa"/></w:tcMar><w:vAlign w:val="center"/></w:tcPr><w:p wsp:rsidR="00FB0822" wsp:rsidRDefault="0000154C"><w:pPr><w:pStyle w:val="SurveyXactClosedHorizontalChoice"/></w:pPr><w:r><w:t>(4) </w:t></w:r><w:r wsp:rsidRPr="002368F3"><w:rPr><w:rStyle w:val="SurveyXactClosedCheckbox"/></w:rPr><w:sym w:font="Wingdings" w:char="F071"/></w:r></w:p></w:tc><w:tc><w:tcPr><w:tcW w:w="366" w:type="dxa"/><w:shd w:val="clear" w:color="auto" w:fill="auto"/><w:tcMar><w:top w:w="57" w:type="dxa"/><w:bottom w:w="57" w:type="dxa"/></w:tcMar><w:vAlign w:val="center"/></w:tcPr><w:p wsp:rsidR="00FB0822" wsp:rsidRDefault="0000154C"><w:pPr><w:pStyle w:val="SurveyXactClosedHorizontalChoice"/></w:pPr><w:r><w:t>(5) </w:t></w:r><w:r wsp:rsidRPr="002368F3"><w:rPr><w:rStyle w:val="SurveyXactClosedCheckbox"/></w:rPr><w:sym w:font="Wingdings" w:char="F071"/></w:r></w:p></w:tc><w:tc><w:tcPr><w:tcW w:w="366" w:type="dxa"/><w:shd w:val="clear" w:color="auto" w:fill="auto"/><w:tcMar><w:top w:w="57" w:type="dxa"/><w:bottom w:w="57" w:type="dxa"/></w:tcMar><w:vAlign w:val="center"/></w:tcPr><w:p wsp:rsidR="00FB0822" wsp:rsidRDefault="0000154C"><w:pPr><w:pStyle w:val="SurveyXactClosedHorizontalChoice"/></w:pPr><w:r><w:t>(6) </w:t></w:r><w:r wsp:rsidRPr="002368F3"><w:rPr><w:rStyle w:val="SurveyXactClosedCheckbox"/></w:rPr><w:sym w:font="Wingdings" w:char="F071"/></w:r></w:p></w:tc><w:tc><w:tcPr><w:tcW w:w="366" w:type="dxa"/><w:shd w:val="clear" w:color="auto" w:fill="auto"/><w:tcMar><w:top w:w="57" w:type="dxa"/><w:bottom w:w="57" w:type="dxa"/></w:tcMar><w:vAlign w:val="center"/></w:tcPr><w:p wsp:rsidR="00FB0822" wsp:rsidRDefault="0000154C"><w:pPr><w:pStyle w:val="SurveyXactClosedHorizontalChoice"/></w:pPr><w:r><w:t>(7) </w:t></w:r><w:r wsp:rsidRPr="002368F3"><w:rPr><w:rStyle w:val="SurveyXactClosedCheckbox"/></w:rPr><w:sym w:font="Wingdings" w:char="F071"/></w:r></w:p></w:tc><w:tc><w:tcPr><w:tcW w:w="366" w:type="dxa"/><w:shd w:val="clear" w:color="auto" w:fill="auto"/><w:tcMar><w:top w:w="57" w:type="dxa"/><w:bottom w:w="57" w:type="dxa"/></w:tcMar><w:vAlign w:val="center"/></w:tcPr><w:p wsp:rsidR="00FB0822" wsp:rsidRDefault="0000154C"><w:pPr><w:pStyle w:val="SurveyXactClosedHorizontalChoice"/></w:pPr><w:r><w:t>(8) </w:t></w:r><w:r wsp:rsidRPr="002368F3"><w:rPr><w:rStyle w:val="SurveyXactClosedCheckbox"/></w:rPr><w:sym w:font="Wingdings" w:char="F071"/></w:r></w:p></w:tc><w:tc><w:tcPr><w:tcW w:w="586" w:type="dxa"/><w:shd w:val="clear" w:color="auto" w:fill="auto"/><w:tcMar><w:top w:w="57" w:type="dxa"/><w:bottom w:w="57" w:type="dxa"/></w:tcMar><w:vAlign w:val="center"/></w:tcPr><w:p wsp:rsidR="00FB0822" wsp:rsidRDefault="0000154C"><w:pPr><w:pStyle w:val="SurveyXactClosedHorizontalChoice"/></w:pPr><w:r><w:t>(1) </w:t></w:r><w:r wsp:rsidRPr="002368F3"><w:rPr><w:rStyle w:val="SurveyXactClosedCheckbox"/></w:rPr><w:sym w:font="Wingdings" w:char="F071"/></w:r></w:p></w:tc><w:tc><w:tcPr><w:tcW w:w="586" w:type="dxa"/><w:shd w:val="clear" w:color="auto" w:fill="auto"/><w:tcMar><w:top w:w="57" w:type="dxa"/><w:bottom w:w="57" w:type="dxa"/></w:tcMar><w:vAlign w:val="center"/></w:tcPr><w:p wsp:rsidR="00FB0822" wsp:rsidRDefault="0000154C"><w:pPr><w:pStyle w:val="SurveyXactClosedHorizontalChoice"/></w:pPr><w:r><w:t>(2) </w:t></w:r><w:r wsp:rsidRPr="002368F3"><w:rPr><w:rStyle w:val="SurveyXactClosedCheckbox"/></w:rPr><w:sym w:font="Wingdings" w:char="F071"/></w:r></w:p></w:tc><w:tc><w:tcPr><w:tcW w:w="586" w:type="dxa"/><w:shd w:val="clear" w:color="auto" w:fill="auto"/><w:tcMar><w:top w:w="57" w:type="dxa"/><w:bottom w:w="57" w:type="dxa"/></w:tcMar><w:vAlign w:val="center"/></w:tcPr><w:p wsp:rsidR="00FB0822" wsp:rsidRDefault="0000154C"><w:pPr><w:pStyle w:val="SurveyXactClosedHorizontalChoice"/></w:pPr><w:r><w:t>(3) </w:t></w:r><w:r wsp:rsidRPr="002368F3"><w:rPr><w:rStyle w:val="SurveyXactClosedCheckbox"/></w:rPr><w:sym w:font="Wingdings" w:char="F071"/></w:r></w:p></w:tc><w:tc><w:tcPr><w:tcW w:w="586" w:type="dxa"/><w:shd w:val="clear" w:color="auto" w:fill="auto"/><w:tcMar><w:top w:w="57" w:type="dxa"/><w:bottom w:w="57" w:type="dxa"/></w:tcMar><w:vAlign w:val="center"/></w:tcPr><w:p wsp:rsidR="00FB0822" wsp:rsidRDefault="0000154C"><w:pPr><w:pStyle w:val="SurveyXactClosedHorizontalChoice"/></w:pPr><w:r><w:t>(4) </w:t></w:r><w:r wsp:rsidRPr="002368F3"><w:rPr><w:rStyle w:val="SurveyXactClosedCheckbox"/></w:rPr><w:sym w:font="Wingdings" w:char="F071"/></w:r></w:p></w:tc><w:tc><w:tcPr><w:tcW w:w="586" w:type="dxa"/><w:shd w:val="clear" w:color="auto" w:fill="auto"/><w:tcMar><w:top w:w="57" w:type="dxa"/><w:bottom w:w="57" w:type="dxa"/></w:tcMar><w:vAlign w:val="center"/></w:tcPr><w:p wsp:rsidR="00FB0822" wsp:rsidRDefault="0000154C"><w:pPr><w:pStyle w:val="SurveyXactClosedHorizontalChoice"/></w:pPr><w:r><w:t>(5) </w:t></w:r><w:r wsp:rsidRPr="002368F3"><w:rPr><w:rStyle w:val="SurveyXactClosedCheckbox"/></w:rPr><w:sym w:font="Wingdings" w:char="F071"/></w:r></w:p></w:tc></w:tr></w:tbl><w:p wsp:rsidR="00FB0822" wsp:rsidRDefault="0000154C"><w:r><w:br/></w:r></w:p></wx:sub-section><wx:sub-section><w:p wsp:rsidR="00FB0822" wsp:rsidRDefault="002B4B45"><w:pPr><w:pStyle w:val="SurveyXactQuestionTitle"/></w:pPr><w:proofErr w:type="spellStart"/><w:r><w:t>Fruit</w:t></w:r><w:proofErr w:type="spellEnd"/><w:r><w:t> and </w:t></w:r><w:proofErr w:type="spellStart"/><w:r><w:t>berries</w:t></w:r><w:proofErr w:type="spellEnd"/><w:r><w:t> (</w:t></w:r><w:proofErr w:type="spellStart"/><w:r><w:t>mashed</w:t></w:r><w:proofErr w:type="spellEnd"/><w:r><w:t>)</w:t></w:r><w:r wsp:rsidR="0000154C"><w:t> </w:t></w:r></w:p><w:tbl><w:tblPr><w:tblW w:w="0" w:type="auto"/><w:tblLayout w:type="Fixed"/><w:tblCellMar><w:left w:w="0" w:type="dxa"/><w:right w:w="0" w:type="dxa"/></w:tblCellMar><w:tblLook w:val="01E0"/></w:tblPr><w:tblGrid><w:gridCol w:w="2933"/><w:gridCol w:w="366"/><w:gridCol w:w="366"/><w:gridCol w:w="366"/><w:gridCol w:w="366"/><w:gridCol w:w="366"/><w:gridCol w:w="366"/><w:gridCol w:w="366"/><w:gridCol w:w="366"/><w:gridCol w:w="586"/><w:gridCol w:w="586"/><w:gridCol w:w="586"/><w:gridCol w:w="586"/><w:gridCol w:w="586"/></w:tblGrid><w:tr wsp:rsidR="00FB0822" wsp:rsidTr="002368F3"><w:tblPrEx><w:tblCellMar><w:top w:w="0" w:type="dxa"/><w:left w:w="0" w:type="dxa"/><w:bottom w:w="0" w:type="dxa"/><w:right w:w="0" w:type="dxa"/></w:tblCellMar></w:tblPrEx><w:trPr><w:tblHeader/></w:trPr><w:tc><w:tcPr><w:tcW w:w="2933" w:type="dxa"/><w:shd w:val="clear" w:color="auto" w:fill="auto"/><w:tcMar><w:top w:w="57" w:type="dxa"/><w:bottom w:w="57" w:type="dxa"/></w:tcMar><w:vAlign w:val="center"/></w:tcPr><w:p wsp:rsidR="00FB0822" wsp:rsidRDefault="00FB0822"/></w:tc><w:tc><w:tcPr><w:tcW w:w="2928" w:type="dxa"/><w:gridSpan w:val="8"/><w:shd w:val="clear" w:color="auto" w:fill="auto"/><w:tcMar><w:top w:w="57" w:type="dxa"/><w:bottom w:w="57" w:type="dxa"/></w:tcMar><w:vAlign w:val="center"/></w:tcPr><w:p wsp:rsidR="00FB0822" wsp:rsidRDefault="00FB0822"><w:pPr><w:pStyle w:val="SurveyXactBatteryColumnHeading"/></w:pPr></w:p></w:tc><w:tc><w:tcPr><w:tcW w:w="2930" w:type="dxa"/><w:gridSpan w:val="5"/><w:shd w:val="clear" w:color="auto" w:fill="auto"/><w:tcMar><w:top w:w="57" w:type="dxa"/><w:bottom w:w="57" w:type="dxa"/></w:tcMar><w:vAlign w:val="center"/></w:tcPr><w:p wsp:rsidR="00FB0822" wsp:rsidRDefault="00FB0822"><w:pPr><w:pStyle w:val="SurveyXactBatteryColumnHeading"/></w:pPr></w:p></w:tc></w:tr><w:tr wsp:rsidR="002368F3" wsp:rsidTr="002368F3"><w:tblPrEx><w:tblCellMar><w:top w:w="0" w:type="dxa"/><w:left w:w="0" w:type="dxa"/><w:bottom w:w="0" w:type="dxa"/><w:right w:w="0" w:type="dxa"/></w:tblCellMar></w:tblPrEx><w:trPr><w:tblHeader/></w:trPr><w:tc><w:tcPr><w:tcW w:w="2933" w:type="dxa"/><w:shd w:val="clear" w:color="auto" w:fill="auto"/><w:tcMar><w:top w:w="57" w:type="dxa"/><w:bottom w:w="57" w:type="dxa"/></w:tcMar><w:vAlign w:val="center"/></w:tcPr><w:p wsp:rsidR="00FB0822" wsp:rsidRDefault="00FB0822"/></w:tc><w:tc><w:tcPr><w:tcW w:w="366" w:type="dxa"/><w:shd w:val="clear" w:color="auto" w:fill="auto"/><w:tcMar><w:top w:w="57" w:type="dxa"/><w:bottom w:w="57" w:type="dxa"/></w:tcMar><w:vAlign w:val="center"/></w:tcPr><w:p wsp:rsidR="00FB0822" wsp:rsidRDefault="0000154C"><w:pPr><w:pStyle w:val="SurveyXactHorizontalChoiceHeading"/></w:pPr><w:r><w:t>Aldri/sjeldnere enn hver uke</w:t></w:r></w:p></w:tc><w:tc><w:tcPr><w:tcW w:w="366" w:type="dxa"/><w:shd w:val="clear" w:color="auto" w:fill="auto"/><w:tcMar><w:top w:w="57" w:type="dxa"/><w:bottom w:w="57" w:type="dxa"/></w:tcMar><w:vAlign w:val="center"/></w:tcPr><w:p wsp:rsidR="00FB0822" wsp:rsidRDefault="0000154C"><w:pPr><w:pStyle w:val="SurveyXactHorizontalChoiceHeading"/></w:pPr><w:r><w:t>1-3 g. pr. uke</w:t></w:r></w:p></w:tc><w:tc><w:tcPr><w:tcW w:w="366" w:type="dxa"/><w:shd w:val="clear" w:color="auto" w:fill="auto"/><w:tcMar><w:top w:w="57" w:type="dxa"/><w:bottom w:w="57" w:type="dxa"/></w:tcMar><w:vAlign w:val="center"/></w:tcPr><w:p wsp:rsidR="00FB0822" wsp:rsidRDefault="0000154C"><w:pPr><w:pStyle w:val="SurveyXactHorizontalChoiceHeading"/></w:pPr><w:r><w:t>4-6 g. pr. uke</w:t></w:r></w:p></w:tc><w:tc><w:tcPr><w:tcW w:w="366" w:type="dxa"/><w:shd w:val="clear" w:color="auto" w:fill="auto"/><w:tcMar><w:top w:w="57" w:type="dxa"/><w:bottom w:w="57" w:type="dxa"/></w:tcMar><w:vAlign w:val="center"/></w:tcPr><w:p wsp:rsidR="00FB0822" wsp:rsidRDefault="0000154C"><w:pPr><w:pStyle w:val="SurveyXactHorizontalChoiceHeading"/></w:pPr><w:r><w:t>1 g. pr. døgn</w:t></w:r></w:p></w:tc><w:tc><w:tcPr><w:tcW w:w="366" w:type="dxa"/><w:shd w:val="clear" w:color="auto" w:fill="auto"/><w:tcMar><w:top w:w="57" w:type="dxa"/><w:bottom w:w="57" w:type="dxa"/></w:tcMar><w:vAlign w:val="center"/></w:tcPr><w:p wsp:rsidR="00FB0822" wsp:rsidRDefault="0000154C"><w:pPr><w:pStyle w:val="SurveyXactHorizontalChoiceHeading"/></w:pPr><w:r><w:t>2 g. pr. døgn</w:t></w:r></w:p></w:tc><w:tc><w:tcPr><w:tcW w:w="366" w:type="dxa"/><w:shd w:val="clear" w:color="auto" w:fill="auto"/><w:tcMar><w:top w:w="57" w:type="dxa"/><w:bottom w:w="57" w:type="dxa"/></w:tcMar><w:vAlign w:val="center"/></w:tcPr><w:p wsp:rsidR="00FB0822" wsp:rsidRDefault="0000154C"><w:pPr><w:pStyle w:val="SurveyXactHorizontalChoiceHeading"/></w:pPr><w:r><w:t>3. pr. døgn</w:t></w:r></w:p></w:tc><w:tc><w:tcPr><w:tcW w:w="366" w:type="dxa"/><w:shd w:val="clear" w:color="auto" w:fill="auto"/><w:tcMar><w:top w:w="57" w:type="dxa"/><w:bottom w:w="57" w:type="dxa"/></w:tcMar><w:vAlign w:val="center"/></w:tcPr><w:p wsp:rsidR="00FB0822" wsp:rsidRDefault="0000154C"><w:pPr><w:pStyle w:val="SurveyXactHorizontalChoiceHeading"/></w:pPr><w:r><w:t>4 g. pr. døgn</w:t></w:r></w:p></w:tc><w:tc><w:tcPr><w:tcW w:w="366" w:type="dxa"/><w:shd w:val="clear" w:color="auto" w:fill="auto"/><w:tcMar><w:top w:w="57" w:type="dxa"/><w:bottom w:w="57" w:type="dxa"/></w:tcMar><w:vAlign w:val="center"/></w:tcPr><w:p wsp:rsidR="00FB0822" wsp:rsidRDefault="0000154C"><w:pPr><w:pStyle w:val="SurveyXactHorizontalChoiceHeading"/></w:pPr><w:r><w:t>5 eller flere g. pr. døgn</w:t></w:r></w:p></w:tc><w:tc><w:tcPr><w:tcW w:w="586" w:type="dxa"/><w:shd w:val="clear" w:color="auto" w:fill="auto"/><w:tcMar><w:top w:w="57" w:type="dxa"/><w:bottom w:w="57" w:type="dxa"/></w:tcMar><w:vAlign w:val="center"/></w:tcPr><w:p wsp:rsidR="00FB0822" wsp:rsidRDefault="0000154C"><w:pPr><w:pStyle w:val="SurveyXactHorizontalChoiceHeading"/></w:pPr><w:r><w:t>60 ml</w:t></w:r></w:p></w:tc><w:tc><w:tcPr><w:tcW w:w="586" w:type="dxa"/><w:shd w:val="clear" w:color="auto" w:fill="auto"/><w:tcMar><w:top w:w="57" w:type="dxa"/><w:bottom w:w="57" w:type="dxa"/></w:tcMar><w:vAlign w:val="center"/></w:tcPr><w:p wsp:rsidR="00FB0822" wsp:rsidRDefault="0000154C"><w:pPr><w:pStyle w:val="SurveyXactHorizontalChoiceHeading"/></w:pPr><w:r><w:t>120 ml</w:t></w:r></w:p></w:tc><w:tc><w:tcPr><w:tcW w:w="586" w:type="dxa"/><w:shd w:val="clear" w:color="auto" w:fill="auto"/><w:tcMar><w:top w:w="57" w:type="dxa"/><w:bottom w:w="57" w:type="dxa"/></w:tcMar><w:vAlign w:val="center"/></w:tcPr><w:p wsp:rsidR="00FB0822" wsp:rsidRDefault="0000154C"><w:pPr><w:pStyle w:val="SurveyXactHorizontalChoiceHeading"/></w:pPr><w:r><w:t>180 ml</w:t></w:r></w:p></w:tc><w:tc><w:tcPr><w:tcW w:w="586" w:type="dxa"/><w:shd w:val="clear" w:color="auto" w:fill="auto"/><w:tcMar><w:top w:w="57" w:type="dxa"/><w:bottom w:w="57" w:type="dxa"/></w:tcMar><w:vAlign w:val="center"/></w:tcPr><w:p wsp:rsidR="00FB0822" wsp:rsidRDefault="0000154C"><w:pPr><w:pStyle w:val="SurveyXactHorizontalChoiceHeading"/></w:pPr><w:r><w:t>240 ml</w:t></w:r></w:p></w:tc><w:tc><w:tcPr><w:tcW w:w="586" w:type="dxa"/><w:shd w:val="clear" w:color="auto" w:fill="auto"/><w:tcMar><w:top w:w="57" w:type="dxa"/><w:bottom w:w="57" w:type="dxa"/></w:tcMar><w:vAlign w:val="center"/></w:tcPr><w:p wsp:rsidR="00FB0822" wsp:rsidRDefault="0000154C"><w:pPr><w:pStyle w:val="SurveyXactHorizontalChoiceHeading"/></w:pPr><w:r><w:t>250 ml eller mer</w:t></w:r></w:p></w:tc></w:tr><w:tr wsp:rsidR="002368F3" wsp:rsidTr="002368F3"><w:tblPrEx><w:tblCellMar><w:top w:w="0" w:type="dxa"/><w:left w:w="0" w:type="dxa"/><w:bottom w:w="0" w:type="dxa"/><w:right w:w="0" w:type="dxa"/></w:tblCellMar></w:tblPrEx><w:tc><w:tcPr><w:tcW w:w="2933" w:type="dxa"/><w:shd w:val="clear" w:color="auto" w:fill="auto"/><w:tcMar><w:top w:w="57" w:type="dxa"/><w:bottom w:w="57" w:type="dxa"/></w:tcMar><w:vAlign w:val="center"/></w:tcPr><w:p wsp:rsidR="00FB0822" wsp:rsidRDefault="002B4B45"><w:pPr><w:pStyle w:val="SurveyXactBatteryQuestionLine"/></w:pPr><w:proofErr w:type="spellStart"/><w:r><w:t>Industrialized</w:t></w:r><w:proofErr w:type="spellEnd"/><w:r><w:t> </w:t></w:r><w:proofErr w:type="spellStart"/><w:r><w:t>produced</w:t></w:r><w:proofErr w:type="spellEnd"/><w:r><w:t> </w:t></w:r><w:proofErr w:type="spellStart"/><w:r><w:t>fruits</w:t></w:r><w:proofErr w:type="spellEnd"/><w:r><w:t>/</w:t></w:r><w:proofErr w:type="spellStart"/><w:r><w:t>berries</w:t></w:r><w:proofErr w:type="spellEnd"/></w:p></w:tc><w:tc><w:tcPr><w:tcW w:w="366" w:type="dxa"/><w:shd w:val="clear" w:color="auto" w:fill="auto"/><w:tcMar><w:top w:w="57" w:type="dxa"/><w:bottom w:w="57" w:type="dxa"/></w:tcMar><w:vAlign w:val="center"/></w:tcPr><w:p wsp:rsidR="00FB0822" wsp:rsidRDefault="0000154C"><w:pPr><w:pStyle w:val="SurveyXactClosedHorizontalChoice"/></w:pPr><w:r><w:t>(1) </w:t></w:r><w:r wsp:rsidRPr="002368F3"><w:rPr><w:rStyle w:val="SurveyXactClosedCheckbox"/></w:rPr><w:sym w:font="Wingdings" w:char="F071"/></w:r></w:p></w:tc><w:tc><w:tcPr><w:tcW w:w="366" w:type="dxa"/><w:shd w:val="clear" w:color="auto" w:fill="auto"/><w:tcMar><w:top w:w="57" w:type="dxa"/><w:bottom w:w="57" w:type="dxa"/></w:tcMar><w:vAlign w:val="center"/></w:tcPr><w:p wsp:rsidR="00FB0822" wsp:rsidRDefault="0000154C"><w:pPr><w:pStyle w:val="SurveyXactClosedHorizontalChoice"/></w:pPr><w:r><w:t>(2) </w:t></w:r><w:r wsp:rsidRPr="002368F3"><w:rPr><w:rStyle w:val="SurveyXactClosedCheckbox"/></w:rPr><w:sym w:font="Wingdings" w:char="F071"/></w:r></w:p></w:tc><w:tc><w:tcPr><w:tcW w:w="366" w:type="dxa"/><w:shd w:val="clear" w:color="auto" w:fill="auto"/><w:tcMar><w:top w:w="57" w:type="dxa"/><w:bottom w:w="57" w:type="dxa"/></w:tcMar><w:vAlign w:val="center"/></w:tcPr><w:p wsp:rsidR="00FB0822" wsp:rsidRDefault="0000154C"><w:pPr><w:pStyle w:val="SurveyXactClosedHorizontalChoice"/></w:pPr><w:r><w:t>(3) </w:t></w:r><w:r wsp:rsidRPr="002368F3"><w:rPr><w:rStyle w:val="SurveyXactClosedCheckbox"/></w:rPr><w:sym w:font="Wingdings" w:char="F071"/></w:r></w:p></w:tc><w:tc><w:tcPr><w:tcW w:w="366" w:type="dxa"/><w:shd w:val="clear" w:color="auto" w:fill="auto"/><w:tcMar><w:top w:w="57" w:type="dxa"/><w:bottom w:w="57" w:type="dxa"/></w:tcMar><w:vAlign w:val="center"/></w:tcPr><w:p wsp:rsidR="00FB0822" wsp:rsidRDefault="0000154C"><w:pPr><w:pStyle w:val="SurveyXactClosedHorizontalChoice"/></w:pPr><w:r><w:t>(4) </w:t></w:r><w:r wsp:rsidRPr="002368F3"><w:rPr><w:rStyle w:val="SurveyXactClosedCheckbox"/></w:rPr><w:sym w:font="Wingdings" w:char="F071"/></w:r></w:p></w:tc><w:tc><w:tcPr><w:tcW w:w="366" w:type="dxa"/><w:shd w:val="clear" w:color="auto" w:fill="auto"/><w:tcMar><w:top w:w="57" w:type="dxa"/><w:bottom w:w="57" w:type="dxa"/></w:tcMar><w:vAlign w:val="center"/></w:tcPr><w:p wsp:rsidR="00FB0822" wsp:rsidRDefault="0000154C"><w:pPr><w:pStyle w:val="SurveyXactClosedHorizontalChoice"/></w:pPr><w:r><w:t>(5) </w:t></w:r><w:r wsp:rsidRPr="002368F3"><w:rPr><w:rStyle w:val="SurveyXactClosedCheckbox"/></w:rPr><w:sym w:font="Wingdings" w:char="F071"/></w:r></w:p></w:tc><w:tc><w:tcPr><w:tcW w:w="366" w:type="dxa"/><w:shd w:val="clear" w:color="auto" w:fill="auto"/><w:tcMar><w:top w:w="57" w:type="dxa"/><w:bottom w:w="57" w:type="dxa"/></w:tcMar><w:vAlign w:val="center"/></w:tcPr><w:p wsp:rsidR="00FB0822" wsp:rsidRDefault="0000154C"><w:pPr><w:pStyle w:val="SurveyXactClosedHorizontalChoice"/></w:pPr><w:r><w:t>(6) </w:t></w:r><w:r wsp:rsidRPr="002368F3"><w:rPr><w:rStyle w:val="SurveyXactClosedCheckbox"/></w:rPr><w:sym w:font="Wingdings" w:char="F071"/></w:r></w:p></w:tc><w:tc><w:tcPr><w:tcW w:w="366" w:type="dxa"/><w:shd w:val="clear" w:color="auto" w:fill="auto"/><w:tcMar><w:top w:w="57" w:type="dxa"/><w:bottom w:w="57" w:type="dxa"/></w:tcMar><w:vAlign w:val="center"/></w:tcPr><w:p wsp:rsidR="00FB0822" wsp:rsidRDefault="0000154C"><w:pPr><w:pStyle w:val="SurveyXactClosedHorizontalChoice"/></w:pPr><w:r><w:t>(7) </w:t></w:r><w:r wsp:rsidRPr="002368F3"><w:rPr><w:rStyle w:val="SurveyXactClosedCheckbox"/></w:rPr><w:sym w:font="Wingdings" w:char="F071"/></w:r></w:p></w:tc><w:tc><w:tcPr><w:tcW w:w="366" w:type="dxa"/><w:shd w:val="clear" w:color="auto" w:fill="auto"/><w:tcMar><w:top w:w="57" w:type="dxa"/><w:bottom w:w="57" w:type="dxa"/></w:tcMar><w:vAlign w:val="center"/></w:tcPr><w:p wsp:rsidR="00FB0822" wsp:rsidRDefault="0000154C"><w:pPr><w:pStyle w:val="SurveyXactClosedHorizontalChoice"/></w:pPr><w:r><w:t>(8) </w:t></w:r><w:r wsp:rsidRPr="002368F3"><w:rPr><w:rStyle w:val="SurveyXactClosedCheckbox"/></w:rPr><w:sym w:font="Wingdings" w:char="F071"/></w:r></w:p></w:tc><w:tc><w:tcPr><w:tcW w:w="586" w:type="dxa"/><w:shd w:val="clear" w:color="auto" w:fill="auto"/><w:tcMar><w:top w:w="57" w:type="dxa"/><w:bottom w:w="57" w:type="dxa"/></w:tcMar><w:vAlign w:val="center"/></w:tcPr><w:p wsp:rsidR="00FB0822" wsp:rsidRDefault="0000154C"><w:pPr><w:pStyle w:val="SurveyXactClosedHorizontalChoice"/></w:pPr><w:r><w:t>(1) </w:t></w:r><w:r wsp:rsidRPr="002368F3"><w:rPr><w:rStyle w:val="SurveyXactClosedCheckbox"/></w:rPr><w:sym w:font="Wingdings" w:char="F071"/></w:r></w:p></w:tc><w:tc><w:tcPr><w:tcW w:w="586" w:type="dxa"/><w:shd w:val="clear" w:color="auto" w:fill="auto"/><w:tcMar><w:top w:w="57" w:type="dxa"/><w:bottom w:w="57" w:type="dxa"/></w:tcMar><w:vAlign w:val="center"/></w:tcPr><w:p wsp:rsidR="00FB0822" wsp:rsidRDefault="0000154C"><w:pPr><w:pStyle w:val="SurveyXactClosedHorizontalChoice"/></w:pPr><w:r><w:t>(2) </w:t></w:r><w:r wsp:rsidRPr="002368F3"><w:rPr><w:rStyle w:val="SurveyXactClosedCheckbox"/></w:rPr><w:sym w:font="Wingdings" w:char="F071"/></w:r></w:p></w:tc><w:tc><w:tcPr><w:tcW w:w="586" w:type="dxa"/><w:shd w:val="clear" w:color="auto" w:fill="auto"/><w:tcMar><w:top w:w="57" w:type="dxa"/><w:bottom w:w="57" w:type="dxa"/></w:tcMar><w:vAlign w:val="center"/></w:tcPr><w:p wsp:rsidR="00FB0822" wsp:rsidRDefault="0000154C"><w:pPr><w:pStyle w:val="SurveyXactClosedHorizontalChoice"/></w:pPr><w:r><w:t>(3) </w:t></w:r><w:r wsp:rsidRPr="002368F3"><w:rPr><w:rStyle w:val="SurveyXactClosedCheckbox"/></w:rPr><w:sym w:font="Wingdings" w:char="F071"/></w:r></w:p></w:tc><w:tc><w:tcPr><w:tcW w:w="586" w:type="dxa"/><w:shd w:val="clear" w:color="auto" w:fill="auto"/><w:tcMar><w:top w:w="57" w:type="dxa"/><w:bottom w:w="57" w:type="dxa"/></w:tcMar><w:vAlign w:val="center"/></w:tcPr><w:p wsp:rsidR="00FB0822" wsp:rsidRDefault="0000154C"><w:pPr><w:pStyle w:val="SurveyXactClosedHorizontalChoice"/></w:pPr><w:r><w:t>(4) </w:t></w:r><w:r wsp:rsidRPr="002368F3"><w:rPr><w:rStyle w:val="SurveyXactClosedCheckbox"/></w:rPr><w:sym w:font="Wingdings" w:char="F071"/></w:r></w:p></w:tc><w:tc><w:tcPr><w:tcW w:w="586" w:type="dxa"/><w:shd w:val="clear" w:color="auto" w:fill="auto"/><w:tcMar><w:top w:w="57" w:type="dxa"/><w:bottom w:w="57" w:type="dxa"/></w:tcMar><w:vAlign w:val="center"/></w:tcPr><w:p wsp:rsidR="00FB0822" wsp:rsidRDefault="0000154C"><w:pPr><w:pStyle w:val="SurveyXactClosedHorizontalChoice"/></w:pPr><w:r><w:t>(5) </w:t></w:r><w:r wsp:rsidRPr="002368F3"><w:rPr><w:rStyle w:val="SurveyXactClosedCheckbox"/></w:rPr><w:sym w:font="Wingdings" w:char="F071"/></w:r></w:p></w:tc></w:tr><w:tr wsp:rsidR="002368F3" wsp:rsidTr="002368F3"><w:tblPrEx><w:tblCellMar><w:top w:w="0" w:type="dxa"/><w:left w:w="0" w:type="dxa"/><w:bottom w:w="0" w:type="dxa"/><w:right w:w="0" w:type="dxa"/></w:tblCellMar></w:tblPrEx><w:tc><w:tcPr><w:tcW w:w="2933" w:type="dxa"/><w:shd w:val="clear" w:color="auto" w:fill="auto"/><w:tcMar><w:top w:w="57" w:type="dxa"/><w:bottom w:w="57" w:type="dxa"/></w:tcMar><w:vAlign w:val="center"/></w:tcPr><w:p wsp:rsidR="00FB0822" wsp:rsidRPr="002368F3" wsp:rsidRDefault="002B4B45"><w:pPr><w:pStyle w:val="SurveyXactBatteryQuestionLine"/><w:rPr><w:lang w:val="EN-US"/></w:rPr></w:pPr><w:proofErr w:type="spellStart"/><w:r wsp:rsidRPr="002368F3"><w:rPr><w:lang w:val="EN-US"/></w:rPr><w:t>Home made</w:t></w:r><w:proofErr w:type="spellEnd"/><w:r wsp:rsidRPr="002368F3"><w:rPr><w:lang w:val="EN-US"/></w:rPr><w:t> fruits and berries</w:t></w:r></w:p></w:tc><w:tc><w:tcPr><w:tcW w:w="366" w:type="dxa"/><w:shd w:val="clear" w:color="auto" w:fill="auto"/><w:tcMar><w:top w:w="57" w:type="dxa"/><w:bottom w:w="57" w:type="dxa"/></w:tcMar><w:vAlign w:val="center"/></w:tcPr><w:p wsp:rsidR="00FB0822" wsp:rsidRDefault="0000154C"><w:pPr><w:pStyle w:val="SurveyXactClosedHorizontalChoice"/></w:pPr><w:r><w:t>(1) </w:t></w:r><w:r wsp:rsidRPr="002368F3"><w:rPr><w:rStyle w:val="SurveyXactClosedCheckbox"/></w:rPr><w:sym w:font="Wingdings" w:char="F071"/></w:r></w:p></w:tc><w:tc><w:tcPr><w:tcW w:w="366" w:type="dxa"/><w:shd w:val="clear" w:color="auto" w:fill="auto"/><w:tcMar><w:top w:w="57" w:type="dxa"/><w:bottom w:w="57" w:type="dxa"/></w:tcMar><w:vAlign w:val="center"/></w:tcPr><w:p wsp:rsidR="00FB0822" wsp:rsidRDefault="0000154C"><w:pPr><w:pStyle w:val="SurveyXactClosedHorizontalChoice"/></w:pPr><w:r><w:t>(2) </w:t></w:r><w:r wsp:rsidRPr="002368F3"><w:rPr><w:rStyle w:val="SurveyXactClosedCheckbox"/></w:rPr><w:sym w:font="Wingdings" w:char="F071"/></w:r></w:p></w:tc><w:tc><w:tcPr><w:tcW w:w="366" w:type="dxa"/><w:shd w:val="clear" w:color="auto" w:fill="auto"/><w:tcMar><w:top w:w="57" w:type="dxa"/><w:bottom w:w="57" w:type="dxa"/></w:tcMar><w:vAlign w:val="center"/></w:tcPr><w:p wsp:rsidR="00FB0822" wsp:rsidRDefault="0000154C"><w:pPr><w:pStyle w:val="SurveyXactClosedHorizontalChoice"/></w:pPr><w:r><w:t>(3) </w:t></w:r><w:r wsp:rsidRPr="002368F3"><w:rPr><w:rStyle w:val="SurveyXactClosedCheckbox"/></w:rPr><w:sym w:font="Wingdings" w:char="F071"/></w:r></w:p></w:tc><w:tc><w:tcPr><w:tcW w:w="366" w:type="dxa"/><w:shd w:val="clear" w:color="auto" w:fill="auto"/><w:tcMar><w:top w:w="57" w:type="dxa"/><w:bottom w:w="57" w:type="dxa"/></w:tcMar><w:vAlign w:val="center"/></w:tcPr><w:p wsp:rsidR="00FB0822" wsp:rsidRDefault="0000154C"><w:pPr><w:pStyle w:val="SurveyXactClosedHorizontalChoice"/></w:pPr><w:r><w:t>(4) </w:t></w:r><w:r wsp:rsidRPr="002368F3"><w:rPr><w:rStyle w:val="SurveyXactClosedCheckbox"/></w:rPr><w:sym w:font="Wingdings" w:char="F071"/></w:r></w:p></w:tc><w:tc><w:tcPr><w:tcW w:w="366" w:type="dxa"/><w:shd w:val="clear" w:color="auto" w:fill="auto"/><w:tcMar><w:top w:w="57" w:type="dxa"/><w:bottom w:w="57" w:type="dxa"/></w:tcMar><w:vAlign w:val="center"/></w:tcPr><w:p wsp:rsidR="00FB0822" wsp:rsidRDefault="0000154C"><w:pPr><w:pStyle w:val="SurveyXactClosedHorizontalChoice"/></w:pPr><w:r><w:t>(5) </w:t></w:r><w:r wsp:rsidRPr="002368F3"><w:rPr><w:rStyle w:val="SurveyXactClosedCheckbox"/></w:rPr><w:sym w:font="Wingdings" w:char="F071"/></w:r></w:p></w:tc><w:tc><w:tcPr><w:tcW w:w="366" w:type="dxa"/><w:shd w:val="clear" w:color="auto" w:fill="auto"/><w:tcMar><w:top w:w="57" w:type="dxa"/><w:bottom w:w="57" w:type="dxa"/></w:tcMar><w:vAlign w:val="center"/></w:tcPr><w:p wsp:rsidR="00FB0822" wsp:rsidRDefault="0000154C"><w:pPr><w:pStyle w:val="SurveyXactClosedHorizontalChoice"/></w:pPr><w:r><w:t>(6) </w:t></w:r><w:r wsp:rsidRPr="002368F3"><w:rPr><w:rStyle w:val="SurveyXactClosedCheckbox"/></w:rPr><w:sym w:font="Wingdings" w:char="F071"/></w:r></w:p></w:tc><w:tc><w:tcPr><w:tcW w:w="366" w:type="dxa"/><w:shd w:val="clear" w:color="auto" w:fill="auto"/><w:tcMar><w:top w:w="57" w:type="dxa"/><w:bottom w:w="57" w:type="dxa"/></w:tcMar><w:vAlign w:val="center"/></w:tcPr><w:p wsp:rsidR="00FB0822" wsp:rsidRDefault="0000154C"><w:pPr><w:pStyle w:val="SurveyXactClosedHorizontalChoice"/></w:pPr><w:r><w:t>(7) </w:t></w:r><w:r wsp:rsidRPr="002368F3"><w:rPr><w:rStyle w:val="SurveyXactClosedCheckbox"/></w:rPr><w:sym w:font="Wingdings" w:char="F071"/></w:r></w:p></w:tc><w:tc><w:tcPr><w:tcW w:w="366" w:type="dxa"/><w:shd w:val="clear" w:color="auto" w:fill="auto"/><w:tcMar><w:top w:w="57" w:type="dxa"/><w:bottom w:w="57" w:type="dxa"/></w:tcMar><w:vAlign w:val="center"/></w:tcPr><w:p wsp:rsidR="00FB0822" wsp:rsidRDefault="0000154C"><w:pPr><w:pStyle w:val="SurveyXactClosedHorizontalChoice"/></w:pPr><w:r><w:t>(8) </w:t></w:r><w:r wsp:rsidRPr="002368F3"><w:rPr><w:rStyle w:val="SurveyXactClosedCheckbox"/></w:rPr><w:sym w:font="Wingdings" w:char="F071"/></w:r></w:p></w:tc><w:tc><w:tcPr><w:tcW w:w="586" w:type="dxa"/><w:shd w:val="clear" w:color="auto" w:fill="auto"/><w:tcMar><w:top w:w="57" w:type="dxa"/><w:bottom w:w="57" w:type="dxa"/></w:tcMar><w:vAlign w:val="center"/></w:tcPr><w:p wsp:rsidR="00FB0822" wsp:rsidRDefault="0000154C"><w:pPr><w:pStyle w:val="SurveyXactClosedHorizontalChoice"/></w:pPr><w:r><w:t>(1) </w:t></w:r><w:r wsp:rsidRPr="002368F3"><w:rPr><w:rStyle w:val="SurveyXactClosedCheckbox"/></w:rPr><w:sym w:font="Wingdings" w:char="F071"/></w:r></w:p></w:tc><w:tc><w:tcPr><w:tcW w:w="586" w:type="dxa"/><w:shd w:val="clear" w:color="auto" w:fill="auto"/><w:tcMar><w:top w:w="57" w:type="dxa"/><w:bottom w:w="57" w:type="dxa"/></w:tcMar><w:vAlign w:val="center"/></w:tcPr><w:p wsp:rsidR="00FB0822" wsp:rsidRDefault="0000154C"><w:pPr><w:pStyle w:val="SurveyXactClosedHorizontalChoice"/></w:pPr><w:r><w:t>(2) </w:t></w:r><w:r wsp:rsidRPr="002368F3"><w:rPr><w:rStyle w:val="SurveyXactClosedCheckbox"/></w:rPr><w:sym w:font="Wingdings" w:char="F071"/></w:r></w:p></w:tc><w:tc><w:tcPr><w:tcW w:w="586" w:type="dxa"/><w:shd w:val="clear" w:color="auto" w:fill="auto"/><w:tcMar><w:top w:w="57" w:type="dxa"/><w:bottom w:w="57" w:type="dxa"/></w:tcMar><w:vAlign w:val="center"/></w:tcPr><w:p wsp:rsidR="00FB0822" wsp:rsidRDefault="0000154C"><w:pPr><w:pStyle w:val="SurveyXactClosedHorizontalChoice"/></w:pPr><w:r><w:t>(3) </w:t></w:r><w:r wsp:rsidRPr="002368F3"><w:rPr><w:rStyle w:val="SurveyXactClosedCheckbox"/></w:rPr><w:sym w:font="Wingdings" w:char="F071"/></w:r></w:p></w:tc><w:tc><w:tcPr><w:tcW w:w="586" w:type="dxa"/><w:shd w:val="clear" w:color="auto" w:fill="auto"/><w:tcMar><w:top w:w="57" w:type="dxa"/><w:bottom w:w="57" w:type="dxa"/></w:tcMar><w:vAlign w:val="center"/></w:tcPr><w:p wsp:rsidR="00FB0822" wsp:rsidRDefault="0000154C"><w:pPr><w:pStyle w:val="SurveyXactClosedHorizontalChoice"/></w:pPr><w:r><w:t>(4) </w:t></w:r><w:r wsp:rsidRPr="002368F3"><w:rPr><w:rStyle w:val="SurveyXactClosedCheckbox"/></w:rPr><w:sym w:font="Wingdings" w:char="F071"/></w:r></w:p></w:tc><w:tc><w:tcPr><w:tcW w:w="586" w:type="dxa"/><w:shd w:val="clear" w:color="auto" w:fill="auto"/><w:tcMar><w:top w:w="57" w:type="dxa"/><w:bottom w:w="57" w:type="dxa"/></w:tcMar><w:vAlign w:val="center"/></w:tcPr><w:p wsp:rsidR="00FB0822" wsp:rsidRDefault="0000154C"><w:pPr><w:pStyle w:val="SurveyXactClosedHorizontalChoice"/></w:pPr><w:r><w:t>(5) </w:t></w:r><w:r wsp:rsidRPr="002368F3"><w:rPr><w:rStyle w:val="SurveyXactClosedCheckbox"/></w:rPr><w:sym w:font="Wingdings" w:char="F071"/></w:r></w:p></w:tc></w:tr></w:tbl><w:p wsp:rsidR="00FB0822" wsp:rsidRDefault="0000154C"><w:r><w:br/></w:r></w:p></wx:sub-section><wx:sub-section><w:p wsp:rsidR="00FB0822" wsp:rsidRDefault="002B4B45"><w:pPr><w:pStyle w:val="SurveyXactQuestionTitle"/></w:pPr><w:proofErr w:type="spellStart"/><w:r><w:t>Fruits</w:t></w:r><w:proofErr w:type="spellEnd"/><w:r><w:t> and </w:t></w:r><w:proofErr w:type="spellStart"/><w:r><w:t>berries</w:t></w:r><w:proofErr w:type="spellEnd"/><w:r><w:t> </w:t></w:r><w:proofErr w:type="spellStart"/><w:r><w:t>that</w:t></w:r><w:proofErr w:type="spellEnd"/><w:r><w:t> </w:t></w:r><w:proofErr w:type="spellStart"/><w:r><w:t>are</w:t></w:r><w:proofErr w:type="spellEnd"/><w:r><w:t> </w:t></w:r><w:proofErr w:type="spellStart"/><w:r><w:t>cut</w:t></w:r><w:proofErr w:type="spellEnd"/><w:r><w:t> </w:t></w:r><w:proofErr w:type="spellStart"/><w:r><w:t>into</w:t></w:r><w:proofErr w:type="spellEnd"/><w:r><w:t> </w:t></w:r><w:proofErr w:type="spellStart"/><w:r><w:t>pieces</w:t></w:r><w:proofErr w:type="spellEnd"/><w:r wsp:rsidR="0000154C"><w:t> </w:t></w:r></w:p><w:tbl><w:tblPr><w:tblW w:w="0" w:type="auto"/><w:tblLayout w:type="Fixed"/><w:tblCellMar><w:left w:w="0" w:type="dxa"/><w:right w:w="0" w:type="dxa"/></w:tblCellMar><w:tblLook w:val="01E0"/></w:tblPr><w:tblGrid><w:gridCol w:w="2933"/><w:gridCol w:w="366"/><w:gridCol w:w="366"/><w:gridCol w:w="366"/><w:gridCol w:w="366"/><w:gridCol w:w="366"/><w:gridCol w:w="366"/><w:gridCol w:w="366"/><w:gridCol w:w="366"/><w:gridCol w:w="977"/><w:gridCol w:w="977"/><w:gridCol w:w="977"/></w:tblGrid><w:tr wsp:rsidR="00FB0822" wsp:rsidTr="002368F3"><w:tblPrEx><w:tblCellMar><w:top w:w="0" w:type="dxa"/><w:left w:w="0" w:type="dxa"/><w:bottom w:w="0" w:type="dxa"/><w:right w:w="0" w:type="dxa"/></w:tblCellMar></w:tblPrEx><w:trPr><w:tblHeader/></w:trPr><w:tc><w:tcPr><w:tcW w:w="2933" w:type="dxa"/><w:shd w:val="clear" w:color="auto" w:fill="auto"/><w:tcMar><w:top w:w="57" w:type="dxa"/><w:bottom w:w="57" w:type="dxa"/></w:tcMar><w:vAlign w:val="center"/></w:tcPr><w:p wsp:rsidR="00FB0822" wsp:rsidRDefault="00FB0822"/></w:tc><w:tc><w:tcPr><w:tcW w:w="2928" w:type="dxa"/><w:gridSpan w:val="8"/><w:shd w:val="clear" w:color="auto" w:fill="auto"/><w:tcMar><w:top w:w="57" w:type="dxa"/><w:bottom w:w="57" w:type="dxa"/></w:tcMar><w:vAlign w:val="center"/></w:tcPr><w:p wsp:rsidR="00FB0822" wsp:rsidRDefault="00FB0822"><w:pPr><w:pStyle w:val="SurveyXactBatteryColumnHeading"/></w:pPr></w:p></w:tc><w:tc><w:tcPr><w:tcW w:w="2931" w:type="dxa"/><w:gridSpan w:val="3"/><w:shd w:val="clear" w:color="auto" w:fill="auto"/><w:tcMar><w:top w:w="57" w:type="dxa"/><w:bottom w:w="57" w:type="dxa"/></w:tcMar><w:vAlign w:val="center"/></w:tcPr><w:p wsp:rsidR="00FB0822" wsp:rsidRDefault="00FB0822"><w:pPr><w:pStyle w:val="SurveyXactBatteryColumnHeading"/></w:pPr></w:p></w:tc></w:tr><w:tr wsp:rsidR="002368F3" wsp:rsidTr="002368F3"><w:tblPrEx><w:tblCellMar><w:top w:w="0" w:type="dxa"/><w:left w:w="0" w:type="dxa"/><w:bottom w:w="0" w:type="dxa"/><w:right w:w="0" w:type="dxa"/></w:tblCellMar></w:tblPrEx><w:trPr><w:tblHeader/></w:trPr><w:tc><w:tcPr><w:tcW w:w="2933" w:type="dxa"/><w:shd w:val="clear" w:color="auto" w:fill="auto"/><w:tcMar><w:top w:w="57" w:type="dxa"/><w:bottom w:w="57" w:type="dxa"/></w:tcMar><w:vAlign w:val="center"/></w:tcPr><w:p wsp:rsidR="00FB0822" wsp:rsidRDefault="00FB0822"/></w:tc><w:tc><w:tcPr><w:tcW w:w="366" w:type="dxa"/><w:shd w:val="clear" w:color="auto" w:fill="auto"/><w:tcMar><w:top w:w="57" w:type="dxa"/><w:bottom w:w="57" w:type="dxa"/></w:tcMar><w:vAlign w:val="center"/></w:tcPr><w:p wsp:rsidR="00FB0822" wsp:rsidRDefault="0000154C"><w:pPr><w:pStyle w:val="SurveyXactHorizontalChoiceHeading"/></w:pPr><w:r><w:t>Aldri/sjeldnere enn hver uke</w:t></w:r></w:p></w:tc><w:tc><w:tcPr><w:tcW w:w="366" w:type="dxa"/><w:shd w:val="clear" w:color="auto" w:fill="auto"/><w:tcMar><w:top w:w="57" w:type="dxa"/><w:bottom w:w="57" w:type="dxa"/></w:tcMar><w:vAlign w:val="center"/></w:tcPr><w:p wsp:rsidR="00FB0822" wsp:rsidRDefault="0000154C"><w:pPr><w:pStyle w:val="SurveyXactHorizontalChoiceHeading"/></w:pPr><w:r><w:t>1-3 g. pr. uke</w:t></w:r></w:p></w:tc><w:tc><w:tcPr><w:tcW w:w="366" w:type="dxa"/><w:shd w:val="clear" w:color="auto" w:fill="auto"/><w:tcMar><w:top w:w="57" w:type="dxa"/><w:bottom w:w="57" w:type="dxa"/></w:tcMar><w:vAlign w:val="center"/></w:tcPr><w:p wsp:rsidR="00FB0822" wsp:rsidRDefault="0000154C"><w:pPr><w:pStyle w:val="SurveyXactHorizontalChoiceHeading"/></w:pPr><w:r><w:t>4-6 g. pr. uke</w:t></w:r></w:p></w:tc><w:tc><w:tcPr><w:tcW w:w="366" w:type="dxa"/><w:shd w:val="clear" w:color="auto" w:fill="auto"/><w:tcMar><w:top w:w="57" w:type="dxa"/><w:bottom w:w="57" w:type="dxa"/></w:tcMar><w:vAlign w:val="center"/></w:tcPr><w:p wsp:rsidR="00FB0822" wsp:rsidRDefault="0000154C"><w:pPr><w:pStyle w:val="SurveyXactHorizontalChoiceHeading"/></w:pPr><w:r><w:t>1 g. pr. døgn</w:t></w:r></w:p></w:tc><w:tc><w:tcPr><w:tcW w:w="366" w:type="dxa"/><w:shd w:val="clear" w:color="auto" w:fill="auto"/><w:tcMar><w:top w:w="57" w:type="dxa"/><w:bottom w:w="57" w:type="dxa"/></w:tcMar><w:vAlign w:val="center"/></w:tcPr><w:p wsp:rsidR="00FB0822" wsp:rsidRDefault="0000154C"><w:pPr><w:pStyle w:val="SurveyXactHorizontalChoiceHeading"/></w:pPr><w:r><w:t>2 g. pr. døgn</w:t></w:r></w:p></w:tc><w:tc><w:tcPr><w:tcW w:w="366" w:type="dxa"/><w:shd w:val="clear" w:color="auto" w:fill="auto"/><w:tcMar><w:top w:w="57" w:type="dxa"/><w:bottom w:w="57" w:type="dxa"/></w:tcMar><w:vAlign w:val="center"/></w:tcPr><w:p wsp:rsidR="00FB0822" wsp:rsidRDefault="0000154C"><w:pPr><w:pStyle w:val="SurveyXactHorizontalChoiceHeading"/></w:pPr><w:r><w:t>3.g.pr. døgn</w:t></w:r></w:p></w:tc><w:tc><w:tcPr><w:tcW w:w="366" w:type="dxa"/><w:shd w:val="clear" w:color="auto" w:fill="auto"/><w:tcMar><w:top w:w="57" w:type="dxa"/><w:bottom w:w="57" w:type="dxa"/></w:tcMar><w:vAlign w:val="center"/></w:tcPr><w:p wsp:rsidR="00FB0822" wsp:rsidRDefault="0000154C"><w:pPr><w:pStyle w:val="SurveyXactHorizontalChoiceHeading"/></w:pPr><w:r><w:t>4 g. pr. døgn</w:t></w:r></w:p></w:tc><w:tc><w:tcPr><w:tcW w:w="366" w:type="dxa"/><w:shd w:val="clear" w:color="auto" w:fill="auto"/><w:tcMar><w:top w:w="57" w:type="dxa"/><w:bottom w:w="57" w:type="dxa"/></w:tcMar><w:vAlign w:val="center"/></w:tcPr><w:p wsp:rsidR="00FB0822" wsp:rsidRDefault="0000154C"><w:pPr><w:pStyle w:val="SurveyXactHorizontalChoiceHeading"/></w:pPr><w:r><w:t>5 eller flere g. pr. døgn</w:t></w:r></w:p></w:tc><w:tc><w:tcPr><w:tcW w:w="977" w:type="dxa"/><w:shd w:val="clear" w:color="auto" w:fill="auto"/><w:tcMar><w:top w:w="57" w:type="dxa"/><w:bottom w:w="57" w:type="dxa"/></w:tcMar><w:vAlign w:val="center"/></w:tcPr><w:p wsp:rsidR="00FB0822" wsp:rsidRDefault="0000154C"><w:pPr><w:pStyle w:val="SurveyXactHorizontalChoiceHeading"/></w:pPr><w:r><w:t>0.5 stk. grønnsak eller frukt/bær, eller mindre</w:t></w:r></w:p></w:tc><w:tc><w:tcPr><w:tcW w:w="977" w:type="dxa"/><w:shd w:val="clear" w:color="auto" w:fill="auto"/><w:tcMar><w:top w:w="57" w:type="dxa"/><w:bottom w:w="57" w:type="dxa"/></w:tcMar><w:vAlign w:val="center"/></w:tcPr><w:p wsp:rsidR="00FB0822" wsp:rsidRDefault="0000154C"><w:pPr><w:pStyle w:val="SurveyXactHorizontalChoiceHeading"/></w:pPr><w:r><w:t>0.5-1 stk. grønnsak eller frukt/bær</w:t></w:r></w:p></w:tc><w:tc><w:tcPr><w:tcW w:w="977" w:type="dxa"/><w:shd w:val="clear" w:color="auto" w:fill="auto"/><w:tcMar><w:top w:w="57" w:type="dxa"/><w:bottom w:w="57" w:type="dxa"/></w:tcMar><w:vAlign w:val="center"/></w:tcPr><w:p wsp:rsidR="00FB0822" wsp:rsidRDefault="0000154C"><w:pPr><w:pStyle w:val="SurveyXactHorizontalChoiceHeading"/></w:pPr><w:r><w:t>1 stk. grønnsak eller frukt/bær, eller mer</w:t></w:r></w:p></w:tc></w:tr><w:tr wsp:rsidR="002368F3" wsp:rsidTr="002368F3"><w:tblPrEx><w:tblCellMar><w:top w:w="0" w:type="dxa"/><w:left w:w="0" w:type="dxa"/><w:bottom w:w="0" w:type="dxa"/><w:right w:w="0" w:type="dxa"/></w:tblCellMar></w:tblPrEx><w:tc><w:tcPr><w:tcW w:w="2933" w:type="dxa"/><w:shd w:val="clear" w:color="auto" w:fill="auto"/><w:tcMar><w:top w:w="57" w:type="dxa"/><w:bottom w:w="57" w:type="dxa"/></w:tcMar><w:vAlign w:val="center"/></w:tcPr><w:p wsp:rsidR="00FB0822" wsp:rsidRDefault="002B4B45"><w:pPr><w:pStyle w:val="SurveyXactBatteryQuestionLine"/></w:pPr><w:proofErr w:type="spellStart"/><w:r><w:t>Fruits</w:t></w:r><w:proofErr w:type="spellEnd"/><w:r><w:t> and </w:t></w:r><w:proofErr w:type="spellStart"/><w:r><w:t>berries</w:t></w:r><w:proofErr w:type="spellEnd"/></w:p></w:tc><w:tc><w:tcPr><w:tcW w:w="366" w:type="dxa"/><w:shd w:val="clear" w:color="auto" w:fill="auto"/><w:tcMar><w:top w:w="57" w:type="dxa"/><w:bottom w:w="57" w:type="dxa"/></w:tcMar><w:vAlign w:val="center"/></w:tcPr><w:p wsp:rsidR="00FB0822" wsp:rsidRDefault="0000154C"><w:pPr><w:pStyle w:val="SurveyXactClosedHorizontalChoice"/></w:pPr><w:r><w:t>(1) </w:t></w:r><w:r wsp:rsidRPr="002368F3"><w:rPr><w:rStyle w:val="SurveyXactClosedCheckbox"/></w:rPr><w:sym w:font="Wingdings" w:char="F071"/></w:r></w:p></w:tc><w:tc><w:tcPr><w:tcW w:w="366" w:type="dxa"/><w:shd w:val="clear" w:color="auto" w:fill="auto"/><w:tcMar><w:top w:w="57" w:type="dxa"/><w:bottom w:w="57" w:type="dxa"/></w:tcMar><w:vAlign w:val="center"/></w:tcPr><w:p wsp:rsidR="00FB0822" wsp:rsidRDefault="0000154C"><w:pPr><w:pStyle w:val="SurveyXactClosedHorizontalChoice"/></w:pPr><w:r><w:t>(2) </w:t></w:r><w:r wsp:rsidRPr="002368F3"><w:rPr><w:rStyle w:val="SurveyXactClosedCheckbox"/></w:rPr><w:sym w:font="Wingdings" w:char="F071"/></w:r></w:p></w:tc><w:tc><w:tcPr><w:tcW w:w="366" w:type="dxa"/><w:shd w:val="clear" w:color="auto" w:fill="auto"/><w:tcMar><w:top w:w="57" w:type="dxa"/><w:bottom w:w="57" w:type="dxa"/></w:tcMar><w:vAlign w:val="center"/></w:tcPr><w:p wsp:rsidR="00FB0822" wsp:rsidRDefault="0000154C"><w:pPr><w:pStyle w:val="SurveyXactClosedHorizontalChoice"/></w:pPr><w:r><w:t>(3) </w:t></w:r><w:r wsp:rsidRPr="002368F3"><w:rPr><w:rStyle w:val="SurveyXactClosedCheckbox"/></w:rPr><w:sym w:font="Wingdings" w:char="F071"/></w:r></w:p></w:tc><w:tc><w:tcPr><w:tcW w:w="366" w:type="dxa"/><w:shd w:val="clear" w:color="auto" w:fill="auto"/><w:tcMar><w:top w:w="57" w:type="dxa"/><w:bottom w:w="57" w:type="dxa"/></w:tcMar><w:vAlign w:val="center"/></w:tcPr><w:p wsp:rsidR="00FB0822" wsp:rsidRDefault="0000154C"><w:pPr><w:pStyle w:val="SurveyXactClosedHorizontalChoice"/></w:pPr><w:r><w:t>(4) </w:t></w:r><w:r wsp:rsidRPr="002368F3"><w:rPr><w:rStyle w:val="SurveyXactClosedCheckbox"/></w:rPr><w:sym w:font="Wingdings" w:char="F071"/></w:r></w:p></w:tc><w:tc><w:tcPr><w:tcW w:w="366" w:type="dxa"/><w:shd w:val="clear" w:color="auto" w:fill="auto"/><w:tcMar><w:top w:w="57" w:type="dxa"/><w:bottom w:w="57" w:type="dxa"/></w:tcMar><w:vAlign w:val="center"/></w:tcPr><w:p wsp:rsidR="00FB0822" wsp:rsidRDefault="0000154C"><w:pPr><w:pStyle w:val="SurveyXactClosedHorizontalChoice"/></w:pPr><w:r><w:t>(5) </w:t></w:r><w:r wsp:rsidRPr="002368F3"><w:rPr><w:rStyle w:val="SurveyXactClosedCheckbox"/></w:rPr><w:sym w:font="Wingdings" w:char="F071"/></w:r></w:p></w:tc><w:tc><w:tcPr><w:tcW w:w="366" w:type="dxa"/><w:shd w:val="clear" w:color="auto" w:fill="auto"/><w:tcMar><w:top w:w="57" w:type="dxa"/><w:bottom w:w="57" w:type="dxa"/></w:tcMar><w:vAlign w:val="center"/></w:tcPr><w:p wsp:rsidR="00FB0822" wsp:rsidRDefault="0000154C"><w:pPr><w:pStyle w:val="SurveyXactClosedHorizontalChoice"/></w:pPr><w:r><w:t>(6) </w:t></w:r><w:r wsp:rsidRPr="002368F3"><w:rPr><w:rStyle w:val="SurveyXactClosedCheckbox"/></w:rPr><w:sym w:font="Wingdings" w:char="F071"/></w:r></w:p></w:tc><w:tc><w:tcPr><w:tcW w:w="366" w:type="dxa"/><w:shd w:val="clear" w:color="auto" w:fill="auto"/><w:tcMar><w:top w:w="57" w:type="dxa"/><w:bottom w:w="57" w:type="dxa"/></w:tcMar><w:vAlign w:val="center"/></w:tcPr><w:p wsp:rsidR="00FB0822" wsp:rsidRDefault="0000154C"><w:pPr><w:pStyle w:val="SurveyXactClosedHorizontalChoice"/></w:pPr><w:r><w:t>(7) </w:t></w:r><w:r wsp:rsidRPr="002368F3"><w:rPr><w:rStyle w:val="SurveyXactClosedCheckbox"/></w:rPr><w:sym w:font="Wingdings" w:char="F071"/></w:r></w:p></w:tc><w:tc><w:tcPr><w:tcW w:w="366" w:type="dxa"/><w:shd w:val="clear" w:color="auto" w:fill="auto"/><w:tcMar><w:top w:w="57" w:type="dxa"/><w:bottom w:w="57" w:type="dxa"/></w:tcMar><w:vAlign w:val="center"/></w:tcPr><w:p wsp:rsidR="00FB0822" wsp:rsidRDefault="0000154C"><w:pPr><w:pStyle w:val="SurveyXactClosedHorizontalChoice"/></w:pPr><w:r><w:t>(8) </w:t></w:r><w:r wsp:rsidRPr="002368F3"><w:rPr><w:rStyle w:val="SurveyXactClosedCheckbox"/></w:rPr><w:sym w:font="Wingdings" w:char="F071"/></w:r></w:p></w:tc><w:tc><w:tcPr><w:tcW w:w="977" w:type="dxa"/><w:shd w:val="clear" w:color="auto" w:fill="auto"/><w:tcMar><w:top w:w="57" w:type="dxa"/><w:bottom w:w="57" w:type="dxa"/></w:tcMar><w:vAlign w:val="center"/></w:tcPr><w:p wsp:rsidR="00FB0822" wsp:rsidRDefault="0000154C"><w:pPr><w:pStyle w:val="SurveyXactClosedHorizontalChoice"/></w:pPr><w:r><w:t>(6) </w:t></w:r><w:r wsp:rsidRPr="002368F3"><w:rPr><w:rStyle w:val="SurveyXactClosedCheckbox"/></w:rPr><w:sym w:font="Wingdings" w:char="F071"/></w:r></w:p></w:tc><w:tc><w:tcPr><w:tcW w:w="977" w:type="dxa"/><w:shd w:val="clear" w:color="auto" w:fill="auto"/><w:tcMar><w:top w:w="57" w:type="dxa"/><w:bottom w:w="57" w:type="dxa"/></w:tcMar><w:vAlign w:val="center"/></w:tcPr><w:p wsp:rsidR="00FB0822" wsp:rsidRDefault="0000154C"><w:pPr><w:pStyle w:val="SurveyXactClosedHorizontalChoice"/></w:pPr><w:r><w:t>(7) </w:t></w:r><w:r wsp:rsidRPr="002368F3"><w:rPr><w:rStyle w:val="SurveyXactClosedCheckbox"/></w:rPr><w:sym w:font="Wingdings" w:char="F071"/></w:r></w:p></w:tc><w:tc><w:tcPr><w:tcW w:w="977" w:type="dxa"/><w:shd w:val="clear" w:color="auto" w:fill="auto"/><w:tcMar><w:top w:w="57" w:type="dxa"/><w:bottom w:w="57" w:type="dxa"/></w:tcMar><w:vAlign w:val="center"/></w:tcPr><w:p wsp:rsidR="00FB0822" wsp:rsidRDefault="0000154C"><w:pPr><w:pStyle w:val="SurveyXactClosedHorizontalChoice"/></w:pPr><w:r><w:t>(8) </w:t></w:r><w:r wsp:rsidRPr="002368F3"><w:rPr><w:rStyle w:val="SurveyXactClosedCheckbox"/></w:rPr><w:sym w:font="Wingdings" w:char="F071"/></w:r></w:p></w:tc></w:tr><w:tr wsp:rsidR="002368F3" wsp:rsidTr="002368F3"><w:tblPrEx><w:tblCellMar><w:top w:w="0" w:type="dxa"/><w:left w:w="0" w:type="dxa"/><w:bottom w:w="0" w:type="dxa"/><w:right w:w="0" w:type="dxa"/></w:tblCellMar></w:tblPrEx><w:tc><w:tcPr><w:tcW w:w="2933" w:type="dxa"/><w:shd w:val="clear" w:color="auto" w:fill="auto"/><w:tcMar><w:top w:w="57" w:type="dxa"/><w:bottom w:w="57" w:type="dxa"/></w:tcMar><w:vAlign w:val="center"/></w:tcPr><w:p wsp:rsidR="00FB0822" wsp:rsidRDefault="002B4B45"><w:pPr><w:pStyle w:val="SurveyXactBatteryQuestionLine"/></w:pPr><w:proofErr w:type="spellStart"/><w:r><w:t>Vegetables</w:t></w:r><w:proofErr w:type="spellEnd"/></w:p></w:tc><w:tc><w:tcPr><w:tcW w:w="366" w:type="dxa"/><w:shd w:val="clear" w:color="auto" w:fill="auto"/><w:tcMar><w:top w:w="57" w:type="dxa"/><w:bottom w:w="57" w:type="dxa"/></w:tcMar><w:vAlign w:val="center"/></w:tcPr><w:p wsp:rsidR="00FB0822" wsp:rsidRDefault="0000154C"><w:pPr><w:pStyle w:val="SurveyXactClosedHorizontalChoice"/></w:pPr><w:r><w:t>(1) </w:t></w:r><w:r wsp:rsidRPr="002368F3"><w:rPr><w:rStyle w:val="SurveyXactClosedCheckbox"/></w:rPr><w:sym w:font="Wingdings" w:char="F071"/></w:r></w:p></w:tc><w:tc><w:tcPr><w:tcW w:w="366" w:type="dxa"/><w:shd w:val="clear" w:color="auto" w:fill="auto"/><w:tcMar><w:top w:w="57" w:type="dxa"/><w:bottom w:w="57" w:type="dxa"/></w:tcMar><w:vAlign w:val="center"/></w:tcPr><w:p wsp:rsidR="00FB0822" wsp:rsidRDefault="0000154C"><w:pPr><w:pStyle w:val="SurveyXactClosedHorizontalChoice"/></w:pPr><w:r><w:t>(2) </w:t></w:r><w:r wsp:rsidRPr="002368F3"><w:rPr><w:rStyle w:val="SurveyXactClosedCheckbox"/></w:rPr><w:sym w:font="Wingdings" w:char="F071"/></w:r></w:p></w:tc><w:tc><w:tcPr><w:tcW w:w="366" w:type="dxa"/><w:shd w:val="clear" w:color="auto" w:fill="auto"/><w:tcMar><w:top w:w="57" w:type="dxa"/><w:bottom w:w="57" w:type="dxa"/></w:tcMar><w:vAlign w:val="center"/></w:tcPr><w:p wsp:rsidR="00FB0822" wsp:rsidRDefault="0000154C"><w:pPr><w:pStyle w:val="SurveyXactClosedHorizontalChoice"/></w:pPr><w:r><w:t>(3) </w:t></w:r><w:r wsp:rsidRPr="002368F3"><w:rPr><w:rStyle w:val="SurveyXactClosedCheckbox"/></w:rPr><w:sym w:font="Wingdings" w:char="F071"/></w:r></w:p></w:tc><w:tc><w:tcPr><w:tcW w:w="366" w:type="dxa"/><w:shd w:val="clear" w:color="auto" w:fill="auto"/><w:tcMar><w:top w:w="57" w:type="dxa"/><w:bottom w:w="57" w:type="dxa"/></w:tcMar><w:vAlign w:val="center"/></w:tcPr><w:p wsp:rsidR="00FB0822" wsp:rsidRDefault="0000154C"><w:pPr><w:pStyle w:val="SurveyXactClosedHorizontalChoice"/></w:pPr><w:r><w:t>(4) </w:t></w:r><w:r wsp:rsidRPr="002368F3"><w:rPr><w:rStyle w:val="SurveyXactClosedCheckbox"/></w:rPr><w:sym w:font="Wingdings" w:char="F071"/></w:r></w:p></w:tc><w:tc><w:tcPr><w:tcW w:w="366" w:type="dxa"/><w:shd w:val="clear" w:color="auto" w:fill="auto"/><w:tcMar><w:top w:w="57" w:type="dxa"/><w:bottom w:w="57" w:type="dxa"/></w:tcMar><w:vAlign w:val="center"/></w:tcPr><w:p wsp:rsidR="00FB0822" wsp:rsidRDefault="0000154C"><w:pPr><w:pStyle w:val="SurveyXactClosedHorizontalChoice"/></w:pPr><w:r><w:t>(5) </w:t></w:r><w:r wsp:rsidRPr="002368F3"><w:rPr><w:rStyle w:val="SurveyXactClosedCheckbox"/></w:rPr><w:sym w:font="Wingdings" w:char="F071"/></w:r></w:p></w:tc><w:tc><w:tcPr><w:tcW w:w="366" w:type="dxa"/><w:shd w:val="clear" w:color="auto" w:fill="auto"/><w:tcMar><w:top w:w="57" w:type="dxa"/><w:bottom w:w="57" w:type="dxa"/></w:tcMar><w:vAlign w:val="center"/></w:tcPr><w:p wsp:rsidR="00FB0822" wsp:rsidRDefault="0000154C"><w:pPr><w:pStyle w:val="SurveyXactClosedHorizontalChoice"/></w:pPr><w:r><w:t>(6) </w:t></w:r><w:r wsp:rsidRPr="002368F3"><w:rPr><w:rStyle w:val="SurveyXactClosedCheckbox"/></w:rPr><w:sym w:font="Wingdings" w:char="F071"/></w:r></w:p></w:tc><w:tc><w:tcPr><w:tcW w:w="366" w:type="dxa"/><w:shd w:val="clear" w:color="auto" w:fill="auto"/><w:tcMar><w:top w:w="57" w:type="dxa"/><w:bottom w:w="57" w:type="dxa"/></w:tcMar><w:vAlign w:val="center"/></w:tcPr><w:p wsp:rsidR="00FB0822" wsp:rsidRDefault="0000154C"><w:pPr><w:pStyle w:val="SurveyXactClosedHorizontalChoice"/></w:pPr><w:r><w:t>(7) </w:t></w:r><w:r wsp:rsidRPr="002368F3"><w:rPr><w:rStyle w:val="SurveyXactClosedCheckbox"/></w:rPr><w:sym w:font="Wingdings" w:char="F071"/></w:r></w:p></w:tc><w:tc><w:tcPr><w:tcW w:w="366" w:type="dxa"/><w:shd w:val="clear" w:color="auto" w:fill="auto"/><w:tcMar><w:top w:w="57" w:type="dxa"/><w:bottom w:w="57" w:type="dxa"/></w:tcMar><w:vAlign w:val="center"/></w:tcPr><w:p wsp:rsidR="00FB0822" wsp:rsidRDefault="0000154C"><w:pPr><w:pStyle w:val="SurveyXactClosedHorizontalChoice"/></w:pPr><w:r><w:t>(8) </w:t></w:r><w:r wsp:rsidRPr="002368F3"><w:rPr><w:rStyle w:val="SurveyXactClosedCheckbox"/></w:rPr><w:sym w:font="Wingdings" w:char="F071"/></w:r></w:p></w:tc><w:tc><w:tcPr><w:tcW w:w="977" w:type="dxa"/><w:shd w:val="clear" w:color="auto" w:fill="auto"/><w:tcMar><w:top w:w="57" w:type="dxa"/><w:bottom w:w="57" w:type="dxa"/></w:tcMar><w:vAlign w:val="center"/></w:tcPr><w:p wsp:rsidR="00FB0822" wsp:rsidRDefault="0000154C"><w:pPr><w:pStyle w:val="SurveyXactClosedHorizontalChoice"/></w:pPr><w:r><w:t>(6) </w:t></w:r><w:r wsp:rsidRPr="002368F3"><w:rPr><w:rStyle w:val="SurveyXactClosedCheckbox"/></w:rPr><w:sym w:font="Wingdings" w:char="F071"/></w:r></w:p></w:tc><w:tc><w:tcPr><w:tcW w:w="977" w:type="dxa"/><w:shd w:val="clear" w:color="auto" w:fill="auto"/><w:tcMar><w:top w:w="57" w:type="dxa"/><w:bottom w:w="57" w:type="dxa"/></w:tcMar><w:vAlign w:val="center"/></w:tcPr><w:p wsp:rsidR="00FB0822" wsp:rsidRDefault="0000154C"><w:pPr><w:pStyle w:val="SurveyXactClosedHorizontalChoice"/></w:pPr><w:r><w:t>(7) </w:t></w:r><w:r wsp:rsidRPr="002368F3"><w:rPr><w:rStyle w:val="SurveyXactClosedCheckbox"/></w:rPr><w:sym w:font="Wingdings" w:char="F071"/></w:r></w:p></w:tc><w:tc><w:tcPr><w:tcW w:w="977" w:type="dxa"/><w:shd w:val="clear" w:color="auto" w:fill="auto"/><w:tcMar><w:top w:w="57" w:type="dxa"/><w:bottom w:w="57" w:type="dxa"/></w:tcMar><w:vAlign w:val="center"/></w:tcPr><w:p wsp:rsidR="00FB0822" wsp:rsidRDefault="0000154C"><w:pPr><w:pStyle w:val="SurveyXactClosedHorizontalChoice"/></w:pPr><w:r><w:t>(8) </w:t></w:r><w:r wsp:rsidRPr="002368F3"><w:rPr><w:rStyle w:val="SurveyXactClosedCheckbox"/></w:rPr><w:sym w:font="Wingdings" w:char="F071"/></w:r></w:p></w:tc></w:tr></w:tbl><w:p wsp:rsidR="00FB0822" wsp:rsidRDefault="0000154C"><w:r><w:br/></w:r></w:p></wx:sub-section><wx:sub-section><w:p wsp:rsidR="00FB0822" wsp:rsidRPr="002B4B45" wsp:rsidRDefault="002B4B45"><w:pPr><w:pStyle w:val="SurveyXactQuestionTitle"/><w:rPr><w:lang w:val="EN-US"/></w:rPr></w:pPr><w:r wsp:rsidRPr="002B4B45"><w:rPr><w:lang w:val="EN-US"/></w:rPr><w:t>Other food</w:t></w:r><w:r wsp:rsidR="0000154C" wsp:rsidRPr="002B4B45"><w:rPr><w:lang w:val="EN-US"/></w:rPr><w:t> (</w:t></w:r><w:r wsp:rsidRPr="002B4B45"><w:rPr><w:lang w:val="EN-US"/></w:rPr><w:t>Include frequency and amount</w:t></w:r><w:r wsp:rsidR="0000154C" wsp:rsidRPr="002B4B45"><w:rPr><w:lang w:val="EN-US"/></w:rPr><w:t>)</w:t></w:r></w:p><w:tbl><w:tblPr><w:tblW w:w="0" w:type="auto"/><w:tblLayout w:type="Fixed"/><w:tblCellMar><w:left w:w="0" w:type="dxa"/><w:right w:w="0" w:type="dxa"/></w:tblCellMar><w:tblLook w:val="01E0"/></w:tblPr><w:tblGrid><w:gridCol w:w="2933"/><w:gridCol w:w="366"/><w:gridCol w:w="366"/><w:gridCol w:w="366"/><w:gridCol w:w="366"/><w:gridCol w:w="366"/><w:gridCol w:w="366"/><w:gridCol w:w="366"/><w:gridCol w:w="366"/><w:gridCol w:w="488"/><w:gridCol w:w="488"/><w:gridCol w:w="488"/><w:gridCol w:w="488"/><w:gridCol w:w="488"/><w:gridCol w:w="488"/></w:tblGrid><w:tr wsp:rsidR="00FB0822" wsp:rsidTr="002368F3"><w:tblPrEx><w:tblCellMar><w:top w:w="0" w:type="dxa"/><w:left w:w="0" w:type="dxa"/><w:bottom w:w="0" w:type="dxa"/><w:right w:w="0" w:type="dxa"/></w:tblCellMar></w:tblPrEx><w:trPr><w:tblHeader/></w:trPr><w:tc><w:tcPr><w:tcW w:w="2933" w:type="dxa"/><w:shd w:val="clear" w:color="auto" w:fill="auto"/><w:tcMar><w:top w:w="57" w:type="dxa"/><w:bottom w:w="57" w:type="dxa"/></w:tcMar><w:vAlign w:val="center"/></w:tcPr><w:p wsp:rsidR="00FB0822" wsp:rsidRPr="002368F3" wsp:rsidRDefault="00FB0822"><w:pPr><w:rPr><w:lang w:val="EN-US"/></w:rPr></w:pPr></w:p></w:tc><w:tc><w:tcPr><w:tcW w:w="2928" w:type="dxa"/><w:gridSpan w:val="8"/><w:shd w:val="clear" w:color="auto" w:fill="auto"/><w:tcMar><w:top w:w="57" w:type="dxa"/><w:bottom w:w="57" w:type="dxa"/></w:tcMar><w:vAlign w:val="center"/></w:tcPr><w:p wsp:rsidR="00FB0822" wsp:rsidRDefault="002B4B45"><w:pPr><w:pStyle w:val="SurveyXactBatteryColumnHeading"/></w:pPr><w:r wsp:rsidRPr="002368F3"><w:rPr><w:b/></w:rPr><w:t>Same as </w:t></w:r><w:proofErr w:type="spellStart"/><w:r wsp:rsidRPr="002368F3"><w:rPr><w:b/></w:rPr><w:t>previously</w:t></w:r><w:proofErr w:type="spellEnd"/></w:p></w:tc><w:tc><w:tcPr><w:tcW w:w="2928" w:type="dxa"/><w:gridSpan w:val="6"/><w:shd w:val="clear" w:color="auto" w:fill="auto"/><w:tcMar><w:top w:w="57" w:type="dxa"/><w:bottom w:w="57" w:type="dxa"/></w:tcMar><w:vAlign w:val="center"/></w:tcPr><w:p wsp:rsidR="00FB0822" wsp:rsidRDefault="00FB0822"><w:pPr><w:pStyle w:val="SurveyXactBatteryColumnHeading"/></w:pPr></w:p></w:tc></w:tr><w:tr wsp:rsidR="002368F3" wsp:rsidTr="002368F3"><w:tblPrEx><w:tblCellMar><w:top w:w="0" w:type="dxa"/><w:left w:w="0" w:type="dxa"/><w:bottom w:w="0" w:type="dxa"/><w:right w:w="0" w:type="dxa"/></w:tblCellMar></w:tblPrEx><w:trPr><w:tblHeader/></w:trPr><w:tc><w:tcPr><w:tcW w:w="2933" w:type="dxa"/><w:shd w:val="clear" w:color="auto" w:fill="auto"/><w:tcMar><w:top w:w="57" w:type="dxa"/><w:bottom w:w="57" w:type="dxa"/></w:tcMar><w:vAlign w:val="center"/></w:tcPr><w:p wsp:rsidR="00FB0822" wsp:rsidRDefault="00FB0822"/></w:tc><w:tc><w:tcPr><w:tcW w:w="366" w:type="dxa"/><w:shd w:val="clear" w:color="auto" w:fill="auto"/><w:tcMar><w:top w:w="57" w:type="dxa"/><w:bottom w:w="57" w:type="dxa"/></w:tcMar><w:vAlign w:val="center"/></w:tcPr><w:p wsp:rsidR="00FB0822" wsp:rsidRDefault="0000154C"><w:pPr><w:pStyle w:val="SurveyXactHorizontalChoiceHeading"/></w:pPr><w:r><w:t>Aldri/sjeldent</w:t></w:r></w:p></w:tc><w:tc><w:tcPr><w:tcW w:w="366" w:type="dxa"/><w:shd w:val="clear" w:color="auto" w:fill="auto"/><w:tcMar><w:top w:w="57" w:type="dxa"/><w:bottom w:w="57" w:type="dxa"/></w:tcMar><w:vAlign w:val="center"/></w:tcPr><w:p wsp:rsidR="00FB0822" wsp:rsidRDefault="0000154C"><w:pPr><w:pStyle w:val="SurveyXactHorizontalChoiceHeading"/></w:pPr><w:r><w:t>1-3 g. pr. uke</w:t></w:r></w:p></w:tc><w:tc><w:tcPr><w:tcW w:w="366" w:type="dxa"/><w:shd w:val="clear" w:color="auto" w:fill="auto"/><w:tcMar><w:top w:w="57" w:type="dxa"/><w:bottom w:w="57" w:type="dxa"/></w:tcMar><w:vAlign w:val="center"/></w:tcPr><w:p wsp:rsidR="00FB0822" wsp:rsidRDefault="0000154C"><w:pPr><w:pStyle w:val="SurveyXactHorizontalChoiceHeading"/></w:pPr><w:r><w:t>4-6 g. pr. uke</w:t></w:r></w:p></w:tc><w:tc><w:tcPr><w:tcW w:w="366" w:type="dxa"/><w:shd w:val="clear" w:color="auto" w:fill="auto"/><w:tcMar><w:top w:w="57" w:type="dxa"/><w:bottom w:w="57" w:type="dxa"/></w:tcMar><w:vAlign w:val="center"/></w:tcPr><w:p wsp:rsidR="00FB0822" wsp:rsidRDefault="0000154C"><w:pPr><w:pStyle w:val="SurveyXactHorizontalChoiceHeading"/></w:pPr><w:r><w:t>1 g. pr. døgn</w:t></w:r></w:p></w:tc><w:tc><w:tcPr><w:tcW w:w="366" w:type="dxa"/><w:shd w:val="clear" w:color="auto" w:fill="auto"/><w:tcMar><w:top w:w="57" w:type="dxa"/><w:bottom w:w="57" w:type="dxa"/></w:tcMar><w:vAlign w:val="center"/></w:tcPr><w:p wsp:rsidR="00FB0822" wsp:rsidRDefault="0000154C"><w:pPr><w:pStyle w:val="SurveyXactHorizontalChoiceHeading"/></w:pPr><w:r><w:t>2 g. pr. døgn</w:t></w:r></w:p></w:tc><w:tc><w:tcPr><w:tcW w:w="366" w:type="dxa"/><w:shd w:val="clear" w:color="auto" w:fill="auto"/><w:tcMar><w:top w:w="57" w:type="dxa"/><w:bottom w:w="57" w:type="dxa"/></w:tcMar><w:vAlign w:val="center"/></w:tcPr><w:p wsp:rsidR="00FB0822" wsp:rsidRDefault="0000154C"><w:pPr><w:pStyle w:val="SurveyXactHorizontalChoiceHeading"/></w:pPr><w:r><w:t>3 g. pr. døgn</w:t></w:r></w:p></w:tc><w:tc><w:tcPr><w:tcW w:w="366" w:type="dxa"/><w:shd w:val="clear" w:color="auto" w:fill="auto"/><w:tcMar><w:top w:w="57" w:type="dxa"/><w:bottom w:w="57" w:type="dxa"/></w:tcMar><w:vAlign w:val="center"/></w:tcPr><w:p wsp:rsidR="00FB0822" wsp:rsidRDefault="0000154C"><w:pPr><w:pStyle w:val="SurveyXactHorizontalChoiceHeading"/></w:pPr><w:r><w:t>4 g. pr. døgn</w:t></w:r></w:p></w:tc><w:tc><w:tcPr><w:tcW w:w="366" w:type="dxa"/><w:shd w:val="clear" w:color="auto" w:fill="auto"/><w:tcMar><w:top w:w="57" w:type="dxa"/><w:bottom w:w="57" w:type="dxa"/></w:tcMar><w:vAlign w:val="center"/></w:tcPr><w:p wsp:rsidR="00FB0822" wsp:rsidRDefault="0000154C"><w:pPr><w:pStyle w:val="SurveyXactHorizontalChoiceHeading"/></w:pPr><w:r><w:t>5 eller flere g. pr. døgn</w:t></w:r></w:p></w:tc><w:tc><w:tcPr><w:tcW w:w="488" w:type="dxa"/><w:shd w:val="clear" w:color="auto" w:fill="auto"/><w:tcMar><w:top w:w="57" w:type="dxa"/><w:bottom w:w="57" w:type="dxa"/></w:tcMar><w:vAlign w:val="center"/></w:tcPr><w:p wsp:rsidR="00FB0822" wsp:rsidRDefault="0000154C"><w:pPr><w:pStyle w:val="SurveyXactHorizontalChoiceHeading"/></w:pPr><w:r><w:t>60 ml</w:t></w:r></w:p></w:tc><w:tc><w:tcPr><w:tcW w:w="488" w:type="dxa"/><w:shd w:val="clear" w:color="auto" w:fill="auto"/><w:tcMar><w:top w:w="57" w:type="dxa"/><w:bottom w:w="57" w:type="dxa"/></w:tcMar><w:vAlign w:val="center"/></w:tcPr><w:p wsp:rsidR="00FB0822" wsp:rsidRDefault="0000154C"><w:pPr><w:pStyle w:val="SurveyXactHorizontalChoiceHeading"/></w:pPr><w:r><w:t>120 ml</w:t></w:r></w:p></w:tc><w:tc><w:tcPr><w:tcW w:w="488" w:type="dxa"/><w:shd w:val="clear" w:color="auto" w:fill="auto"/><w:tcMar><w:top w:w="57" w:type="dxa"/><w:bottom w:w="57" w:type="dxa"/></w:tcMar><w:vAlign w:val="center"/></w:tcPr><w:p wsp:rsidR="00FB0822" wsp:rsidRDefault="0000154C"><w:pPr><w:pStyle w:val="SurveyXactHorizontalChoiceHeading"/></w:pPr><w:r><w:t>180 ml</w:t></w:r></w:p></w:tc><w:tc><w:tcPr><w:tcW w:w="488" w:type="dxa"/><w:shd w:val="clear" w:color="auto" w:fill="auto"/><w:tcMar><w:top w:w="57" w:type="dxa"/><w:bottom w:w="57" w:type="dxa"/></w:tcMar><w:vAlign w:val="center"/></w:tcPr><w:p wsp:rsidR="00FB0822" wsp:rsidRDefault="0000154C"><w:pPr><w:pStyle w:val="SurveyXactHorizontalChoiceHeading"/></w:pPr><w:r><w:t>1 </w:t></w:r><w:proofErr w:type="spellStart"/><w:r><w:t>stk</w:t></w:r><w:proofErr w:type="spellEnd"/></w:p></w:tc><w:tc><w:tcPr><w:tcW w:w="488" w:type="dxa"/><w:shd w:val="clear" w:color="auto" w:fill="auto"/><w:tcMar><w:top w:w="57" w:type="dxa"/><w:bottom w:w="57" w:type="dxa"/></w:tcMar><w:vAlign w:val="center"/></w:tcPr><w:p wsp:rsidR="00FB0822" wsp:rsidRDefault="0000154C"><w:pPr><w:pStyle w:val="SurveyXactHorizontalChoiceHeading"/></w:pPr><w:r><w:t>2 </w:t></w:r><w:proofErr w:type="spellStart"/><w:r><w:t>stk</w:t></w:r><w:proofErr w:type="spellEnd"/></w:p></w:tc><w:tc><w:tcPr><w:tcW w:w="488" w:type="dxa"/><w:shd w:val="clear" w:color="auto" w:fill="auto"/><w:tcMar><w:top w:w="57" w:type="dxa"/><w:bottom w:w="57" w:type="dxa"/></w:tcMar><w:vAlign w:val="center"/></w:tcPr><w:p wsp:rsidR="00FB0822" wsp:rsidRDefault="0000154C"><w:pPr><w:pStyle w:val="SurveyXactHorizontalChoiceHeading"/></w:pPr><w:r><w:t>3 </w:t></w:r><w:proofErr w:type="spellStart"/><w:r><w:t>stk</w:t></w:r><w:proofErr w:type="spellEnd"/><w:r><w:t> eller mer</w:t></w:r></w:p></w:tc></w:tr><w:tr wsp:rsidR="002368F3" wsp:rsidTr="002368F3"><w:tblPrEx><w:tblCellMar><w:top w:w="0" w:type="dxa"/><w:left w:w="0" w:type="dxa"/><w:bottom w:w="0" w:type="dxa"/><w:right w:w="0" w:type="dxa"/></w:tblCellMar></w:tblPrEx><w:tc><w:tcPr><w:tcW w:w="2933" w:type="dxa"/><w:shd w:val="clear" w:color="auto" w:fill="auto"/><w:tcMar><w:top w:w="57" w:type="dxa"/><w:bottom w:w="57" w:type="dxa"/></w:tcMar><w:vAlign w:val="center"/></w:tcPr><w:p wsp:rsidR="00FB0822" wsp:rsidRDefault="0000154C"><w:pPr><w:pStyle w:val="SurveyXactBatteryQuestionLine"/></w:pPr><w:r><w:t>Yoghurt</w:t></w:r></w:p></w:tc><w:tc><w:tcPr><w:tcW w:w="366" w:type="dxa"/><w:shd w:val="clear" w:color="auto" w:fill="auto"/><w:tcMar><w:top w:w="57" w:type="dxa"/><w:bottom w:w="57" w:type="dxa"/></w:tcMar><w:vAlign w:val="center"/></w:tcPr><w:p wsp:rsidR="00FB0822" wsp:rsidRDefault="0000154C"><w:pPr><w:pStyle w:val="SurveyXactClosedHorizontalChoice"/></w:pPr><w:r><w:t>(1) </w:t></w:r><w:r wsp:rsidRPr="002368F3"><w:rPr><w:rStyle w:val="SurveyXactClosedCheckbox"/></w:rPr><w:sym w:font="Wingdings" w:char="F071"/></w:r></w:p></w:tc><w:tc><w:tcPr><w:tcW w:w="366" w:type="dxa"/><w:shd w:val="clear" w:color="auto" w:fill="auto"/><w:tcMar><w:top w:w="57" w:type="dxa"/><w:bottom w:w="57" w:type="dxa"/></w:tcMar><w:vAlign w:val="center"/></w:tcPr><w:p wsp:rsidR="00FB0822" wsp:rsidRDefault="0000154C"><w:pPr><w:pStyle w:val="SurveyXactClosedHorizontalChoice"/></w:pPr><w:r><w:t>(2) </w:t></w:r><w:r wsp:rsidRPr="002368F3"><w:rPr><w:rStyle w:val="SurveyXactClosedCheckbox"/></w:rPr><w:sym w:font="Wingdings" w:char="F071"/></w:r></w:p></w:tc><w:tc><w:tcPr><w:tcW w:w="366" w:type="dxa"/><w:shd w:val="clear" w:color="auto" w:fill="auto"/><w:tcMar><w:top w:w="57" w:type="dxa"/><w:bottom w:w="57" w:type="dxa"/></w:tcMar><w:vAlign w:val="center"/></w:tcPr><w:p wsp:rsidR="00FB0822" wsp:rsidRDefault="0000154C"><w:pPr><w:pStyle w:val="SurveyXactClosedHorizontalChoice"/></w:pPr><w:r><w:t>(3) </w:t></w:r><w:r wsp:rsidRPr="002368F3"><w:rPr><w:rStyle w:val="SurveyXactClosedCheckbox"/></w:rPr><w:sym w:font="Wingdings" w:char="F071"/></w:r></w:p></w:tc><w:tc><w:tcPr><w:tcW w:w="366" w:type="dxa"/><w:shd w:val="clear" w:color="auto" w:fill="auto"/><w:tcMar><w:top w:w="57" w:type="dxa"/><w:bottom w:w="57" w:type="dxa"/></w:tcMar><w:vAlign w:val="center"/></w:tcPr><w:p wsp:rsidR="00FB0822" wsp:rsidRDefault="0000154C"><w:pPr><w:pStyle w:val="SurveyXactClosedHorizontalChoice"/></w:pPr><w:r><w:t>(4) </w:t></w:r><w:r wsp:rsidRPr="002368F3"><w:rPr><w:rStyle w:val="SurveyXactClosedCheckbox"/></w:rPr><w:sym w:font="Wingdings" w:char="F071"/></w:r></w:p></w:tc><w:tc><w:tcPr><w:tcW w:w="366" w:type="dxa"/><w:shd w:val="clear" w:color="auto" w:fill="auto"/><w:tcMar><w:top w:w="57" w:type="dxa"/><w:bottom w:w="57" w:type="dxa"/></w:tcMar><w:vAlign w:val="center"/></w:tcPr><w:p wsp:rsidR="00FB0822" wsp:rsidRDefault="0000154C"><w:pPr><w:pStyle w:val="SurveyXactClosedHorizontalChoice"/></w:pPr><w:r><w:t>(5) </w:t></w:r><w:r wsp:rsidRPr="002368F3"><w:rPr><w:rStyle w:val="SurveyXactClosedCheckbox"/></w:rPr><w:sym w:font="Wingdings" w:char="F071"/></w:r></w:p></w:tc><w:tc><w:tcPr><w:tcW w:w="366" w:type="dxa"/><w:shd w:val="clear" w:color="auto" w:fill="auto"/><w:tcMar><w:top w:w="57" w:type="dxa"/><w:bottom w:w="57" w:type="dxa"/></w:tcMar><w:vAlign w:val="center"/></w:tcPr><w:p wsp:rsidR="00FB0822" wsp:rsidRDefault="0000154C"><w:pPr><w:pStyle w:val="SurveyXactClosedHorizontalChoice"/></w:pPr><w:r><w:t>(6) </w:t></w:r><w:r wsp:rsidRPr="002368F3"><w:rPr><w:rStyle w:val="SurveyXactClosedCheckbox"/></w:rPr><w:sym w:font="Wingdings" w:char="F071"/></w:r></w:p></w:tc><w:tc><w:tcPr><w:tcW w:w="366" w:type="dxa"/><w:shd w:val="clear" w:color="auto" w:fill="auto"/><w:tcMar><w:top w:w="57" w:type="dxa"/><w:bottom w:w="57" w:type="dxa"/></w:tcMar><w:vAlign w:val="center"/></w:tcPr><w:p wsp:rsidR="00FB0822" wsp:rsidRDefault="0000154C"><w:pPr><w:pStyle w:val="SurveyXactClosedHorizontalChoice"/></w:pPr><w:r><w:t>(7) </w:t></w:r><w:r wsp:rsidRPr="002368F3"><w:rPr><w:rStyle w:val="SurveyXactClosedCheckbox"/></w:rPr><w:sym w:font="Wingdings" w:char="F071"/></w:r></w:p></w:tc><w:tc><w:tcPr><w:tcW w:w="366" w:type="dxa"/><w:shd w:val="clear" w:color="auto" w:fill="auto"/><w:tcMar><w:top w:w="57" w:type="dxa"/><w:bottom w:w="57" w:type="dxa"/></w:tcMar><w:vAlign w:val="center"/></w:tcPr><w:p wsp:rsidR="00FB0822" wsp:rsidRDefault="0000154C"><w:pPr><w:pStyle w:val="SurveyXactClosedHorizontalChoice"/></w:pPr><w:r><w:t>(8) </w:t></w:r><w:r wsp:rsidRPr="002368F3"><w:rPr><w:rStyle w:val="SurveyXactClosedCheckbox"/></w:rPr><w:sym w:font="Wingdings" w:char="F071"/></w:r></w:p></w:tc><w:tc><w:tcPr><w:tcW w:w="488" w:type="dxa"/><w:shd w:val="clear" w:color="auto" w:fill="auto"/><w:tcMar><w:top w:w="57" w:type="dxa"/><w:bottom w:w="57" w:type="dxa"/></w:tcMar><w:vAlign w:val="center"/></w:tcPr><w:p wsp:rsidR="00FB0822" wsp:rsidRDefault="0000154C"><w:pPr><w:pStyle w:val="SurveyXactClosedHorizontalChoice"/></w:pPr><w:r><w:t>(1) </w:t></w:r><w:r wsp:rsidRPr="002368F3"><w:rPr><w:rStyle w:val="SurveyXactClosedCheckbox"/></w:rPr><w:sym w:font="Wingdings" w:char="F071"/></w:r></w:p></w:tc><w:tc><w:tcPr><w:tcW w:w="488" w:type="dxa"/><w:shd w:val="clear" w:color="auto" w:fill="auto"/><w:tcMar><w:top w:w="57" w:type="dxa"/><w:bottom w:w="57" w:type="dxa"/></w:tcMar><w:vAlign w:val="center"/></w:tcPr><w:p wsp:rsidR="00FB0822" wsp:rsidRDefault="0000154C"><w:pPr><w:pStyle w:val="SurveyXactClosedHorizontalChoice"/></w:pPr><w:r><w:t>(2) </w:t></w:r><w:r wsp:rsidRPr="002368F3"><w:rPr><w:rStyle w:val="SurveyXactClosedCheckbox"/></w:rPr><w:sym w:font="Wingdings" w:char="F071"/></w:r></w:p></w:tc><w:tc><w:tcPr><w:tcW w:w="488" w:type="dxa"/><w:shd w:val="clear" w:color="auto" w:fill="auto"/><w:tcMar><w:top w:w="57" w:type="dxa"/><w:bottom w:w="57" w:type="dxa"/></w:tcMar><w:vAlign w:val="center"/></w:tcPr><w:p wsp:rsidR="00FB0822" wsp:rsidRDefault="0000154C"><w:pPr><w:pStyle w:val="SurveyXactClosedHorizontalChoice"/></w:pPr><w:r><w:t>(3) </w:t></w:r><w:r wsp:rsidRPr="002368F3"><w:rPr><w:rStyle w:val="SurveyXactClosedCheckbox"/></w:rPr><w:sym w:font="Wingdings" w:char="F071"/></w:r></w:p></w:tc><w:tc><w:tcPr><w:tcW w:w="488" w:type="dxa"/><w:shd w:val="clear" w:color="auto" w:fill="auto"/><w:tcMar><w:top w:w="57" w:type="dxa"/><w:bottom w:w="57" w:type="dxa"/></w:tcMar><w:vAlign w:val="center"/></w:tcPr><w:p wsp:rsidR="00FB0822" wsp:rsidRDefault="0000154C"><w:pPr><w:pStyle w:val="SurveyXactClosedHorizontalChoice"/></w:pPr><w:r><w:t>(4) </w:t></w:r><w:r wsp:rsidRPr="002368F3"><w:rPr><w:rStyle w:val="SurveyXactClosedCheckbox"/></w:rPr><w:sym w:font="Wingdings" w:char="F071"/></w:r></w:p></w:tc><w:tc><w:tcPr><w:tcW w:w="488" w:type="dxa"/><w:shd w:val="clear" w:color="auto" w:fill="auto"/><w:tcMar><w:top w:w="57" w:type="dxa"/><w:bottom w:w="57" w:type="dxa"/></w:tcMar><w:vAlign w:val="center"/></w:tcPr><w:p wsp:rsidR="00FB0822" wsp:rsidRDefault="0000154C"><w:pPr><w:pStyle w:val="SurveyXactClosedHorizontalChoice"/></w:pPr><w:r><w:t>(5) </w:t></w:r><w:r wsp:rsidRPr="002368F3"><w:rPr><w:rStyle w:val="SurveyXactClosedCheckbox"/></w:rPr><w:sym w:font="Wingdings" w:char="F071"/></w:r></w:p></w:tc><w:tc><w:tcPr><w:tcW w:w="488" w:type="dxa"/><w:shd w:val="clear" w:color="auto" w:fill="auto"/><w:tcMar><w:top w:w="57" w:type="dxa"/><w:bottom w:w="57" w:type="dxa"/></w:tcMar><w:vAlign w:val="center"/></w:tcPr><w:p wsp:rsidR="00FB0822" wsp:rsidRDefault="0000154C"><w:pPr><w:pStyle w:val="SurveyXactClosedHorizontalChoice"/></w:pPr><w:r><w:t>(6) </w:t></w:r><w:r wsp:rsidRPr="002368F3"><w:rPr><w:rStyle w:val="SurveyXactClosedCheckbox"/></w:rPr><w:sym w:font="Wingdings" w:char="F071"/></w:r></w:p></w:tc></w:tr><w:tr wsp:rsidR="002368F3" wsp:rsidTr="002368F3"><w:tblPrEx><w:tblCellMar><w:top w:w="0" w:type="dxa"/><w:left w:w="0" w:type="dxa"/><w:bottom w:w="0" w:type="dxa"/><w:right w:w="0" w:type="dxa"/></w:tblCellMar></w:tblPrEx><w:tc><w:tcPr><w:tcW w:w="2933" w:type="dxa"/><w:shd w:val="clear" w:color="auto" w:fill="auto"/><w:tcMar><w:top w:w="57" w:type="dxa"/><w:bottom w:w="57" w:type="dxa"/></w:tcMar><w:vAlign w:val="center"/></w:tcPr><w:p wsp:rsidR="00FB0822" wsp:rsidRDefault="0000154C"><w:pPr><w:pStyle w:val="SurveyXactBatteryQuestionLine"/></w:pPr><w:proofErr w:type="spellStart"/><w:r><w:t>I</w:t></w:r><w:r wsp:rsidR="002B4B45"><w:t>cecream</w:t></w:r><w:proofErr w:type="spellEnd"/></w:p></w:tc><w:tc><w:tcPr><w:tcW w:w="366" w:type="dxa"/><w:shd w:val="clear" w:color="auto" w:fill="auto"/><w:tcMar><w:top w:w="57" w:type="dxa"/><w:bottom w:w="57" w:type="dxa"/></w:tcMar><w:vAlign w:val="center"/></w:tcPr><w:p wsp:rsidR="00FB0822" wsp:rsidRDefault="0000154C"><w:pPr><w:pStyle w:val="SurveyXactClosedHorizontalChoice"/></w:pPr><w:r><w:t>(1) </w:t></w:r><w:r wsp:rsidRPr="002368F3"><w:rPr><w:rStyle w:val="SurveyXactClosedCheckbox"/></w:rPr><w:sym w:font="Wingdings" w:char="F071"/></w:r></w:p></w:tc><w:tc><w:tcPr><w:tcW w:w="366" w:type="dxa"/><w:shd w:val="clear" w:color="auto" w:fill="auto"/><w:tcMar><w:top w:w="57" w:type="dxa"/><w:bottom w:w="57" w:type="dxa"/></w:tcMar><w:vAlign w:val="center"/></w:tcPr><w:p wsp:rsidR="00FB0822" wsp:rsidRDefault="0000154C"><w:pPr><w:pStyle w:val="SurveyXactClosedHorizontalChoice"/></w:pPr><w:r><w:t>(2) </w:t></w:r><w:r wsp:rsidRPr="002368F3"><w:rPr><w:rStyle w:val="SurveyXactClosedCheckbox"/></w:rPr><w:sym w:font="Wingdings" w:char="F071"/></w:r></w:p></w:tc><w:tc><w:tcPr><w:tcW w:w="366" w:type="dxa"/><w:shd w:val="clear" w:color="auto" w:fill="auto"/><w:tcMar><w:top w:w="57" w:type="dxa"/><w:bottom w:w="57" w:type="dxa"/></w:tcMar><w:vAlign w:val="center"/></w:tcPr><w:p wsp:rsidR="00FB0822" wsp:rsidRDefault="0000154C"><w:pPr><w:pStyle w:val="SurveyXactClosedHorizontalChoice"/></w:pPr><w:r><w:t>(3) </w:t></w:r><w:r wsp:rsidRPr="002368F3"><w:rPr><w:rStyle w:val="SurveyXactClosedCheckbox"/></w:rPr><w:sym w:font="Wingdings" w:char="F071"/></w:r></w:p></w:tc><w:tc><w:tcPr><w:tcW w:w="366" w:type="dxa"/><w:shd w:val="clear" w:color="auto" w:fill="auto"/><w:tcMar><w:top w:w="57" w:type="dxa"/><w:bottom w:w="57" w:type="dxa"/></w:tcMar><w:vAlign w:val="center"/></w:tcPr><w:p wsp:rsidR="00FB0822" wsp:rsidRDefault="0000154C"><w:pPr><w:pStyle w:val="SurveyXactClosedHorizontalChoice"/></w:pPr><w:r><w:t>(4) </w:t></w:r><w:r wsp:rsidRPr="002368F3"><w:rPr><w:rStyle w:val="SurveyXactClosedCheckbox"/></w:rPr><w:sym w:font="Wingdings" w:char="F071"/></w:r></w:p></w:tc><w:tc><w:tcPr><w:tcW w:w="366" w:type="dxa"/><w:shd w:val="clear" w:color="auto" w:fill="auto"/><w:tcMar><w:top w:w="57" w:type="dxa"/><w:bottom w:w="57" w:type="dxa"/></w:tcMar><w:vAlign w:val="center"/></w:tcPr><w:p wsp:rsidR="00FB0822" wsp:rsidRDefault="0000154C"><w:pPr><w:pStyle w:val="SurveyXactClosedHorizontalChoice"/></w:pPr><w:r><w:t>(5) </w:t></w:r><w:r wsp:rsidRPr="002368F3"><w:rPr><w:rStyle w:val="SurveyXactClosedCheckbox"/></w:rPr><w:sym w:font="Wingdings" w:char="F071"/></w:r></w:p></w:tc><w:tc><w:tcPr><w:tcW w:w="366" w:type="dxa"/><w:shd w:val="clear" w:color="auto" w:fill="auto"/><w:tcMar><w:top w:w="57" w:type="dxa"/><w:bottom w:w="57" w:type="dxa"/></w:tcMar><w:vAlign w:val="center"/></w:tcPr><w:p wsp:rsidR="00FB0822" wsp:rsidRDefault="0000154C"><w:pPr><w:pStyle w:val="SurveyXactClosedHorizontalChoice"/></w:pPr><w:r><w:t>(6) </w:t></w:r><w:r wsp:rsidRPr="002368F3"><w:rPr><w:rStyle w:val="SurveyXactClosedCheckbox"/></w:rPr><w:sym w:font="Wingdings" w:char="F071"/></w:r></w:p></w:tc><w:tc><w:tcPr><w:tcW w:w="366" w:type="dxa"/><w:shd w:val="clear" w:color="auto" w:fill="auto"/><w:tcMar><w:top w:w="57" w:type="dxa"/><w:bottom w:w="57" w:type="dxa"/></w:tcMar><w:vAlign w:val="center"/></w:tcPr><w:p wsp:rsidR="00FB0822" wsp:rsidRDefault="0000154C"><w:pPr><w:pStyle w:val="SurveyXactClosedHorizontalChoice"/></w:pPr><w:r><w:t>(7) </w:t></w:r><w:r wsp:rsidRPr="002368F3"><w:rPr><w:rStyle w:val="SurveyXactClosedCheckbox"/></w:rPr><w:sym w:font="Wingdings" w:char="F071"/></w:r></w:p></w:tc><w:tc><w:tcPr><w:tcW w:w="366" w:type="dxa"/><w:shd w:val="clear" w:color="auto" w:fill="auto"/><w:tcMar><w:top w:w="57" w:type="dxa"/><w:bottom w:w="57" w:type="dxa"/></w:tcMar><w:vAlign w:val="center"/></w:tcPr><w:p wsp:rsidR="00FB0822" wsp:rsidRDefault="0000154C"><w:pPr><w:pStyle w:val="SurveyXactClosedHorizontalChoice"/></w:pPr><w:r><w:t>(8) </w:t></w:r><w:r wsp:rsidRPr="002368F3"><w:rPr><w:rStyle w:val="SurveyXactClosedCheckbox"/></w:rPr><w:sym w:font="Wingdings" w:char="F071"/></w:r></w:p></w:tc><w:tc><w:tcPr><w:tcW w:w="488" w:type="dxa"/><w:shd w:val="clear" w:color="auto" w:fill="auto"/><w:tcMar><w:top w:w="57" w:type="dxa"/><w:bottom w:w="57" w:type="dxa"/></w:tcMar><w:vAlign w:val="center"/></w:tcPr><w:p wsp:rsidR="00FB0822" wsp:rsidRDefault="0000154C"><w:pPr><w:pStyle w:val="SurveyXactClosedHorizontalChoice"/></w:pPr><w:r><w:t>(1) </w:t></w:r><w:r wsp:rsidRPr="002368F3"><w:rPr><w:rStyle w:val="SurveyXactClosedCheckbox"/></w:rPr><w:sym w:font="Wingdings" w:char="F071"/></w:r></w:p></w:tc><w:tc><w:tcPr><w:tcW w:w="488" w:type="dxa"/><w:shd w:val="clear" w:color="auto" w:fill="auto"/><w:tcMar><w:top w:w="57" w:type="dxa"/><w:bottom w:w="57" w:type="dxa"/></w:tcMar><w:vAlign w:val="center"/></w:tcPr><w:p wsp:rsidR="00FB0822" wsp:rsidRDefault="0000154C"><w:pPr><w:pStyle w:val="SurveyXactClosedHorizontalChoice"/></w:pPr><w:r><w:t>(2) </w:t></w:r><w:r wsp:rsidRPr="002368F3"><w:rPr><w:rStyle w:val="SurveyXactClosedCheckbox"/></w:rPr><w:sym w:font="Wingdings" w:char="F071"/></w:r></w:p></w:tc><w:tc><w:tcPr><w:tcW w:w="488" w:type="dxa"/><w:shd w:val="clear" w:color="auto" w:fill="auto"/><w:tcMar><w:top w:w="57" w:type="dxa"/><w:bottom w:w="57" w:type="dxa"/></w:tcMar><w:vAlign w:val="center"/></w:tcPr><w:p wsp:rsidR="00FB0822" wsp:rsidRDefault="0000154C"><w:pPr><w:pStyle w:val="SurveyXactClosedHorizontalChoice"/></w:pPr><w:r><w:t>(3) </w:t></w:r><w:r wsp:rsidRPr="002368F3"><w:rPr><w:rStyle w:val="SurveyXactClosedCheckbox"/></w:rPr><w:sym w:font="Wingdings" w:char="F071"/></w:r></w:p></w:tc><w:tc><w:tcPr><w:tcW w:w="488" w:type="dxa"/><w:shd w:val="clear" w:color="auto" w:fill="auto"/><w:tcMar><w:top w:w="57" w:type="dxa"/><w:bottom w:w="57" w:type="dxa"/></w:tcMar><w:vAlign w:val="center"/></w:tcPr><w:p wsp:rsidR="00FB0822" wsp:rsidRDefault="0000154C"><w:pPr><w:pStyle w:val="SurveyXactClosedHorizontalChoice"/></w:pPr><w:r><w:t>(4) </w:t></w:r><w:r wsp:rsidRPr="002368F3"><w:rPr><w:rStyle w:val="SurveyXactClosedCheckbox"/></w:rPr><w:sym w:font="Wingdings" w:char="F071"/></w:r></w:p></w:tc><w:tc><w:tcPr><w:tcW w:w="488" w:type="dxa"/><w:shd w:val="clear" w:color="auto" w:fill="auto"/><w:tcMar><w:top w:w="57" w:type="dxa"/><w:bottom w:w="57" w:type="dxa"/></w:tcMar><w:vAlign w:val="center"/></w:tcPr><w:p wsp:rsidR="00FB0822" wsp:rsidRDefault="0000154C"><w:pPr><w:pStyle w:val="SurveyXactClosedHorizontalChoice"/></w:pPr><w:r><w:t>(5) </w:t></w:r><w:r wsp:rsidRPr="002368F3"><w:rPr><w:rStyle w:val="SurveyXactClosedCheckbox"/></w:rPr><w:sym w:font="Wingdings" w:char="F071"/></w:r></w:p></w:tc><w:tc><w:tcPr><w:tcW w:w="488" w:type="dxa"/><w:shd w:val="clear" w:color="auto" w:fill="auto"/><w:tcMar><w:top w:w="57" w:type="dxa"/><w:bottom w:w="57" w:type="dxa"/></w:tcMar><w:vAlign w:val="center"/></w:tcPr><w:p wsp:rsidR="00FB0822" wsp:rsidRDefault="0000154C"><w:pPr><w:pStyle w:val="SurveyXactClosedHorizontalChoice"/></w:pPr><w:r><w:t>(6) </w:t></w:r><w:r wsp:rsidRPr="002368F3"><w:rPr><w:rStyle w:val="SurveyXactClosedCheckbox"/></w:rPr><w:sym w:font="Wingdings" w:char="F071"/></w:r></w:p></w:tc></w:tr><w:tr wsp:rsidR="002368F3" wsp:rsidTr="002368F3"><w:tblPrEx><w:tblCellMar><w:top w:w="0" w:type="dxa"/><w:left w:w="0" w:type="dxa"/><w:bottom w:w="0" w:type="dxa"/><w:right w:w="0" w:type="dxa"/></w:tblCellMar></w:tblPrEx><w:tc><w:tcPr><w:tcW w:w="2933" w:type="dxa"/><w:shd w:val="clear" w:color="auto" w:fill="auto"/><w:tcMar><w:top w:w="57" w:type="dxa"/><w:bottom w:w="57" w:type="dxa"/></w:tcMar><w:vAlign w:val="center"/></w:tcPr><w:p wsp:rsidR="00FB0822" wsp:rsidRDefault="0000154C"><w:pPr><w:pStyle w:val="SurveyXactBatteryQuestionLine"/></w:pPr><w:proofErr w:type="spellStart"/><w:r><w:t>Br</w:t></w:r><w:r wsp:rsidR="002B4B45"><w:t>ead</w:t></w:r><w:proofErr w:type="spellEnd"/></w:p></w:tc><w:tc><w:tcPr><w:tcW w:w="366" w:type="dxa"/><w:shd w:val="clear" w:color="auto" w:fill="auto"/><w:tcMar><w:top w:w="57" w:type="dxa"/><w:bottom w:w="57" w:type="dxa"/></w:tcMar><w:vAlign w:val="center"/></w:tcPr><w:p wsp:rsidR="00FB0822" wsp:rsidRDefault="0000154C"><w:pPr><w:pStyle w:val="SurveyXactClosedHorizontalChoice"/></w:pPr><w:r><w:t>(1) </w:t></w:r><w:r wsp:rsidRPr="002368F3"><w:rPr><w:rStyle w:val="SurveyXactClosedCheckbox"/></w:rPr><w:sym w:font="Wingdings" w:char="F071"/></w:r></w:p></w:tc><w:tc><w:tcPr><w:tcW w:w="366" w:type="dxa"/><w:shd w:val="clear" w:color="auto" w:fill="auto"/><w:tcMar><w:top w:w="57" w:type="dxa"/><w:bottom w:w="57" w:type="dxa"/></w:tcMar><w:vAlign w:val="center"/></w:tcPr><w:p wsp:rsidR="00FB0822" wsp:rsidRDefault="0000154C"><w:pPr><w:pStyle w:val="SurveyXactClosedHorizontalChoice"/></w:pPr><w:r><w:t>(2) </w:t></w:r><w:r wsp:rsidRPr="002368F3"><w:rPr><w:rStyle w:val="SurveyXactClosedCheckbox"/></w:rPr><w:sym w:font="Wingdings" w:char="F071"/></w:r></w:p></w:tc><w:tc><w:tcPr><w:tcW w:w="366" w:type="dxa"/><w:shd w:val="clear" w:color="auto" w:fill="auto"/><w:tcMar><w:top w:w="57" w:type="dxa"/><w:bottom w:w="57" w:type="dxa"/></w:tcMar><w:vAlign w:val="center"/></w:tcPr><w:p wsp:rsidR="00FB0822" wsp:rsidRDefault="0000154C"><w:pPr><w:pStyle w:val="SurveyXactClosedHorizontalChoice"/></w:pPr><w:r><w:t>(3) </w:t></w:r><w:r wsp:rsidRPr="002368F3"><w:rPr><w:rStyle w:val="SurveyXactClosedCheckbox"/></w:rPr><w:sym w:font="Wingdings" w:char="F071"/></w:r></w:p></w:tc><w:tc><w:tcPr><w:tcW w:w="366" w:type="dxa"/><w:shd w:val="clear" w:color="auto" w:fill="auto"/><w:tcMar><w:top w:w="57" w:type="dxa"/><w:bottom w:w="57" w:type="dxa"/></w:tcMar><w:vAlign w:val="center"/></w:tcPr><w:p wsp:rsidR="00FB0822" wsp:rsidRDefault="0000154C"><w:pPr><w:pStyle w:val="SurveyXactClosedHorizontalChoice"/></w:pPr><w:r><w:t>(4) </w:t></w:r><w:r wsp:rsidRPr="002368F3"><w:rPr><w:rStyle w:val="SurveyXactClosedCheckbox"/></w:rPr><w:sym w:font="Wingdings" w:char="F071"/></w:r></w:p></w:tc><w:tc><w:tcPr><w:tcW w:w="366" w:type="dxa"/><w:shd w:val="clear" w:color="auto" w:fill="auto"/><w:tcMar><w:top w:w="57" w:type="dxa"/><w:bottom w:w="57" w:type="dxa"/></w:tcMar><w:vAlign w:val="center"/></w:tcPr><w:p wsp:rsidR="00FB0822" wsp:rsidRDefault="0000154C"><w:pPr><w:pStyle w:val="SurveyXactClosedHorizontalChoice"/></w:pPr><w:r><w:t>(5) </w:t></w:r><w:r wsp:rsidRPr="002368F3"><w:rPr><w:rStyle w:val="SurveyXactClosedCheckbox"/></w:rPr><w:sym w:font="Wingdings" w:char="F071"/></w:r></w:p></w:tc><w:tc><w:tcPr><w:tcW w:w="366" w:type="dxa"/><w:shd w:val="clear" w:color="auto" w:fill="auto"/><w:tcMar><w:top w:w="57" w:type="dxa"/><w:bottom w:w="57" w:type="dxa"/></w:tcMar><w:vAlign w:val="center"/></w:tcPr><w:p wsp:rsidR="00FB0822" wsp:rsidRDefault="0000154C"><w:pPr><w:pStyle w:val="SurveyXactClosedHorizontalChoice"/></w:pPr><w:r><w:t>(6) </w:t></w:r><w:r wsp:rsidRPr="002368F3"><w:rPr><w:rStyle w:val="SurveyXactClosedCheckbox"/></w:rPr><w:sym w:font="Wingdings" w:char="F071"/></w:r></w:p></w:tc><w:tc><w:tcPr><w:tcW w:w="366" w:type="dxa"/><w:shd w:val="clear" w:color="auto" w:fill="auto"/><w:tcMar><w:top w:w="57" w:type="dxa"/><w:bottom w:w="57" w:type="dxa"/></w:tcMar><w:vAlign w:val="center"/></w:tcPr><w:p wsp:rsidR="00FB0822" wsp:rsidRDefault="0000154C"><w:pPr><w:pStyle w:val="SurveyXactClosedHorizontalChoice"/></w:pPr><w:r><w:t>(7) </w:t></w:r><w:r wsp:rsidRPr="002368F3"><w:rPr><w:rStyle w:val="SurveyXactClosedCheckbox"/></w:rPr><w:sym w:font="Wingdings" w:char="F071"/></w:r></w:p></w:tc><w:tc><w:tcPr><w:tcW w:w="366" w:type="dxa"/><w:shd w:val="clear" w:color="auto" w:fill="auto"/><w:tcMar><w:top w:w="57" w:type="dxa"/><w:bottom w:w="57" w:type="dxa"/></w:tcMar><w:vAlign w:val="center"/></w:tcPr><w:p wsp:rsidR="00FB0822" wsp:rsidRDefault="0000154C"><w:pPr><w:pStyle w:val="SurveyXactClosedHorizontalChoice"/></w:pPr><w:r><w:t>(8) </w:t></w:r><w:r wsp:rsidRPr="002368F3"><w:rPr><w:rStyle w:val="SurveyXactClosedCheckbox"/></w:rPr><w:sym w:font="Wingdings" w:char="F071"/></w:r></w:p></w:tc><w:tc><w:tcPr><w:tcW w:w="488" w:type="dxa"/><w:shd w:val="clear" w:color="auto" w:fill="auto"/><w:tcMar><w:top w:w="57" w:type="dxa"/><w:bottom w:w="57" w:type="dxa"/></w:tcMar><w:vAlign w:val="center"/></w:tcPr><w:p wsp:rsidR="00FB0822" wsp:rsidRDefault="0000154C"><w:pPr><w:pStyle w:val="SurveyXactClosedHorizontalChoice"/></w:pPr><w:r><w:t>(1) </w:t></w:r><w:r wsp:rsidRPr="002368F3"><w:rPr><w:rStyle w:val="SurveyXactClosedCheckbox"/></w:rPr><w:sym w:font="Wingdings" w:char="F071"/></w:r></w:p></w:tc><w:tc><w:tcPr><w:tcW w:w="488" w:type="dxa"/><w:shd w:val="clear" w:color="auto" w:fill="auto"/><w:tcMar><w:top w:w="57" w:type="dxa"/><w:bottom w:w="57" w:type="dxa"/></w:tcMar><w:vAlign w:val="center"/></w:tcPr><w:p wsp:rsidR="00FB0822" wsp:rsidRDefault="0000154C"><w:pPr><w:pStyle w:val="SurveyXactClosedHorizontalChoice"/></w:pPr><w:r><w:t>(2) </w:t></w:r><w:r wsp:rsidRPr="002368F3"><w:rPr><w:rStyle w:val="SurveyXactClosedCheckbox"/></w:rPr><w:sym w:font="Wingdings" w:char="F071"/></w:r></w:p></w:tc><w:tc><w:tcPr><w:tcW w:w="488" w:type="dxa"/><w:shd w:val="clear" w:color="auto" w:fill="auto"/><w:tcMar><w:top w:w="57" w:type="dxa"/><w:bottom w:w="57" w:type="dxa"/></w:tcMar><w:vAlign w:val="center"/></w:tcPr><w:p wsp:rsidR="00FB0822" wsp:rsidRDefault="0000154C"><w:pPr><w:pStyle w:val="SurveyXactClosedHorizontalChoice"/></w:pPr><w:r><w:t>(3) </w:t></w:r><w:r wsp:rsidRPr="002368F3"><w:rPr><w:rStyle w:val="SurveyXactClosedCheckbox"/></w:rPr><w:sym w:font="Wingdings" w:char="F071"/></w:r></w:p></w:tc><w:tc><w:tcPr><w:tcW w:w="488" w:type="dxa"/><w:shd w:val="clear" w:color="auto" w:fill="auto"/><w:tcMar><w:top w:w="57" w:type="dxa"/><w:bottom w:w="57" w:type="dxa"/></w:tcMar><w:vAlign w:val="center"/></w:tcPr><w:p wsp:rsidR="00FB0822" wsp:rsidRDefault="0000154C"><w:pPr><w:pStyle w:val="SurveyXactClosedHorizontalChoice"/></w:pPr><w:r><w:t>(4) </w:t></w:r><w:r wsp:rsidRPr="002368F3"><w:rPr><w:rStyle w:val="SurveyXactClosedCheckbox"/></w:rPr><w:sym w:font="Wingdings" w:char="F071"/></w:r></w:p></w:tc><w:tc><w:tcPr><w:tcW w:w="488" w:type="dxa"/><w:shd w:val="clear" w:color="auto" w:fill="auto"/><w:tcMar><w:top w:w="57" w:type="dxa"/><w:bottom w:w="57" w:type="dxa"/></w:tcMar><w:vAlign w:val="center"/></w:tcPr><w:p wsp:rsidR="00FB0822" wsp:rsidRDefault="0000154C"><w:pPr><w:pStyle w:val="SurveyXactClosedHorizontalChoice"/></w:pPr><w:r><w:t>(5) </w:t></w:r><w:r wsp:rsidRPr="002368F3"><w:rPr><w:rStyle w:val="SurveyXactClosedCheckbox"/></w:rPr><w:sym w:font="Wingdings" w:char="F071"/></w:r></w:p></w:tc><w:tc><w:tcPr><w:tcW w:w="488" w:type="dxa"/><w:shd w:val="clear" w:color="auto" w:fill="auto"/><w:tcMar><w:top w:w="57" w:type="dxa"/><w:bottom w:w="57" w:type="dxa"/></w:tcMar><w:vAlign w:val="center"/></w:tcPr><w:p wsp:rsidR="00FB0822" wsp:rsidRDefault="0000154C"><w:pPr><w:pStyle w:val="SurveyXactClosedHorizontalChoice"/></w:pPr><w:r><w:t>(6) </w:t></w:r><w:r wsp:rsidRPr="002368F3"><w:rPr><w:rStyle w:val="SurveyXactClosedCheckbox"/></w:rPr><w:sym w:font="Wingdings" w:char="F071"/></w:r></w:p></w:tc></w:tr><w:tr wsp:rsidR="002368F3" wsp:rsidTr="002368F3"><w:tblPrEx><w:tblCellMar><w:top w:w="0" w:type="dxa"/><w:left w:w="0" w:type="dxa"/><w:bottom w:w="0" w:type="dxa"/><w:right w:w="0" w:type="dxa"/></w:tblCellMar></w:tblPrEx><w:tc><w:tcPr><w:tcW w:w="2933" w:type="dxa"/><w:shd w:val="clear" w:color="auto" w:fill="auto"/><w:tcMar><w:top w:w="57" w:type="dxa"/><w:bottom w:w="57" w:type="dxa"/></w:tcMar><w:vAlign w:val="center"/></w:tcPr><w:p wsp:rsidR="00FB0822" wsp:rsidRDefault="002B4B45"><w:pPr><w:pStyle w:val="SurveyXactBatteryQuestionLine"/></w:pPr><w:proofErr w:type="spellStart"/><w:r><w:t>Cakes</w:t></w:r><w:proofErr w:type="spellEnd"/><w:r><w:t> and </w:t></w:r><w:proofErr w:type="spellStart"/><w:r><w:t>cookies</w:t></w:r><w:proofErr w:type="spellEnd"/></w:p></w:tc><w:tc><w:tcPr><w:tcW w:w="366" w:type="dxa"/><w:shd w:val="clear" w:color="auto" w:fill="auto"/><w:tcMar><w:top w:w="57" w:type="dxa"/><w:bottom w:w="57" w:type="dxa"/></w:tcMar><w:vAlign w:val="center"/></w:tcPr><w:p wsp:rsidR="00FB0822" wsp:rsidRDefault="0000154C"><w:pPr><w:pStyle w:val="SurveyXactClosedHorizontalChoice"/></w:pPr><w:r><w:t>(1) </w:t></w:r><w:r wsp:rsidRPr="002368F3"><w:rPr><w:rStyle w:val="SurveyXactClosedCheckbox"/></w:rPr><w:sym w:font="Wingdings" w:char="F071"/></w:r></w:p></w:tc><w:tc><w:tcPr><w:tcW w:w="366" w:type="dxa"/><w:shd w:val="clear" w:color="auto" w:fill="auto"/><w:tcMar><w:top w:w="57" w:type="dxa"/><w:bottom w:w="57" w:type="dxa"/></w:tcMar><w:vAlign w:val="center"/></w:tcPr><w:p wsp:rsidR="00FB0822" wsp:rsidRDefault="0000154C"><w:pPr><w:pStyle w:val="SurveyXactClosedHorizontalChoice"/></w:pPr><w:r><w:t>(2) </w:t></w:r><w:r wsp:rsidRPr="002368F3"><w:rPr><w:rStyle w:val="SurveyXactClosedCheckbox"/></w:rPr><w:sym w:font="Wingdings" w:char="F071"/></w:r></w:p></w:tc><w:tc><w:tcPr><w:tcW w:w="366" w:type="dxa"/><w:shd w:val="clear" w:color="auto" w:fill="auto"/><w:tcMar><w:top w:w="57" w:type="dxa"/><w:bottom w:w="57" w:type="dxa"/></w:tcMar><w:vAlign w:val="center"/></w:tcPr><w:p wsp:rsidR="00FB0822" wsp:rsidRDefault="0000154C"><w:pPr><w:pStyle w:val="SurveyXactClosedHorizontalChoice"/></w:pPr><w:r><w:t>(3) </w:t></w:r><w:r wsp:rsidRPr="002368F3"><w:rPr><w:rStyle w:val="SurveyXactClosedCheckbox"/></w:rPr><w:sym w:font="Wingdings" w:char="F071"/></w:r></w:p></w:tc><w:tc><w:tcPr><w:tcW w:w="366" w:type="dxa"/><w:shd w:val="clear" w:color="auto" w:fill="auto"/><w:tcMar><w:top w:w="57" w:type="dxa"/><w:bottom w:w="57" w:type="dxa"/></w:tcMar><w:vAlign w:val="center"/></w:tcPr><w:p wsp:rsidR="00FB0822" wsp:rsidRDefault="0000154C"><w:pPr><w:pStyle w:val="SurveyXactClosedHorizontalChoice"/></w:pPr><w:r><w:t>(4) </w:t></w:r><w:r wsp:rsidRPr="002368F3"><w:rPr><w:rStyle w:val="SurveyXactClosedCheckbox"/></w:rPr><w:sym w:font="Wingdings" w:char="F071"/></w:r></w:p></w:tc><w:tc><w:tcPr><w:tcW w:w="366" w:type="dxa"/><w:shd w:val="clear" w:color="auto" w:fill="auto"/><w:tcMar><w:top w:w="57" w:type="dxa"/><w:bottom w:w="57" w:type="dxa"/></w:tcMar><w:vAlign w:val="center"/></w:tcPr><w:p wsp:rsidR="00FB0822" wsp:rsidRDefault="0000154C"><w:pPr><w:pStyle w:val="SurveyXactClosedHorizontalChoice"/></w:pPr><w:r><w:t>(5) </w:t></w:r><w:r wsp:rsidRPr="002368F3"><w:rPr><w:rStyle w:val="SurveyXactClosedCheckbox"/></w:rPr><w:sym w:font="Wingdings" w:char="F071"/></w:r></w:p></w:tc><w:tc><w:tcPr><w:tcW w:w="366" w:type="dxa"/><w:shd w:val="clear" w:color="auto" w:fill="auto"/><w:tcMar><w:top w:w="57" w:type="dxa"/><w:bottom w:w="57" w:type="dxa"/></w:tcMar><w:vAlign w:val="center"/></w:tcPr><w:p wsp:rsidR="00FB0822" wsp:rsidRDefault="0000154C"><w:pPr><w:pStyle w:val="SurveyXactClosedHorizontalChoice"/></w:pPr><w:r><w:t>(6) </w:t></w:r><w:r wsp:rsidRPr="002368F3"><w:rPr><w:rStyle w:val="SurveyXactClosedCheckbox"/></w:rPr><w:sym w:font="Wingdings" w:char="F071"/></w:r></w:p></w:tc><w:tc><w:tcPr><w:tcW w:w="366" w:type="dxa"/><w:shd w:val="clear" w:color="auto" w:fill="auto"/><w:tcMar><w:top w:w="57" w:type="dxa"/><w:bottom w:w="57" w:type="dxa"/></w:tcMar><w:vAlign w:val="center"/></w:tcPr><w:p wsp:rsidR="00FB0822" wsp:rsidRDefault="0000154C"><w:pPr><w:pStyle w:val="SurveyXactClosedHorizontalChoice"/></w:pPr><w:r><w:t>(7) </w:t></w:r><w:r wsp:rsidRPr="002368F3"><w:rPr><w:rStyle w:val="SurveyXactClosedCheckbox"/></w:rPr><w:sym w:font="Wingdings" w:char="F071"/></w:r></w:p></w:tc><w:tc><w:tcPr><w:tcW w:w="366" w:type="dxa"/><w:shd w:val="clear" w:color="auto" w:fill="auto"/><w:tcMar><w:top w:w="57" w:type="dxa"/><w:bottom w:w="57" w:type="dxa"/></w:tcMar><w:vAlign w:val="center"/></w:tcPr><w:p wsp:rsidR="00FB0822" wsp:rsidRDefault="0000154C"><w:pPr><w:pStyle w:val="SurveyXactClosedHorizontalChoice"/></w:pPr><w:r><w:t>(8) </w:t></w:r><w:r wsp:rsidRPr="002368F3"><w:rPr><w:rStyle w:val="SurveyXactClosedCheckbox"/></w:rPr><w:sym w:font="Wingdings" w:char="F071"/></w:r></w:p></w:tc><w:tc><w:tcPr><w:tcW w:w="488" w:type="dxa"/><w:shd w:val="clear" w:color="auto" w:fill="auto"/><w:tcMar><w:top w:w="57" w:type="dxa"/><w:bottom w:w="57" w:type="dxa"/></w:tcMar><w:vAlign w:val="center"/></w:tcPr><w:p wsp:rsidR="00FB0822" wsp:rsidRDefault="0000154C"><w:pPr><w:pStyle w:val="SurveyXactClosedHorizontalChoice"/></w:pPr><w:r><w:t>(1) </w:t></w:r><w:r wsp:rsidRPr="002368F3"><w:rPr><w:rStyle w:val="SurveyXactClosedCheckbox"/></w:rPr><w:sym w:font="Wingdings" w:char="F071"/></w:r></w:p></w:tc><w:tc><w:tcPr><w:tcW w:w="488" w:type="dxa"/><w:shd w:val="clear" w:color="auto" w:fill="auto"/><w:tcMar><w:top w:w="57" w:type="dxa"/><w:bottom w:w="57" w:type="dxa"/></w:tcMar><w:vAlign w:val="center"/></w:tcPr><w:p wsp:rsidR="00FB0822" wsp:rsidRDefault="0000154C"><w:pPr><w:pStyle w:val="SurveyXactClosedHorizontalChoice"/></w:pPr><w:r><w:t>(2) </w:t></w:r><w:r wsp:rsidRPr="002368F3"><w:rPr><w:rStyle w:val="SurveyXactClosedCheckbox"/></w:rPr><w:sym w:font="Wingdings" w:char="F071"/></w:r></w:p></w:tc><w:tc><w:tcPr><w:tcW w:w="488" w:type="dxa"/><w:shd w:val="clear" w:color="auto" w:fill="auto"/><w:tcMar><w:top w:w="57" w:type="dxa"/><w:bottom w:w="57" w:type="dxa"/></w:tcMar><w:vAlign w:val="center"/></w:tcPr><w:p wsp:rsidR="00FB0822" wsp:rsidRDefault="0000154C"><w:pPr><w:pStyle w:val="SurveyXactClosedHorizontalChoice"/></w:pPr><w:r><w:t>(3) </w:t></w:r><w:r wsp:rsidRPr="002368F3"><w:rPr><w:rStyle w:val="SurveyXactClosedCheckbox"/></w:rPr><w:sym w:font="Wingdings" w:char="F071"/></w:r></w:p></w:tc><w:tc><w:tcPr><w:tcW w:w="488" w:type="dxa"/><w:shd w:val="clear" w:color="auto" w:fill="auto"/><w:tcMar><w:top w:w="57" w:type="dxa"/><w:bottom w:w="57" w:type="dxa"/></w:tcMar><w:vAlign w:val="center"/></w:tcPr><w:p wsp:rsidR="00FB0822" wsp:rsidRDefault="0000154C"><w:pPr><w:pStyle w:val="SurveyXactClosedHorizontalChoice"/></w:pPr><w:r><w:t>(4) </w:t></w:r><w:r wsp:rsidRPr="002368F3"><w:rPr><w:rStyle w:val="SurveyXactClosedCheckbox"/></w:rPr><w:sym w:font="Wingdings" w:char="F071"/></w:r></w:p></w:tc><w:tc><w:tcPr><w:tcW w:w="488" w:type="dxa"/><w:shd w:val="clear" w:color="auto" w:fill="auto"/><w:tcMar><w:top w:w="57" w:type="dxa"/><w:bottom w:w="57" w:type="dxa"/></w:tcMar><w:vAlign w:val="center"/></w:tcPr><w:p wsp:rsidR="00FB0822" wsp:rsidRDefault="0000154C"><w:pPr><w:pStyle w:val="SurveyXactClosedHorizontalChoice"/></w:pPr><w:r><w:t>(5) </w:t></w:r><w:r wsp:rsidRPr="002368F3"><w:rPr><w:rStyle w:val="SurveyXactClosedCheckbox"/></w:rPr><w:sym w:font="Wingdings" w:char="F071"/></w:r></w:p></w:tc><w:tc><w:tcPr><w:tcW w:w="488" w:type="dxa"/><w:shd w:val="clear" w:color="auto" w:fill="auto"/><w:tcMar><w:top w:w="57" w:type="dxa"/><w:bottom w:w="57" w:type="dxa"/></w:tcMar><w:vAlign w:val="center"/></w:tcPr><w:p wsp:rsidR="00FB0822" wsp:rsidRDefault="0000154C"><w:pPr><w:pStyle w:val="SurveyXactClosedHorizontalChoice"/></w:pPr><w:r><w:t>(6) </w:t></w:r><w:r wsp:rsidRPr="002368F3"><w:rPr><w:rStyle w:val="SurveyXactClosedCheckbox"/></w:rPr><w:sym w:font="Wingdings" w:char="F071"/></w:r></w:p></w:tc></w:tr><w:tr wsp:rsidR="002368F3" wsp:rsidTr="002368F3"><w:tblPrEx><w:tblCellMar><w:top w:w="0" w:type="dxa"/><w:left w:w="0" w:type="dxa"/><w:bottom w:w="0" w:type="dxa"/><w:right w:w="0" w:type="dxa"/></w:tblCellMar></w:tblPrEx><w:tc><w:tcPr><w:tcW w:w="2933" w:type="dxa"/><w:shd w:val="clear" w:color="auto" w:fill="auto"/><w:tcMar><w:top w:w="57" w:type="dxa"/><w:bottom w:w="57" w:type="dxa"/></w:tcMar><w:vAlign w:val="center"/></w:tcPr><w:p wsp:rsidR="00FB0822" wsp:rsidRDefault="002B4B45"><w:pPr><w:pStyle w:val="SurveyXactBatteryQuestionLine"/></w:pPr><w:proofErr w:type="spellStart"/><w:r><w:t>Other</w:t></w:r><w:proofErr w:type="spellEnd"/></w:p></w:tc><w:tc><w:tcPr><w:tcW w:w="366" w:type="dxa"/><w:shd w:val="clear" w:color="auto" w:fill="auto"/><w:tcMar><w:top w:w="57" w:type="dxa"/><w:bottom w:w="57" w:type="dxa"/></w:tcMar><w:vAlign w:val="center"/></w:tcPr><w:p wsp:rsidR="00FB0822" wsp:rsidRDefault="0000154C"><w:pPr><w:pStyle w:val="SurveyXactClosedHorizontalChoice"/></w:pPr><w:r><w:t>(1) </w:t></w:r><w:r wsp:rsidRPr="002368F3"><w:rPr><w:rStyle w:val="SurveyXactClosedCheckbox"/></w:rPr><w:sym w:font="Wingdings" w:char="F071"/></w:r></w:p></w:tc><w:tc><w:tcPr><w:tcW w:w="366" w:type="dxa"/><w:shd w:val="clear" w:color="auto" w:fill="auto"/><w:tcMar><w:top w:w="57" w:type="dxa"/><w:bottom w:w="57" w:type="dxa"/></w:tcMar><w:vAlign w:val="center"/></w:tcPr><w:p wsp:rsidR="00FB0822" wsp:rsidRDefault="0000154C"><w:pPr><w:pStyle w:val="SurveyXactClosedHorizontalChoice"/></w:pPr><w:r><w:t>(2) </w:t></w:r><w:r wsp:rsidRPr="002368F3"><w:rPr><w:rStyle w:val="SurveyXactClosedCheckbox"/></w:rPr><w:sym w:font="Wingdings" w:char="F071"/></w:r></w:p></w:tc><w:tc><w:tcPr><w:tcW w:w="366" w:type="dxa"/><w:shd w:val="clear" w:color="auto" w:fill="auto"/><w:tcMar><w:top w:w="57" w:type="dxa"/><w:bottom w:w="57" w:type="dxa"/></w:tcMar><w:vAlign w:val="center"/></w:tcPr><w:p wsp:rsidR="00FB0822" wsp:rsidRDefault="0000154C"><w:pPr><w:pStyle w:val="SurveyXactClosedHorizontalChoice"/></w:pPr><w:r><w:t>(3) </w:t></w:r><w:r wsp:rsidRPr="002368F3"><w:rPr><w:rStyle w:val="SurveyXactClosedCheckbox"/></w:rPr><w:sym w:font="Wingdings" w:char="F071"/></w:r></w:p></w:tc><w:tc><w:tcPr><w:tcW w:w="366" w:type="dxa"/><w:shd w:val="clear" w:color="auto" w:fill="auto"/><w:tcMar><w:top w:w="57" w:type="dxa"/><w:bottom w:w="57" w:type="dxa"/></w:tcMar><w:vAlign w:val="center"/></w:tcPr><w:p wsp:rsidR="00FB0822" wsp:rsidRDefault="0000154C"><w:pPr><w:pStyle w:val="SurveyXactClosedHorizontalChoice"/></w:pPr><w:r><w:t>(4) </w:t></w:r><w:r wsp:rsidRPr="002368F3"><w:rPr><w:rStyle w:val="SurveyXactClosedCheckbox"/></w:rPr><w:sym w:font="Wingdings" w:char="F071"/></w:r></w:p></w:tc><w:tc><w:tcPr><w:tcW w:w="366" w:type="dxa"/><w:shd w:val="clear" w:color="auto" w:fill="auto"/><w:tcMar><w:top w:w="57" w:type="dxa"/><w:bottom w:w="57" w:type="dxa"/></w:tcMar><w:vAlign w:val="center"/></w:tcPr><w:p wsp:rsidR="00FB0822" wsp:rsidRDefault="0000154C"><w:pPr><w:pStyle w:val="SurveyXactClosedHorizontalChoice"/></w:pPr><w:r><w:t>(5) </w:t></w:r><w:r wsp:rsidRPr="002368F3"><w:rPr><w:rStyle w:val="SurveyXactClosedCheckbox"/></w:rPr><w:sym w:font="Wingdings" w:char="F071"/></w:r></w:p></w:tc><w:tc><w:tcPr><w:tcW w:w="366" w:type="dxa"/><w:shd w:val="clear" w:color="auto" w:fill="auto"/><w:tcMar><w:top w:w="57" w:type="dxa"/><w:bottom w:w="57" w:type="dxa"/></w:tcMar><w:vAlign w:val="center"/></w:tcPr><w:p wsp:rsidR="00FB0822" wsp:rsidRDefault="0000154C"><w:pPr><w:pStyle w:val="SurveyXactClosedHorizontalChoice"/></w:pPr><w:r><w:t>(6) </w:t></w:r><w:r wsp:rsidRPr="002368F3"><w:rPr><w:rStyle w:val="SurveyXactClosedCheckbox"/></w:rPr><w:sym w:font="Wingdings" w:char="F071"/></w:r></w:p></w:tc><w:tc><w:tcPr><w:tcW w:w="366" w:type="dxa"/><w:shd w:val="clear" w:color="auto" w:fill="auto"/><w:tcMar><w:top w:w="57" w:type="dxa"/><w:bottom w:w="57" w:type="dxa"/></w:tcMar><w:vAlign w:val="center"/></w:tcPr><w:p wsp:rsidR="00FB0822" wsp:rsidRDefault="0000154C"><w:pPr><w:pStyle w:val="SurveyXactClosedHorizontalChoice"/></w:pPr><w:r><w:t>(7) </w:t></w:r><w:r wsp:rsidRPr="002368F3"><w:rPr><w:rStyle w:val="SurveyXactClosedCheckbox"/></w:rPr><w:sym w:font="Wingdings" w:char="F071"/></w:r></w:p></w:tc><w:tc><w:tcPr><w:tcW w:w="366" w:type="dxa"/><w:shd w:val="clear" w:color="auto" w:fill="auto"/><w:tcMar><w:top w:w="57" w:type="dxa"/><w:bottom w:w="57" w:type="dxa"/></w:tcMar><w:vAlign w:val="center"/></w:tcPr><w:p wsp:rsidR="00FB0822" wsp:rsidRDefault="0000154C"><w:pPr><w:pStyle w:val="SurveyXactClosedHorizontalChoice"/></w:pPr><w:r><w:t>(8) </w:t></w:r><w:r wsp:rsidRPr="002368F3"><w:rPr><w:rStyle w:val="SurveyXactClosedCheckbox"/></w:rPr><w:sym w:font="Wingdings" w:char="F071"/></w:r></w:p></w:tc><w:tc><w:tcPr><w:tcW w:w="488" w:type="dxa"/><w:shd w:val="clear" w:color="auto" w:fill="auto"/><w:tcMar><w:top w:w="57" w:type="dxa"/><w:bottom w:w="57" w:type="dxa"/></w:tcMar><w:vAlign w:val="center"/></w:tcPr><w:p wsp:rsidR="00FB0822" wsp:rsidRDefault="0000154C"><w:pPr><w:pStyle w:val="SurveyXactClosedHorizontalChoice"/></w:pPr><w:r><w:t>(1) </w:t></w:r><w:r wsp:rsidRPr="002368F3"><w:rPr><w:rStyle w:val="SurveyXactClosedCheckbox"/></w:rPr><w:sym w:font="Wingdings" w:char="F071"/></w:r></w:p></w:tc><w:tc><w:tcPr><w:tcW w:w="488" w:type="dxa"/><w:shd w:val="clear" w:color="auto" w:fill="auto"/><w:tcMar><w:top w:w="57" w:type="dxa"/><w:bottom w:w="57" w:type="dxa"/></w:tcMar><w:vAlign w:val="center"/></w:tcPr><w:p wsp:rsidR="00FB0822" wsp:rsidRDefault="0000154C"><w:pPr><w:pStyle w:val="SurveyXactClosedHorizontalChoice"/></w:pPr><w:r><w:t>(2) </w:t></w:r><w:r wsp:rsidRPr="002368F3"><w:rPr><w:rStyle w:val="SurveyXactClosedCheckbox"/></w:rPr><w:sym w:font="Wingdings" w:char="F071"/></w:r></w:p></w:tc><w:tc><w:tcPr><w:tcW w:w="488" w:type="dxa"/><w:shd w:val="clear" w:color="auto" w:fill="auto"/><w:tcMar><w:top w:w="57" w:type="dxa"/><w:bottom w:w="57" w:type="dxa"/></w:tcMar><w:vAlign w:val="center"/></w:tcPr><w:p wsp:rsidR="00FB0822" wsp:rsidRDefault="0000154C"><w:pPr><w:pStyle w:val="SurveyXactClosedHorizontalChoice"/></w:pPr><w:r><w:t>(3) </w:t></w:r><w:r wsp:rsidRPr="002368F3"><w:rPr><w:rStyle w:val="SurveyXactClosedCheckbox"/></w:rPr><w:sym w:font="Wingdings" w:char="F071"/></w:r></w:p></w:tc><w:tc><w:tcPr><w:tcW w:w="488" w:type="dxa"/><w:shd w:val="clear" w:color="auto" w:fill="auto"/><w:tcMar><w:top w:w="57" w:type="dxa"/><w:bottom w:w="57" w:type="dxa"/></w:tcMar><w:vAlign w:val="center"/></w:tcPr><w:p wsp:rsidR="00FB0822" wsp:rsidRDefault="0000154C"><w:pPr><w:pStyle w:val="SurveyXactClosedHorizontalChoice"/></w:pPr><w:r><w:t>(4) </w:t></w:r><w:r wsp:rsidRPr="002368F3"><w:rPr><w:rStyle w:val="SurveyXactClosedCheckbox"/></w:rPr><w:sym w:font="Wingdings" w:char="F071"/></w:r></w:p></w:tc><w:tc><w:tcPr><w:tcW w:w="488" w:type="dxa"/><w:shd w:val="clear" w:color="auto" w:fill="auto"/><w:tcMar><w:top w:w="57" w:type="dxa"/><w:bottom w:w="57" w:type="dxa"/></w:tcMar><w:vAlign w:val="center"/></w:tcPr><w:p wsp:rsidR="00FB0822" wsp:rsidRDefault="0000154C"><w:pPr><w:pStyle w:val="SurveyXactClosedHorizontalChoice"/></w:pPr><w:r><w:t>(5) </w:t></w:r><w:r wsp:rsidRPr="002368F3"><w:rPr><w:rStyle w:val="SurveyXactClosedCheckbox"/></w:rPr><w:sym w:font="Wingdings" w:char="F071"/></w:r></w:p></w:tc><w:tc><w:tcPr><w:tcW w:w="488" w:type="dxa"/><w:shd w:val="clear" w:color="auto" w:fill="auto"/><w:tcMar><w:top w:w="57" w:type="dxa"/><w:bottom w:w="57" w:type="dxa"/></w:tcMar><w:vAlign w:val="center"/></w:tcPr><w:p wsp:rsidR="00FB0822" wsp:rsidRDefault="0000154C"><w:pPr><w:pStyle w:val="SurveyXactClosedHorizontalChoice"/></w:pPr><w:r><w:t>(6) </w:t></w:r><w:r wsp:rsidRPr="002368F3"><w:rPr><w:rStyle w:val="SurveyXactClosedCheckbox"/></w:rPr><w:sym w:font="Wingdings" w:char="F071"/></w:r></w:p></w:tc></w:tr></w:tbl><w:p wsp:rsidR="00FB0822" wsp:rsidRDefault="0000154C"><w:r><w:br/></w:r></w:p><w:p wsp:rsidR="00FB0822" wsp:rsidRDefault="0000154C"><w:r><w:br/></w:r></w:p><w:p wsp:rsidR="00FB0822" wsp:rsidRDefault="0000154C" wsp:rsidP="001422BD"><w:r><w:br/></w:r><w:r><w:br/></w:r></w:p><w:tbl><w:tblPr><w:tblW w:w="0" w:type="auto"/><w:tblInd w:w="10" w:type="dxa"/><w:tblLayout w:type="Fixed"/><w:tblCellMar><w:left w:w="10" w:type="dxa"/><w:right w:w="10" w:type="dxa"/></w:tblCellMar><w:tblLook w:val="01E0"/></w:tblPr><w:tblGrid><w:gridCol w:w="8800"/></w:tblGrid><w:tr wsp:rsidR="00FB0822" wsp:rsidRPr="001422BD"><w:tblPrEx><w:tblCellMar><w:top w:w="0" w:type="dxa"/><w:bottom w:w="0" w:type="dxa"/></w:tblCellMar></w:tblPrEx><w:tc><w:tcPr><w:tcW w:w="8800" w:type="dxa"/></w:tcPr><w:p wsp:rsidR="00FB0822" wsp:rsidRPr="001422BD" wsp:rsidRDefault="001422BD"><w:pPr><w:rPr><w:lang w:val="EN-US"/></w:rPr></w:pPr><w:r wsp:rsidRPr="001422BD"><w:rPr><w:b/><w:sz w:val="36"/><w:u w:val="single"/><w:lang w:val="EN-US"/></w:rPr><w:t>Other questions about the child’s diet</w:t></w:r></w:p></w:tc></w:tr></w:tbl><w:p wsp:rsidR="00FB0822" wsp:rsidRPr="001422BD" wsp:rsidRDefault="0000154C"><w:pPr><w:rPr><w:lang w:val="EN-US"/></w:rPr></w:pPr><w:r wsp:rsidRPr="001422BD"><w:rPr><w:lang w:val="EN-US"/></w:rPr><w:br/></w:r></w:p><w:p wsp:rsidR="00FB0822" wsp:rsidRPr="001422BD" wsp:rsidRDefault="0000154C"><w:pPr><w:rPr><w:lang w:val="EN-US"/></w:rPr></w:pPr><w:r wsp:rsidRPr="001422BD"><w:rPr><w:lang w:val="EN-US"/></w:rPr><w:br/></w:r></w:p></wx:sub-section><wx:sub-section><w:p wsp:rsidR="00FB0822" wsp:rsidRPr="001422BD" wsp:rsidRDefault="0000154C"><w:pPr><w:pStyle w:val="SurveyXactQuestionTitle"/><w:rPr><w:lang w:val="EN-US"/></w:rPr></w:pPr><w:r wsp:rsidRPr="001422BD"><w:rPr><w:lang w:val="EN-US"/></w:rPr><w:t>I</w:t></w:r><w:r wsp:rsidR="001422BD" wsp:rsidRPr="001422BD"><w:rPr><w:lang w:val="EN-US"/></w:rPr><w:t> to which degree do you feel that your child is skeptical when new food is introduced </w:t></w:r><w:r wsp:rsidRPr="001422BD"><w:rPr><w:sz w:val="24"/><w:lang w:val="EN-US"/></w:rPr><w:t>(</w:t></w:r><w:r wsp:rsidR="001422BD"><w:rPr><w:sz w:val="24"/><w:lang w:val="EN-US"/></w:rPr><w:t>6-point scale</w:t></w:r><w:r wsp:rsidRPr="001422BD"><w:rPr><w:sz w:val="24"/><w:lang w:val="EN-US"/></w:rPr><w:t>, 1</w:t></w:r><w:r wsp:rsidR="001422BD"><w:rPr><w:sz w:val="24"/><w:lang w:val="EN-US"/></w:rPr><w:t>= not </w:t></w:r><w:proofErr w:type="spellStart"/><w:r wsp:rsidR="001422BD"><w:rPr><w:sz w:val="24"/><w:lang w:val="EN-US"/></w:rPr><w:t>sceptical</w:t></w:r><w:proofErr w:type="spellEnd"/><w:r wsp:rsidRPr="001422BD"><w:rPr><w:sz w:val="24"/><w:lang w:val="EN-US"/></w:rPr><w:t>, 6= </w:t></w:r><w:r wsp:rsidR="001422BD"><w:rPr><w:sz w:val="24"/><w:lang w:val="EN-US"/></w:rPr><w:t>very </w:t></w:r><w:proofErr w:type="spellStart"/><w:r wsp:rsidR="001422BD"><w:rPr><w:sz w:val="24"/><w:lang w:val="EN-US"/></w:rPr><w:t>sceptical</w:t></w:r><w:proofErr w:type="spellEnd"/><w:r wsp:rsidRPr="001422BD"><w:rPr><w:sz w:val="24"/><w:lang w:val="EN-US"/></w:rPr><w:t>)</w:t></w:r></w:p><w:p wsp:rsidR="00FB0822" wsp:rsidRDefault="0000154C"><w:pPr><w:pStyle w:val="SurveyXactClosedVerticalChoices"/></w:pPr><w:r><w:rPr><w:rStyle w:val="SurveyXactClosedVerticalChoiceValue"/></w:rPr><w:t>(1)</w:t></w:r><w:r><w:tab/></w:r><w:r><w:rPr><w:rStyle w:val="SurveyXactClosedCheckbox"/></w:rPr><w:sym w:font="Wingdings" w:char="F071"/></w:r><w:r><w:tab/><w:t>1</w:t></w:r></w:p><w:p wsp:rsidR="00FB0822" wsp:rsidRDefault="0000154C"><w:pPr><w:pStyle w:val="SurveyXactClosedVerticalChoices"/></w:pPr><w:r><w:rPr><w:rStyle w:val="SurveyXactClosedVerticalChoiceValue"/></w:rPr><w:t>(2)</w:t></w:r><w:r><w:tab/></w:r><w:r><w:rPr><w:rStyle w:val="SurveyXactClosedCheckbox"/></w:rPr><w:sym w:font="Wingdings" w:char="F071"/></w:r><w:r><w:tab/><w:t>2</w:t></w:r></w:p><w:p wsp:rsidR="00FB0822" wsp:rsidRDefault="0000154C"><w:pPr><w:pStyle w:val="SurveyXactClosedVerticalChoices"/></w:pPr><w:r><w:rPr><w:rStyle w:val="SurveyXactClosedVerticalChoiceValue"/></w:rPr><w:t>(3)</w:t></w:r><w:r><w:tab/></w:r><w:r><w:rPr><w:rStyle w:val="SurveyXactClosedCheckbox"/></w:rPr><w:sym w:font="Wingdings" w:char="F071"/></w:r><w:r><w:tab/><w:t>3</w:t></w:r></w:p><w:p wsp:rsidR="00FB0822" wsp:rsidRDefault="0000154C"><w:pPr><w:pStyle w:val="SurveyXactClosedVerticalChoices"/></w:pPr><w:r><w:rPr><w:rStyle w:val="SurveyXactClosedVerticalChoiceValue"/></w:rPr><w:t>(4)</w:t></w:r><w:r><w:tab/></w:r><w:r><w:rPr><w:rStyle w:val="SurveyXactClosedCheckbox"/></w:rPr><w:sym w:font="Wingdings" w:char="F071"/></w:r><w:r><w:tab/><w:t>4</w:t></w:r></w:p><w:p wsp:rsidR="00FB0822" wsp:rsidRDefault="0000154C"><w:pPr><w:pStyle w:val="SurveyXactClosedVerticalChoices"/></w:pPr><w:r><w:rPr><w:rStyle w:val="SurveyXactClosedVerticalChoiceValue"/></w:rPr><w:t>(5)</w:t></w:r><w:r><w:tab/></w:r><w:r><w:rPr><w:rStyle w:val="SurveyXactClosedCheckbox"/></w:rPr><w:sym w:font="Wingdings" w:char="F071"/></w:r><w:r><w:tab/><w:t>5</w:t></w:r></w:p><w:p wsp:rsidR="00FB0822" wsp:rsidRDefault="0000154C"><w:pPr><w:pStyle w:val="SurveyXactClosedVerticalChoices"/></w:pPr><w:r><w:rPr><w:rStyle w:val="SurveyXactClosedVerticalChoiceValue"/></w:rPr><w:t>(6)</w:t></w:r><w:r><w:tab/></w:r><w:r><w:rPr><w:rStyle w:val="SurveyXactClosedCheckbox"/></w:rPr><w:sym w:font="Wingdings" w:char="F071"/></w:r><w:r><w:tab/><w:t>6</w:t></w:r></w:p><w:p wsp:rsidR="00FB0822" wsp:rsidRDefault="0000154C"><w:r><w:br/></w:r></w:p><w:p wsp:rsidR="00FB0822" wsp:rsidRDefault="0000154C"><w:r><w:br/></w:r></w:p><w:p wsp:rsidR="00FB0822" wsp:rsidRDefault="00FB0822"/><w:tbl><w:tblPr><w:tblW w:w="0" w:type="auto"/><w:tblInd w:w="10" w:type="dxa"/><w:tblLayout w:type="Fixed"/><w:tblCellMar><w:left w:w="10" w:type="dxa"/><w:right w:w="10" w:type="dxa"/></w:tblCellMar><w:tblLook w:val="01E0"/></w:tblPr><w:tblGrid><w:gridCol w:w="8800"/></w:tblGrid><w:tr wsp:rsidR="00FB0822"><w:tblPrEx><w:tblCellMar><w:top w:w="0" w:type="dxa"/><w:bottom w:w="0" w:type="dxa"/></w:tblCellMar></w:tblPrEx><w:tc><w:tcPr><w:tcW w:w="8800" w:type="dxa"/></w:tcPr><w:p wsp:rsidR="00FB0822" wsp:rsidRDefault="001422BD"><w:proofErr w:type="spellStart"/><w:r><w:rPr><w:b/><w:sz w:val="36"/><w:u w:val="single"/></w:rPr><w:t>Backgroundinformation</w:t></w:r><w:proofErr w:type="spellEnd"/></w:p></w:tc></w:tr></w:tbl><w:p wsp:rsidR="00FB0822" wsp:rsidRDefault="0000154C"><w:r><w:br/></w:r></w:p></wx:sub-section><wx:sub-section><w:p wsp:rsidR="00FB0822" wsp:rsidRPr="001422BD" wsp:rsidRDefault="001422BD"><w:pPr><w:pStyle w:val="SurveyXactQuestionTitle"/><w:rPr><w:lang w:val="EN-US"/></w:rPr></w:pPr><w:r wsp:rsidRPr="001422BD"><w:rPr><w:lang w:val="EN-US"/></w:rPr><w:t>What is the child’s mothers age</w:t></w:r><w:r wsp:rsidR="0000154C" wsp:rsidRPr="001422BD"><w:rPr><w:lang w:val="EN-US"/></w:rPr><w:t>?</w:t></w:r></w:p><w:p wsp:rsidR="00FB0822" wsp:rsidRPr="001422BD" wsp:rsidRDefault="0000154C"><w:pPr><w:pStyle w:val="SurveyXactOpenUnderline"/><w:rPr><w:lang w:val="EN-US"/></w:rPr></w:pPr><w:r wsp:rsidRPr="001422BD"><w:rPr><w:lang w:val="EN-US"/></w:rPr><w:t>____________________</w:t></w:r></w:p><w:p wsp:rsidR="00FB0822" wsp:rsidRPr="001422BD" wsp:rsidRDefault="0000154C"><w:pPr><w:rPr><w:lang w:val="EN-US"/></w:rPr></w:pPr><w:r wsp:rsidRPr="001422BD"><w:rPr><w:lang w:val="EN-US"/></w:rPr><w:br/></w:r></w:p></wx:sub-section><wx:sub-section><w:p wsp:rsidR="00FB0822" wsp:rsidRPr="001422BD" wsp:rsidRDefault="001422BD"><w:pPr><w:pStyle w:val="SurveyXactQuestionTitle"/><w:rPr><w:lang w:val="EN-US"/></w:rPr></w:pPr><w:proofErr w:type="spellStart"/><w:r wsp:rsidRPr="001422BD"><w:rPr><w:lang w:val="EN-US"/></w:rPr><w:t>WHat</w:t></w:r><w:proofErr w:type="spellEnd"/><w:r wsp:rsidRPr="001422BD"><w:rPr><w:lang w:val="EN-US"/></w:rPr><w:t> is the child’s fathers age</w:t></w:r><w:r wsp:rsidR="0000154C" wsp:rsidRPr="001422BD"><w:rPr><w:lang w:val="EN-US"/></w:rPr><w:t>?</w:t></w:r></w:p><w:p wsp:rsidR="00FB0822" wsp:rsidRPr="001422BD" wsp:rsidRDefault="0000154C"><w:pPr><w:pStyle w:val="SurveyXactOpenUnderline"/><w:rPr><w:lang w:val="EN-US"/></w:rPr></w:pPr><w:r wsp:rsidRPr="001422BD"><w:rPr><w:lang w:val="EN-US"/></w:rPr><w:t>____________________</w:t></w:r></w:p><w:p wsp:rsidR="00FB0822" wsp:rsidRPr="001422BD" wsp:rsidRDefault="0000154C"><w:pPr><w:rPr><w:lang w:val="EN-US"/></w:rPr></w:pPr><w:r wsp:rsidRPr="001422BD"><w:rPr><w:lang w:val="EN-US"/></w:rPr><w:br/></w:r></w:p></wx:sub-section><wx:sub-section><w:p wsp:rsidR="00FB0822" wsp:rsidRPr="001422BD" wsp:rsidRDefault="001422BD"><w:pPr><w:pStyle w:val="SurveyXactQuestionTitle"/><w:rPr><w:lang w:val="EN-US"/></w:rPr></w:pPr><w:r wsp:rsidRPr="001422BD"><w:rPr><w:lang w:val="EN-US"/></w:rPr><w:t>The mother</w:t></w:r><w:r><w:rPr><w:lang w:val="EN-US"/></w:rPr><w:t>’</w:t></w:r><w:r wsp:rsidRPr="001422BD"><w:rPr><w:lang w:val="EN-US"/></w:rPr><w:t>s longest completed education</w:t></w:r><w:r wsp:rsidR="0000154C" wsp:rsidRPr="001422BD"><w:rPr><w:lang w:val="EN-US"/></w:rPr><w:t>?</w:t></w:r></w:p><w:p wsp:rsidR="00FB0822" wsp:rsidRPr="001422BD" wsp:rsidRDefault="0000154C"><w:pPr><w:pStyle w:val="SurveyXactClosedVerticalChoices"/><w:rPr><w:lang w:val="EN-US"/></w:rPr></w:pPr><w:r wsp:rsidRPr="001422BD"><w:rPr><w:rStyle w:val="SurveyXactClosedVerticalChoiceValue"/><w:lang w:val="EN-US"/></w:rPr><w:t>(1)</w:t></w:r><w:r wsp:rsidRPr="001422BD"><w:rPr><w:lang w:val="EN-US"/></w:rPr><w:tab/></w:r><w:r><w:rPr><w:rStyle w:val="SurveyXactClosedCheckbox"/></w:rPr><w:sym w:font="Wingdings" w:char="F071"/></w:r><w:r wsp:rsidRPr="001422BD"><w:rPr><w:lang w:val="EN-US"/></w:rPr><w:tab/><w:t>9/10-</w:t></w:r><w:r wsp:rsidR="001422BD" wsp:rsidRPr="001422BD"><w:rPr><w:lang w:val="EN-US"/></w:rPr><w:t>years of elementary school</w:t></w:r></w:p><w:p wsp:rsidR="001422BD" wsp:rsidRDefault="0000154C"><w:pPr><w:pStyle w:val="SurveyXactClosedVerticalChoices"/><w:rPr><w:lang w:val="EN-US"/></w:rPr></w:pPr><w:r wsp:rsidRPr="001422BD"><w:rPr><w:rStyle w:val="SurveyXactClosedVerticalChoiceValue"/><w:lang w:val="EN-US"/></w:rPr><w:t>(2)</w:t></w:r><w:r wsp:rsidRPr="001422BD"><w:rPr><w:lang w:val="EN-US"/></w:rPr><w:tab/></w:r><w:r><w:rPr><w:rStyle w:val="SurveyXactClosedCheckbox"/></w:rPr><w:sym w:font="Wingdings" w:char="F071"/></w:r><w:r wsp:rsidRPr="001422BD"><w:rPr><w:lang w:val="EN-US"/></w:rPr><w:tab/><w:t>9/10-</w:t></w:r><w:r wsp:rsidR="001422BD" wsp:rsidRPr="001422BD"><w:rPr><w:lang w:val="EN-US"/></w:rPr><w:t>elementary school and one extra year</w:t></w:r></w:p><w:p wsp:rsidR="00FB0822" wsp:rsidRDefault="0000154C"><w:pPr><w:pStyle w:val="SurveyXactClosedVerticalChoices"/></w:pPr><w:r><w:rPr><w:rStyle w:val="SurveyXactClosedVerticalChoiceValue"/></w:rPr><w:t>(3)</w:t></w:r><w:r><w:tab/></w:r><w:r><w:rPr><w:rStyle w:val="SurveyXactClosedCheckbox"/></w:rPr><w:sym w:font="Wingdings" w:char="F071"/></w:r><w:r><w:tab/></w:r><w:proofErr w:type="spellStart"/><w:r wsp:rsidR="001422BD"><w:t>high</w:t></w:r><w:proofErr w:type="spellEnd"/><w:r wsp:rsidR="001422BD"><w:t> </w:t></w:r><w:proofErr w:type="spellStart"/><w:r wsp:rsidR="001422BD"><w:t>school</w:t></w:r><w:proofErr w:type="spellEnd"/></w:p><w:p wsp:rsidR="00FB0822" wsp:rsidRDefault="0000154C"><w:pPr><w:pStyle w:val="SurveyXactClosedVerticalChoices"/></w:pPr><w:r><w:rPr><w:rStyle w:val="SurveyXactClosedVerticalChoiceValue"/></w:rPr><w:t>(4)</w:t></w:r><w:r><w:tab/></w:r><w:r><w:rPr><w:rStyle w:val="SurveyXactClosedCheckbox"/></w:rPr><w:sym w:font="Wingdings" w:char="F071"/></w:r><w:r><w:tab/></w:r><w:proofErr w:type="spellStart"/><w:r wsp:rsidR="001422BD"><w:t>Vocational</w:t></w:r><w:proofErr w:type="spellEnd"/><w:r wsp:rsidR="001422BD"><w:t> </w:t></w:r><w:proofErr w:type="spellStart"/><w:r wsp:rsidR="001422BD"><w:t>school</w:t></w:r><w:proofErr w:type="spellEnd"/></w:p><w:p wsp:rsidR="00FB0822" wsp:rsidRPr="001422BD" wsp:rsidRDefault="0000154C"><w:pPr><w:pStyle w:val="SurveyXactClosedVerticalChoices"/><w:rPr><w:lang w:val="EN-US"/></w:rPr></w:pPr><w:r wsp:rsidRPr="001422BD"><w:rPr><w:rStyle w:val="SurveyXactClosedVerticalChoiceValue"/><w:lang w:val="EN-US"/></w:rPr><w:t>(5)</w:t></w:r><w:r wsp:rsidRPr="001422BD"><w:rPr><w:lang w:val="EN-US"/></w:rPr><w:tab/></w:r><w:r><w:rPr><w:rStyle w:val="SurveyXactClosedCheckbox"/></w:rPr><w:sym w:font="Wingdings" w:char="F071"/></w:r><w:r wsp:rsidRPr="001422BD"><w:rPr><w:lang w:val="EN-US"/></w:rPr><w:tab/></w:r><w:r wsp:rsidR="001422BD" wsp:rsidRPr="001422BD"><w:rPr><w:lang w:val="EN-US"/></w:rPr><w:t>University college or university 4 years or less</w:t></w:r><w:r wsp:rsidRPr="001422BD"><w:rPr><w:lang w:val="EN-US"/></w:rPr><w:t> </w:t></w:r><w:proofErr w:type="spellStart"/><w:r wsp:rsidRPr="001422BD"><w:rPr><w:lang w:val="EN-US"/></w:rPr><w:t>på</w:t></w:r><w:proofErr w:type="spellEnd"/><w:r wsp:rsidRPr="001422BD"><w:rPr><w:lang w:val="EN-US"/></w:rPr><w:t> 4 </w:t></w:r><w:proofErr w:type="spellStart"/><w:r wsp:rsidRPr="001422BD"><w:rPr><w:lang w:val="EN-US"/></w:rPr><w:t>år</w:t></w:r><w:proofErr w:type="spellEnd"/><w:r wsp:rsidRPr="001422BD"><w:rPr><w:lang w:val="EN-US"/></w:rPr><w:t> </w:t></w:r><w:proofErr w:type="spellStart"/><w:r wsp:rsidRPr="001422BD"><w:rPr><w:lang w:val="EN-US"/></w:rPr><w:t>eller</w:t></w:r><w:proofErr w:type="spellEnd"/><w:r wsp:rsidRPr="001422BD"><w:rPr><w:lang w:val="EN-US"/></w:rPr><w:t> </w:t></w:r><w:proofErr w:type="spellStart"/><w:r wsp:rsidRPr="001422BD"><w:rPr><w:lang w:val="EN-US"/></w:rPr><w:t>mindre</w:t></w:r><w:proofErr w:type="spellEnd"/></w:p><w:p wsp:rsidR="00FB0822" wsp:rsidRPr="001422BD" wsp:rsidRDefault="0000154C"><w:pPr><w:pStyle w:val="SurveyXactClosedVerticalChoices"/><w:rPr><w:lang w:val="EN-US"/></w:rPr></w:pPr><w:r wsp:rsidRPr="001422BD"><w:rPr><w:rStyle w:val="SurveyXactClosedVerticalChoiceValue"/><w:lang w:val="EN-US"/></w:rPr><w:t>(6)</w:t></w:r><w:r wsp:rsidRPr="001422BD"><w:rPr><w:lang w:val="EN-US"/></w:rPr><w:tab/></w:r><w:r><w:rPr><w:rStyle w:val="SurveyXactClosedCheckbox"/></w:rPr><w:sym w:font="Wingdings" w:char="F071"/></w:r><w:r wsp:rsidRPr="001422BD"><w:rPr><w:lang w:val="EN-US"/></w:rPr><w:tab/></w:r><w:r wsp:rsidR="001422BD" wsp:rsidRPr="001422BD"><w:rPr><w:lang w:val="EN-US"/></w:rPr><w:t>University college or university more than4 years</w:t></w:r></w:p><w:p wsp:rsidR="00FB0822" wsp:rsidRPr="001422BD" wsp:rsidRDefault="0000154C"><w:pPr><w:pStyle w:val="SurveyXactClosedVerticalChoices"/><w:rPr><w:lang w:val="EN-US"/></w:rPr></w:pPr><w:r wsp:rsidRPr="001422BD"><w:rPr><w:rStyle w:val="SurveyXactClosedVerticalChoiceValue"/><w:lang w:val="EN-US"/></w:rPr><w:t>(7)</w:t></w:r><w:r wsp:rsidRPr="001422BD"><w:rPr><w:lang w:val="EN-US"/></w:rPr><w:tab/></w:r><w:r><w:rPr><w:rStyle w:val="SurveyXactClosedCheckbox"/></w:rPr><w:sym w:font="Wingdings" w:char="F071"/></w:r><w:r wsp:rsidR="001422BD" wsp:rsidRPr="001422BD"><w:rPr><w:lang w:val="EN-US"/></w:rPr><w:tab/><w:t>Other </w:t></w:r></w:p><w:p wsp:rsidR="00FB0822" wsp:rsidRPr="001422BD" wsp:rsidRDefault="0000154C"><w:pPr><w:pStyle w:val="SurveyXactClosedVerticalChoices"/><w:rPr><w:lang w:val="EN-US"/></w:rPr></w:pPr><w:r wsp:rsidRPr="001422BD"><w:rPr><w:rStyle w:val="SurveyXactClosedVerticalChoiceValue"/><w:lang w:val="EN-US"/></w:rPr><w:t>(8)</w:t></w:r><w:r wsp:rsidRPr="001422BD"><w:rPr><w:lang w:val="EN-US"/></w:rPr><w:tab/></w:r><w:r><w:rPr><w:rStyle w:val="SurveyXactClosedCheckbox"/></w:rPr><w:sym w:font="Wingdings" w:char="F071"/></w:r><w:r wsp:rsidRPr="001422BD"><w:rPr><w:lang w:val="EN-US"/></w:rPr><w:tab/></w:r><w:r wsp:rsidR="001422BD" wsp:rsidRPr="001422BD"><w:rPr><w:lang w:val="EN-US"/></w:rPr><w:t>Do not know</w:t></w:r></w:p><w:p wsp:rsidR="00FB0822" wsp:rsidRPr="001422BD" wsp:rsidRDefault="0000154C"><w:pPr><w:rPr><w:lang w:val="EN-US"/></w:rPr></w:pPr><w:r wsp:rsidRPr="001422BD"><w:rPr><w:lang w:val="EN-US"/></w:rPr><w:br/></w:r></w:p><w:p wsp:rsidR="001422BD" wsp:rsidRDefault="001422BD"><w:pPr><w:pStyle w:val="SurveyXactClosedVerticalChoices"/><w:rPr><w:b/><w:sz w:val="22"/><w:lang w:val="EN-US"/></w:rPr></w:pPr><w:r wsp:rsidRPr="001422BD"><w:rPr><w:b/><w:sz w:val="22"/><w:lang w:val="EN-US"/></w:rPr><w:t>The </w:t></w:r><w:r><w:rPr><w:b/><w:sz w:val="22"/><w:lang w:val="EN-US"/></w:rPr><w:t>father’s</w:t></w:r><w:r wsp:rsidRPr="001422BD"><w:rPr><w:b/><w:sz w:val="22"/><w:lang w:val="EN-US"/></w:rPr><w:t> longest completed education?</w:t></w:r></w:p><w:p wsp:rsidR="001422BD" wsp:rsidRPr="001422BD" wsp:rsidRDefault="001422BD" wsp:rsidP="001422BD"><w:pPr><w:rPr><w:rStyle w:val="SurveyXactClosedVerticalChoiceValue"/><w:b/><w:sz w:val="22"/><w:lang w:val="EN-US"/></w:rPr></w:pPr><w:r wsp:rsidRPr="001422BD"><w:rPr><w:rStyle w:val="SurveyXactClosedVerticalChoiceValue"/><w:b/><w:sz w:val="22"/><w:lang w:val="EN-US"/></w:rPr><w:t>(1)</w:t></w:r><w:r wsp:rsidRPr="001422BD"><w:rPr><w:rStyle w:val="SurveyXactClosedVerticalChoiceValue"/><w:b/><w:sz w:val="22"/><w:lang w:val="EN-US"/></w:rPr><w:tab/></w:r><w:r wsp:rsidRPr="001422BD"><w:rPr><w:rStyle w:val="SurveyXactClosedVerticalChoiceValue"/><w:b/><w:sz w:val="22"/><w:lang w:val="EN-US"/></w:rPr><w:t></w:t></w:r><w:r wsp:rsidRPr="001422BD"><w:rPr><w:rStyle w:val="SurveyXactClosedVerticalChoiceValue"/><w:b/><w:sz w:val="22"/><w:lang w:val="EN-US"/></w:rPr><w:tab/><w:t>9/10-years of elementary school</w:t></w:r></w:p><w:p wsp:rsidR="001422BD" wsp:rsidRPr="001422BD" wsp:rsidRDefault="001422BD" wsp:rsidP="001422BD"><w:pPr><w:rPr><w:rStyle w:val="SurveyXactClosedVerticalChoiceValue"/><w:b/><w:sz w:val="22"/><w:lang w:val="EN-US"/></w:rPr></w:pPr><w:r wsp:rsidRPr="001422BD"><w:rPr><w:rStyle w:val="SurveyXactClosedVerticalChoiceValue"/><w:b/><w:sz w:val="22"/><w:lang w:val="EN-US"/></w:rPr><w:t>(2)</w:t></w:r><w:r wsp:rsidRPr="001422BD"><w:rPr><w:rStyle w:val="SurveyXactClosedVerticalChoiceValue"/><w:b/><w:sz w:val="22"/><w:lang w:val="EN-US"/></w:rPr><w:tab/></w:r><w:r wsp:rsidRPr="001422BD"><w:rPr><w:rStyle w:val="SurveyXactClosedVerticalChoiceValue"/><w:b/><w:sz w:val="22"/><w:lang w:val="EN-US"/></w:rPr><w:t></w:t></w:r><w:r wsp:rsidRPr="001422BD"><w:rPr><w:rStyle w:val="SurveyXactClosedVerticalChoiceValue"/><w:b/><w:sz w:val="22"/><w:lang w:val="EN-US"/></w:rPr><w:tab/><w:t>9/10-elementary school and one extra year</w:t></w:r></w:p><w:p wsp:rsidR="001422BD" wsp:rsidRPr="001422BD" wsp:rsidRDefault="001422BD" wsp:rsidP="001422BD"><w:pPr><w:rPr><w:rStyle w:val="SurveyXactClosedVerticalChoiceValue"/><w:b/><w:sz w:val="22"/><w:lang w:val="EN-US"/></w:rPr></w:pPr><w:r wsp:rsidRPr="001422BD"><w:rPr><w:rStyle w:val="SurveyXactClosedVerticalChoiceValue"/><w:b/><w:sz w:val="22"/><w:lang w:val="EN-US"/></w:rPr><w:t>(3)</w:t></w:r><w:r wsp:rsidRPr="001422BD"><w:rPr><w:rStyle w:val="SurveyXactClosedVerticalChoiceValue"/><w:b/><w:sz w:val="22"/><w:lang w:val="EN-US"/></w:rPr><w:tab/></w:r><w:r wsp:rsidRPr="001422BD"><w:rPr><w:rStyle w:val="SurveyXactClosedVerticalChoiceValue"/><w:b/><w:sz w:val="22"/><w:lang w:val="EN-US"/></w:rPr><w:t></w:t></w:r><w:r wsp:rsidRPr="001422BD"><w:rPr><w:rStyle w:val="SurveyXactClosedVerticalChoiceValue"/><w:b/><w:sz w:val="22"/><w:lang w:val="EN-US"/></w:rPr><w:tab/><w:t>high school</w:t></w:r></w:p><w:p wsp:rsidR="001422BD" wsp:rsidRPr="001422BD" wsp:rsidRDefault="001422BD" wsp:rsidP="001422BD"><w:pPr><w:rPr><w:rStyle w:val="SurveyXactClosedVerticalChoiceValue"/><w:b/><w:sz w:val="22"/><w:lang w:val="EN-US"/></w:rPr></w:pPr><w:r wsp:rsidRPr="001422BD"><w:rPr><w:rStyle w:val="SurveyXactClosedVerticalChoiceValue"/><w:b/><w:sz w:val="22"/><w:lang w:val="EN-US"/></w:rPr><w:t>(4)</w:t></w:r><w:r wsp:rsidRPr="001422BD"><w:rPr><w:rStyle w:val="SurveyXactClosedVerticalChoiceValue"/><w:b/><w:sz w:val="22"/><w:lang w:val="EN-US"/></w:rPr><w:tab/></w:r><w:r wsp:rsidRPr="001422BD"><w:rPr><w:rStyle w:val="SurveyXactClosedVerticalChoiceValue"/><w:b/><w:sz w:val="22"/><w:lang w:val="EN-US"/></w:rPr><w:t></w:t></w:r><w:r wsp:rsidRPr="001422BD"><w:rPr><w:rStyle w:val="SurveyXactClosedVerticalChoiceValue"/><w:b/><w:sz w:val="22"/><w:lang w:val="EN-US"/></w:rPr><w:tab/><w:t>Vocational school</w:t></w:r></w:p><w:p wsp:rsidR="001422BD" wsp:rsidRPr="001422BD" wsp:rsidRDefault="001422BD" wsp:rsidP="001422BD"><w:pPr><w:rPr><w:rStyle w:val="SurveyXactClosedVerticalChoiceValue"/><w:b/><w:sz w:val="22"/><w:lang w:val="EN-US"/></w:rPr></w:pPr><w:r wsp:rsidRPr="001422BD"><w:rPr><w:rStyle w:val="SurveyXactClosedVerticalChoiceValue"/><w:b/><w:sz w:val="22"/><w:lang w:val="EN-US"/></w:rPr><w:t>(5)</w:t></w:r><w:r wsp:rsidRPr="001422BD"><w:rPr><w:rStyle w:val="SurveyXactClosedVerticalChoiceValue"/><w:b/><w:sz w:val="22"/><w:lang w:val="EN-US"/></w:rPr><w:tab/></w:r><w:r wsp:rsidRPr="001422BD"><w:rPr><w:rStyle w:val="SurveyXactClosedVerticalChoiceValue"/><w:b/><w:sz w:val="22"/><w:lang w:val="EN-US"/></w:rPr><w:t></w:t></w:r><w:r wsp:rsidRPr="001422BD"><w:rPr><w:rStyle w:val="SurveyXactClosedVerticalChoiceValue"/><w:b/><w:sz w:val="22"/><w:lang w:val="EN-US"/></w:rPr><w:tab/><w:t>University college or university 4 years or less </w:t></w:r><w:proofErr w:type="spellStart"/><w:r wsp:rsidRPr="001422BD"><w:rPr><w:rStyle w:val="SurveyXactClosedVerticalChoiceValue"/><w:b/><w:sz w:val="22"/><w:lang w:val="EN-US"/></w:rPr><w:t>på</w:t></w:r><w:proofErr w:type="spellEnd"/><w:r wsp:rsidRPr="001422BD"><w:rPr><w:rStyle w:val="SurveyXactClosedVerticalChoiceValue"/><w:b/><w:sz w:val="22"/><w:lang w:val="EN-US"/></w:rPr><w:t> 4 </w:t></w:r><w:proofErr w:type="spellStart"/><w:r wsp:rsidRPr="001422BD"><w:rPr><w:rStyle w:val="SurveyXactClosedVerticalChoiceValue"/><w:b/><w:sz w:val="22"/><w:lang w:val="EN-US"/></w:rPr><w:t>år</w:t></w:r><w:proofErr w:type="spellEnd"/><w:r wsp:rsidRPr="001422BD"><w:rPr><w:rStyle w:val="SurveyXactClosedVerticalChoiceValue"/><w:b/><w:sz w:val="22"/><w:lang w:val="EN-US"/></w:rPr><w:t> </w:t></w:r><w:proofErr w:type="spellStart"/><w:r wsp:rsidRPr="001422BD"><w:rPr><w:rStyle w:val="SurveyXactClosedVerticalChoiceValue"/><w:b/><w:sz w:val="22"/><w:lang w:val="EN-US"/></w:rPr><w:t>eller</w:t></w:r><w:proofErr w:type="spellEnd"/><w:r wsp:rsidRPr="001422BD"><w:rPr><w:rStyle w:val="SurveyXactClosedVerticalChoiceValue"/><w:b/><w:sz w:val="22"/><w:lang w:val="EN-US"/></w:rPr><w:t> </w:t></w:r><w:proofErr w:type="spellStart"/><w:r wsp:rsidRPr="001422BD"><w:rPr><w:rStyle w:val="SurveyXactClosedVerticalChoiceValue"/><w:b/><w:sz w:val="22"/><w:lang w:val="EN-US"/></w:rPr><w:t>mindre</w:t></w:r><w:proofErr w:type="spellEnd"/></w:p><w:p wsp:rsidR="001422BD" wsp:rsidRPr="001422BD" wsp:rsidRDefault="001422BD" wsp:rsidP="001422BD"><w:pPr><w:rPr><w:rStyle w:val="SurveyXactClosedVerticalChoiceValue"/><w:b/><w:sz w:val="22"/><w:lang w:val="EN-US"/></w:rPr></w:pPr><w:r wsp:rsidRPr="001422BD"><w:rPr><w:rStyle w:val="SurveyXactClosedVerticalChoiceValue"/><w:b/><w:sz w:val="22"/><w:lang w:val="EN-US"/></w:rPr><w:t>(6)</w:t></w:r><w:r wsp:rsidRPr="001422BD"><w:rPr><w:rStyle w:val="SurveyXactClosedVerticalChoiceValue"/><w:b/><w:sz w:val="22"/><w:lang w:val="EN-US"/></w:rPr><w:tab/></w:r><w:r wsp:rsidRPr="001422BD"><w:rPr><w:rStyle w:val="SurveyXactClosedVerticalChoiceValue"/><w:b/><w:sz w:val="22"/><w:lang w:val="EN-US"/></w:rPr><w:t></w:t></w:r><w:r wsp:rsidRPr="001422BD"><w:rPr><w:rStyle w:val="SurveyXactClosedVerticalChoiceValue"/><w:b/><w:sz w:val="22"/><w:lang w:val="EN-US"/></w:rPr><w:tab/><w:t>University college or university more than4 years</w:t></w:r></w:p><w:p wsp:rsidR="001422BD" wsp:rsidRPr="001422BD" wsp:rsidRDefault="001422BD" wsp:rsidP="001422BD"><w:pPr><w:rPr><w:rStyle w:val="SurveyXactClosedVerticalChoiceValue"/><w:b/><w:sz w:val="22"/><w:lang w:val="EN-US"/></w:rPr></w:pPr><w:r wsp:rsidRPr="001422BD"><w:rPr><w:rStyle w:val="SurveyXactClosedVerticalChoiceValue"/><w:b/><w:sz w:val="22"/><w:lang w:val="EN-US"/></w:rPr><w:t>(7)</w:t></w:r><w:r wsp:rsidRPr="001422BD"><w:rPr><w:rStyle w:val="SurveyXactClosedVerticalChoiceValue"/><w:b/><w:sz w:val="22"/><w:lang w:val="EN-US"/></w:rPr><w:tab/></w:r><w:r wsp:rsidRPr="001422BD"><w:rPr><w:rStyle w:val="SurveyXactClosedVerticalChoiceValue"/><w:b/><w:sz w:val="22"/><w:lang w:val="EN-US"/></w:rPr><w:t></w:t></w:r><w:r wsp:rsidRPr="001422BD"><w:rPr><w:rStyle w:val="SurveyXactClosedVerticalChoiceValue"/><w:b/><w:sz w:val="22"/><w:lang w:val="EN-US"/></w:rPr><w:tab/><w:t>Other </w:t></w:r></w:p><w:p wsp:rsidR="00FB0822" wsp:rsidRPr="001422BD" wsp:rsidRDefault="001422BD" wsp:rsidP="001422BD"><w:pPr><w:rPr><w:lang w:val="EN-US"/></w:rPr></w:pPr><w:r wsp:rsidRPr="001422BD"><w:rPr><w:rStyle w:val="SurveyXactClosedVerticalChoiceValue"/><w:b/><w:sz w:val="22"/><w:lang w:val="EN-US"/></w:rPr><w:t>(8)</w:t></w:r><w:r wsp:rsidRPr="001422BD"><w:rPr><w:rStyle w:val="SurveyXactClosedVerticalChoiceValue"/><w:b/><w:sz w:val="22"/><w:lang w:val="EN-US"/></w:rPr><w:tab/></w:r><w:r wsp:rsidRPr="001422BD"><w:rPr><w:rStyle w:val="SurveyXactClosedVerticalChoiceValue"/><w:b/><w:sz w:val="22"/><w:lang w:val="EN-US"/></w:rPr><w:t></w:t></w:r><w:r wsp:rsidRPr="001422BD"><w:rPr><w:rStyle w:val="SurveyXactClosedVerticalChoiceValue"/><w:b/><w:sz w:val="22"/><w:lang w:val="EN-US"/></w:rPr><w:tab/><w:t>Do not know</w:t></w:r><w:r wsp:rsidR="0000154C" wsp:rsidRPr="001422BD"><w:rPr><w:lang w:val="EN-US"/></w:rPr><w:br/></w:r></w:p></wx:sub-section><wx:sub-section><w:p wsp:rsidR="00FB0822" wsp:rsidRPr="001422BD" wsp:rsidRDefault="001422BD"><w:pPr><w:pStyle w:val="SurveyXactQuestionTitle"/><w:rPr><w:lang w:val="EN-US"/></w:rPr></w:pPr><w:r wsp:rsidRPr="001422BD"><w:rPr><w:lang w:val="EN-US"/></w:rPr><w:t>Before you gave birth to the child, were you working</w:t></w:r><w:r wsp:rsidR="0000154C" wsp:rsidRPr="001422BD"><w:rPr><w:lang w:val="EN-US"/></w:rPr><w:t>?</w:t></w:r></w:p><w:p wsp:rsidR="00FB0822" wsp:rsidRPr="001422BD" wsp:rsidRDefault="0000154C"><w:pPr><w:pStyle w:val="SurveyXactClosedVerticalChoices"/><w:rPr><w:lang w:val="EN-US"/></w:rPr></w:pPr><w:r wsp:rsidRPr="001422BD"><w:rPr><w:rStyle w:val="SurveyXactClosedVerticalChoiceValue"/><w:lang w:val="EN-US"/></w:rPr><w:t>(1)</w:t></w:r><w:r wsp:rsidRPr="001422BD"><w:rPr><w:lang w:val="EN-US"/></w:rPr><w:tab/></w:r><w:r><w:rPr><w:rStyle w:val="SurveyXactClosedCheckbox"/></w:rPr><w:sym w:font="Wingdings" w:char="F071"/></w:r><w:r wsp:rsidR="001422BD" wsp:rsidRPr="001422BD"><w:rPr><w:lang w:val="EN-US"/></w:rPr><w:tab/><w:t>Yes</w:t></w:r></w:p><w:p wsp:rsidR="00FB0822" wsp:rsidRPr="001422BD" wsp:rsidRDefault="0000154C"><w:pPr><w:pStyle w:val="SurveyXactClosedVerticalChoices"/><w:rPr><w:lang w:val="EN-US"/></w:rPr></w:pPr><w:r wsp:rsidRPr="001422BD"><w:rPr><w:rStyle w:val="SurveyXactClosedVerticalChoiceValue"/><w:lang w:val="EN-US"/></w:rPr><w:t>(2)</w:t></w:r><w:r wsp:rsidRPr="001422BD"><w:rPr><w:lang w:val="EN-US"/></w:rPr><w:tab/></w:r><w:r><w:rPr><w:rStyle w:val="SurveyXactClosedCheckbox"/></w:rPr><w:sym w:font="Wingdings" w:char="F071"/></w:r><w:r wsp:rsidR="001422BD" wsp:rsidRPr="001422BD"><w:rPr><w:lang w:val="EN-US"/></w:rPr><w:tab/><w:t>No</w:t></w:r></w:p><w:p wsp:rsidR="00FB0822" wsp:rsidRPr="001422BD" wsp:rsidRDefault="0000154C"><w:pPr><w:rPr><w:lang w:val="EN-US"/></w:rPr></w:pPr><w:r wsp:rsidRPr="001422BD"><w:rPr><w:lang w:val="EN-US"/></w:rPr><w:br/></w:r></w:p></wx:sub-section><wx:sub-section><w:p wsp:rsidR="00FB0822" wsp:rsidRPr="001422BD" wsp:rsidRDefault="001422BD"><w:pPr><w:pStyle w:val="SurveyXactQuestionTitle"/><w:rPr><w:lang w:val="EN-US"/></w:rPr></w:pPr><w:r wsp:rsidRPr="001422BD"><w:rPr><w:lang w:val="EN-US"/></w:rPr><w:t>How is your family situation</w:t></w:r><w:r wsp:rsidR="0000154C" wsp:rsidRPr="001422BD"><w:rPr><w:lang w:val="EN-US"/></w:rPr><w:t>?</w:t></w:r></w:p><w:p wsp:rsidR="00FB0822" wsp:rsidRPr="001422BD" wsp:rsidRDefault="0000154C"><w:pPr><w:pStyle w:val="SurveyXactClosedVerticalChoices"/><w:rPr><w:lang w:val="EN-US"/></w:rPr></w:pPr><w:r wsp:rsidRPr="001422BD"><w:rPr><w:rStyle w:val="SurveyXactClosedVerticalChoiceValue"/><w:lang w:val="EN-US"/></w:rPr><w:t>(1)</w:t></w:r><w:r wsp:rsidRPr="001422BD"><w:rPr><w:lang w:val="EN-US"/></w:rPr><w:tab/></w:r><w:r><w:rPr><w:rStyle w:val="SurveyXactClosedCheckbox"/></w:rPr><w:sym w:font="Wingdings" w:char="F071"/></w:r><w:r wsp:rsidR="001422BD" wsp:rsidRPr="001422BD"><w:rPr><w:lang w:val="EN-US"/></w:rPr><w:tab/><w:t>Married</w:t></w:r></w:p><w:p wsp:rsidR="00FB0822" wsp:rsidRPr="001422BD" wsp:rsidRDefault="0000154C"><w:pPr><w:pStyle w:val="SurveyXactClosedVerticalChoices"/><w:rPr><w:lang w:val="EN-US"/></w:rPr></w:pPr><w:r wsp:rsidRPr="001422BD"><w:rPr><w:rStyle w:val="SurveyXactClosedVerticalChoiceValue"/><w:lang w:val="EN-US"/></w:rPr><w:t>(2)</w:t></w:r><w:r wsp:rsidRPr="001422BD"><w:rPr><w:lang w:val="EN-US"/></w:rPr><w:tab/></w:r><w:r><w:rPr><w:rStyle w:val="SurveyXactClosedCheckbox"/></w:rPr><w:sym w:font="Wingdings" w:char="F071"/></w:r><w:r wsp:rsidR="001422BD" wsp:rsidRPr="001422BD"><w:rPr><w:lang w:val="EN-US"/></w:rPr><w:tab/><w:t>Cohabitant</w:t></w:r></w:p><w:p wsp:rsidR="00FB0822" wsp:rsidRPr="001422BD" wsp:rsidRDefault="0000154C"><w:pPr><w:pStyle w:val="SurveyXactClosedVerticalChoices"/><w:rPr><w:lang w:val="EN-US"/></w:rPr></w:pPr><w:r wsp:rsidRPr="001422BD"><w:rPr><w:rStyle w:val="SurveyXactClosedVerticalChoiceValue"/><w:lang w:val="EN-US"/></w:rPr><w:t>(3)</w:t></w:r><w:r wsp:rsidRPr="001422BD"><w:rPr><w:lang w:val="EN-US"/></w:rPr><w:tab/></w:r><w:r><w:rPr><w:rStyle w:val="SurveyXactClosedCheckbox"/></w:rPr><w:sym w:font="Wingdings" w:char="F071"/></w:r><w:r wsp:rsidRPr="001422BD"><w:rPr><w:lang w:val="EN-US"/></w:rPr><w:tab/></w:r><w:r wsp:rsidR="001422BD" wsp:rsidRPr="001422BD"><w:rPr><w:lang w:val="EN-US"/></w:rPr><w:t>Live alone</w:t></w:r></w:p><w:p wsp:rsidR="00FB0822" wsp:rsidRPr="001422BD" wsp:rsidRDefault="0000154C"><w:pPr><w:pStyle w:val="SurveyXactClosedVerticalChoices"/><w:rPr><w:lang w:val="EN-US"/></w:rPr></w:pPr><w:r wsp:rsidRPr="001422BD"><w:rPr><w:rStyle w:val="SurveyXactClosedVerticalChoiceValue"/><w:lang w:val="EN-US"/></w:rPr><w:t>(4)</w:t></w:r><w:r wsp:rsidRPr="001422BD"><w:rPr><w:lang w:val="EN-US"/></w:rPr><w:tab/></w:r><w:r><w:rPr><w:rStyle w:val="SurveyXactClosedCheckbox"/></w:rPr><w:sym w:font="Wingdings" w:char="F071"/></w:r><w:r wsp:rsidR="001422BD" wsp:rsidRPr="001422BD"><w:rPr><w:lang w:val="EN-US"/></w:rPr><w:tab/><w:t>Other</w:t><
[truncated: 6,519 more chars]
